# Supplementary material for: OVOL2 sustains postnatal thymic epithelial cell identity
Source: Nat Commun. 2023 Nov 27;14:7786. doi: 10.1038/s41467-023-43456-z (PMC10682436; doi:10.1038/s41467-023-43456-z)
Supplement: Supplementary file 4 — Dataset 1 [file 41467_2023_43456_MOESM4_ESM.xlsx]

## Sheet: Combined
Dataset S1. Proteins identified in FLAG-OVOL2 and control IPs by mass spectrometry
Gene	Exp 1	Exp 1	Exp 2	Exp 2	Exp 3	Exp 3		Total Intensity	Average Fraction in Co-IP	Orange points
Ovol2	1	2215724480	1	4297846530	1	4051676410		10565247420	1	1
Kdm1a	1	224104792	1	702248672	1	758429840		1684783304	1	1
Gse1	1	155996372	1	396346224	1	472206320		1024548916	1	1
Hmg20a	1	72178593	1	110324228	1	687610120		870112941	1	1
Rcor1	1	137276604	1	289574848	1	187328872		614180324	1	1
Cct7	1	61856445	1	44770152	1	134144360		240770957	1
Ppm1g	1	28813608	1	148066276	1	61913536		238793420	1
Atic	1	4.34586e+06	1	42003256	1	47443622		9.37927e+07	1
Tnpo1	1	31579540	1	3.64081e+06	1	56796799		9.20172e+07	1
Gtpbp4	1	49116692	1	1.00693e+07	1	12105310		7.12913e+07	1
Aars1	1	9.74819e+06	1	42559770	1	1.85527e+07		7.08607e+07	1
Ube2o	1	2.39028e+07	1	15355156	1	2.22281e+07		6.1486e+07	1
Tpt1	1	1.70414e+07	1	10937045	1	31837685		5.98161e+07	1
Il2rg	1	1.55017e+07	1	26232448	1	9706110		5.14402e+07	1
Zmym2	1	8.06285e+06	1	17445946	1	19395035		4.49038e+07	1
Mcm6	1	7.96466e+06	1	2.07116e+07	1	1.42645e+07		4.29408e+07	1
Sirt1	1	1.55717e+07	1	22472561	1	3.48706e+06		41531307	1	1
Hint1	1	1.28613e+07	1	16625051	1	1.01573e+07		39643610	1
Fryl	1	12959417	1	12996512	1	9.93231e+06		3.58882e+07	1
Vdac2	1	7494703	1	7218713	1	15365001		30078417	1
Prep	1	5662728	1	12989241	1	10751443		29403412	1
Exosc5	1	2.06095e+07	1	4628966	1	2.11965e+06		2.73581e+07	1
Pa2g4	1	3888980	1	6.60224e+06	1	1.42459e+07		24737112	1
Ola1	1	7179055	1	3.16151e+06	1	1.03714e+07		2.0712e+07	1
Pgk1	1	22986869	1	124525904	0.952201	178774842		326287615	0.984067
Gars1	1	17925552	0.939172	6.38094e+07	1	122750752		2.04486e+08	0.979724
Cct6a	0.929197	2.82814e+07	1	66556768	1	102384412		1.97223e+08	0.976399
Mia2	1	15310550	1	15365039	0.89002	4.6981e+07		7.76566e+07	0.96334
Tsr1	0.878244	1.81275e+07	1	9199784	1	1.34514e+07		4.07786e+07	0.959415
Ptpn6	1	9.56299e+06	1	33745778	0.869027	45188769		8.84975e+07	0.956342
Tcp1	0.891011	8.3282e+07	1	105964872	0.971728	237170108		4.26417e+08	0.954246
Ccdc88c	1	1.04022e+06	1	5.29697e+06	0.854158	2.26065e+07		2.89437e+07	0.951386
Specc1l	1	1.03382e+06	1	56606872	0.838149	5.22617e+07		1.09902e+08	0.94605
Hdac1	1	99105760	0.95662	208266609	0.868013	1.69033e+08		4.76405e+08	0.941544	0.941544
Khdrbs1	0.851269	62104756	1	93194984	0.957969	1.93183e+07		1.74618e+08	0.936413
Zbtb1	0.804882	2.70187e+07	1	15161039	1	9.62766e+06		5.18074e+07	0.934961
Psmd6	1	1.38008e+07	1	12670553	0.795078	287171742		3.13643e+08	0.931693
Pop1	0.928532	74952449	1	10513660	0.847243	3.38672e+07		1.19333e+08	0.925258
Gstp1	1	27326608	1	98931252	0.770368	75300732		201558592	0.923456
Ppp2cb	1	41154042	1	16829396	0.767773	2.87766e+07		8.676e+07	0.922591
Exosc3	0.752585	7.34601e+06	1	30589297	1	10439812		4.83751e+07	0.917528
Psmc2	1	2.28106e+07	1	38845705	0.748903	7.99785e+07		1.41635e+08	0.916301
Ppp2r1a	0.988547	8.09685e+07	0.878808	97124158	0.866294	9.28993e+07		2.70992e+08	0.911216
Ppp6c	0.729815	3.60931e+07	1	21507320	1	21466104		7.90665e+07	0.909938
Hspd1	0.913088	175040078	0.83407	531957552	0.980597	2338509060		3045506690	0.909252
Mtap	0.868819	1.34987e+07	1	110986848	0.858226	119565956		2.44052e+08	0.909015
Iqgap1	0.760944	59876923	1	54291636	0.963947	1.04949e+08		2.19118e+08	0.908297
Il7r	0.767868	54118125	1	17797216	0.95693	110526635		182441976	0.908266
Cct8	0.934638	5.15617e+07	1	49181834	0.789014	7.42419e+07		174985455	0.907884
Rack1	0.719559	4.93632e+07	1	35115919	1	17435140		1.01914e+08	0.90652
Aimp2	0.871031	32607313	1	26526573	0.843141	2.90567e+07		8.81905e+07	0.904724
Srsf2	0.690181	70888950	1	12374796	1	3.98913e+06		8.72529e+07	0.896727
Hdac2	1	8.31948e+07	1	182517224	0.681861	7.01272e+07		335839309	0.893954	0.893954
Hp1bp3	0.906797	31570860	1	27181890	0.763767	1.13559e+07		7.01087e+07	0.890188
Abcf1	0.704259	1.61964e+07	1	2.17538e+07	0.961195	8.0925e+07		1.18875e+08	0.888485
Brix1	0.652665	2.10853e+07	1	1.11374e+07	1	24630312		5.6853e+07	0.884222
Cdc40	1	1.42853e+07	1	5895968	0.651273	24738726		4.492e+07	0.883758
Vars1	0.647355	1.4465e+07	1	19935636	1	1.26655e+07		4.70661e+07	0.882452
Clic1	1	2.71329e+06	1	37392158	0.644967	90503530		1.30609e+08	0.881656
Psmc4	0.863674	38976788	1	78664548	0.77705	212764772		330406108	0.880241
Acp1	0.855493	6.56456e+06	1	15434503	0.783426	214628100		2.36627e+08	0.87964
Ppp2r2a	0.786194	2.3499e+07	1	60177676	0.851536	93678762		1.77355e+08	0.879243
Prdx2	0.783306	1.89314e+07	1	1.23799e+07	0.840744	68522022		99833354	0.874683
P4hb	1	43230496	0.900988	190264010	0.722778	168517624		402012130	0.874589
Zc3h11a	0.622285	4.91832e+07	1	35880302	1	28741466		1.13805e+08	0.874095
Paics	1	34601616	1	23127504	0.620962	123268851		180997971	0.873654
Prps2	0.817152	43375754	1	83740540	0.801202	64988092		192104386	0.872785
Psmd7	1	2.63151e+07	1	28100200	0.615653	6.97374e+07		1.24153e+08	0.871884
Dnaja1	1	1.85437e+07	1	13791945	0.605165	70548736		1.02884e+08	0.868388
Cct3	0.907338	38003852	0.885403	79216000	0.798236	7.2184e+07		1.89404e+08	0.863659
Trim28	0.904801	8.73489e+07	1	64783970	0.679295	187861642		3.39995e+08	0.861365
Gar1	1	27538814	1	27152261	0.583318	4.31461e+07		9.78371e+07	0.861106
Serbp1	0.862476	209895804	0.860294	100350330	0.859211	1.39309e+07		3.24177e+08	0.86066
Sipa1l3	1	3.79839e+06	1	61037904	0.580528	1.38292e+08		2.03128e+08	0.860176
Khsrp	1	3.05754e+06	1	28964165	0.572195	3.9292e+07		7.13137e+07	0.857398
Csde1	0.803113	8.67515e+06	1	1.84595e+07	0.767437	29662168		5.67968e+07	0.85685
Smu1	1	3.9961e+06	1	1.11125e+07	0.569498	1.74596e+07		3.25682e+07	0.856499
Psmd4	0.692068	36359048	1	56193630	0.874437	98455287		191007965	0.855501
Rsl1d1	1	32835577	1	46076932	0.549539	105208317		184120826	0.849846
Psmc6	1	2.97964e+07	0.855526	67490339	0.692406	138433346		2.3572e+08	0.849311
Cnbp	0.547361	8.06363e+06	1	14546435	1	4.88316e+06		2.74932e+07	0.84912
Eef1d	0.702361	49911460	1	31433160	0.844858	55335038		136679658	0.849073
G3bp2	0.708886	8.02714e+07	1	24803956	0.823728	70174764		1.7525e+08	0.844205
Tpi1	0.672955	1.09807e+07	0.852911	67031314	1	20973905		9.89859e+07	0.841955
Tmem59	0.687493	3.07521e+07	1	20280237	0.831818	9.61705e+07		147202806	0.83977
Dars1	0.776704	2.041e+07	0.73828	22924458	1	1.51936e+07		5.8528e+07	0.838328
Cct2	0.953311	100587702	0.716231	66059996	0.839319	287700848		454348546	0.836287
Eif3f	0.733138	1.26639e+07	1	1.46405e+07	0.765652	4.57908e+06		3.18835e+07	0.83293
Rars1	1	2.13394e+07	0.496965	8.54979e+06	1	2.08717e+07		5.07609e+07	0.832322
Psmc5	0.921987	3.86518e+07	0.765201	73762826	0.807289	248548854		3.60963e+08	0.831492
Actn4	0.742188	1.22292e+08	0.793267	937035584	0.931782	1017009828		2.07634e+09	0.822412
Dkc1	0.831004	2.16585e+07	1	6421873	0.635763	67279828		9.53602e+07	0.822256
Rcc2	0.733375	8.88051e+07	1	94581780	0.732779	120626621		3.04013e+08	0.822051
Cct4	0.872317	7.30745e+07	0.727543	138333923	0.861917	208044902		4.19453e+08	0.820592
Ldha	0.76596	169597490	0.862038	361458248	0.819457	4.35128e+08		9.66184e+08	0.815818
Ppp1cc	0.642237	3.20347e+07	0.930982	2.40523e+08	0.87241	408237508		6.80795e+08	0.81521
Eif2s3x	0.628904	4.52632e+07	1	8590250	0.810573	2.16428e+07		7.54962e+07	0.813159
Nap1l1	0.909559	55146088	0.522904	15364381	1	153962288		224472757	0.810821
Ruvbl2	1	1.23551e+07	0.416595	21365862	1	8.28756e+06		4.20086e+07	0.805532
Klhl6	1	1.88291e+06	1	10102142	0.40675	93869600		1.05855e+08	0.80225
S100a4	0.635509	96382660	1	9.17096e+07	0.767296	323982345		5.12075e+08	0.800935
Mcm3	0.76107	4.69143e+07	0.942514	1.1166e+08	0.696155	5.80514e+07		2.16626e+08	0.799913
Actn1	0.742188	1.22292e+08	0.794955	903935688	0.850358	541396364		1.56762e+09	0.795834
Rps15	0.854063	215491614	0.890771	297407530	0.640862	513834210		1026733354	0.795232
Flna	0.771661	1.07262e+07	1	249139000	0.61273	248149052		5.08014e+08	0.794797
Tprn	0.426402	710787	1	41768649	0.954838	3.8243e+07		8.07224e+07	0.793747
Nop2	0.878542	7.34347e+07	1	9894346	0.499266	49119691		1.32449e+08	0.792603
Odr4	0.703857	1.13658e+07	1	65518724	0.664	1.12278e+08		189162306	0.789286
Vcp	0.603774	1.75057e+07	1	200337832	0.755377	223182512		4.41026e+08	0.786384
Eef1g	0.941942	3.67554e+07	0.818732	125325240	0.589834	5.65478e+07		218628447	0.783503
Rbm25	0.372322	30450506	1	54777588	0.978107	3.94049e+07		1.24633e+08	0.783476
Rpl36	0.638269	463284802	0.780141	250679776	0.911071	371064078		1085028656	0.776494
Ikzf1	0.829003	8.94688e+07	0.782518	1.03529e+08	0.709295	201537142		394534439	0.773605
Rps6	0.849583	1630211490	0.727033	1525433538	0.739756	1713286612		4868931640	0.772124
Nop58	0.7296	5.04837e+07	0.694139	6.87169e+07	0.890988	6.28408e+07		1.82041e+08	0.771576
Acin1	0.551534	119334534	1	59980588	0.762561	5.81656e+07		2.37481e+08	0.771365
Pkm	0.909955	67936440	0.808933	122843954	0.592229	1.95784e+08		3.86565e+08	0.770372
Ilf3	0.611586	2.98519e+07	1	7.97436e+06	0.69687	1.0533e+07		4.83592e+07	0.769485
Ppp1cb	0.60652	5.45518e+07	0.930982	2.40523e+08	0.769715	331576626		6.26652e+08	0.769072
Rplp2	0.833952	440205478	0.68453	293615428	0.787299	334502720		1068323626	0.768594
Mat2a	0.300561	1.79878e+07	1	1.71531e+07	1	28336254		6.34772e+07	0.766854
Wwp2	1	6.09492e+06	1	1.17051e+08	0.297499	4.31701e+07		1.66316e+08	0.765833
Rpl19	0.671698	320380020	1	299670080	0.61865	142154120		762204220	0.763449
Wdr1	0.569263	2.39005e+07	1	333046592	0.719798	227006473		5.83954e+08	0.763021
Vim	0.580224	3353435126	0.910699	13592316410	0.797698	20593063696		37538815232	0.762874
Chd4	1	4.10829e+06	1	1.36603e+07	0.288466	2.88109e+07		4.65795e+07	0.762822
Ppp1ca	0.471932	25339458	0.906656	399448529	0.908036	8.69084e+07		5.11696e+08	0.762208
Ssb	0.640295	1.21417e+08	1	26070929	0.643307	185768986		3.33257e+08	0.761201
Rpl28	0.70402	534702756	0.782127	261564190	0.791445	325734168		1122001114	0.759197
Mcm7	0.958148	2.20222e+07	0.649235	36807332	0.660454	4.52862e+07		1.04116e+08	0.755946
Rps15a	0.678939	429393910	0.839698	191586372	0.747443	357192336		978172618	0.75536
Rbbp7	0.787194	8.36725e+07	0.867068	1.13501e+08	0.610661	49017795		2.46192e+08	0.754974
Sap18	0.765829	110012920	0.498679	140391506	1	10493368		260897794	0.754836
Pnn	0.46176	66268241	1	57693194	0.797284	3.2075e+07		1.56036e+08	0.753015
RTRAF	0.418769	182607097	1	6816861	0.837692	40084564		229508522	0.752154
Uqcrc2	0.74898	5.88363e+06	0.504593	5.85201e+06	1	9.4773e+06		2.12129e+07	0.751191
Rpl21	0.696758	641403123	0.88685	1699115340	0.669201	890348032		3230866495	0.750936
Tcof1	0.310017	1.36268e+07	1	137582248	0.942693	121817671		2.73027e+08	0.750903
Rpl4	0.696794	1981748286	0.674622	1059701248	0.868496	1425333144		4466782678	0.746637
Rpl9	0.674353	290093394	0.859627	194347310	0.70033	339317886		823758590	0.74477
Cad	0.737788	48601664	0.803539	108988048	0.689685	1.15177e+08		2.72766e+08	0.743671
Rpl10	0.80947	859996875	0.771213	1019506000	0.646616	819112854		2698615729	0.742433
Prmt1	1	57851196	0.581144	190188594	0.6448	157888440		405928230	0.741981
Rps26	0.83134	1583435996	0.799255	1304137258	0.588942	1087916784		3975490038	0.739846
Rps9	0.78029	935454937	0.733956	1115939608	0.701614	911584836		2962979381	0.73862
Ppp1r12a	0.536709	67916874	1	275517792	0.676737	497296744		840731410	0.737815
Coro1a	0.618335	61475936	0.873384	416021872	0.717469	176059508		653557316	0.736396
Rpl18a	0.60987	380585627	0.796678	887338376	0.796641	495496808		1763420811	0.734396
Bcas2	0.683225	86702302	0.504443	34640653	1	8.04321e+06		1.29386e+08	0.729223
Mthfd1	1	10506977	0.485012	700740608	0.70054	87172696		798420281	0.728517
Hsph1	0.551714	7.9544e+06	1	56706972	0.628192	68124280		1.32786e+08	0.726635
Ppp1r9b	0.401438	4.88218e+07	0.936997	1061895932	0.834231	472896774		1.58361e+09	0.724222
Gsn	0.607415	1636976416	0.85896	2280507436	0.703106	3494830154		7412314006	0.72316
Cdc5l	0.561612	7.26464e+07	1	6239272	0.598374	67472636		1.46358e+08	0.719996
Rps13	0.651291	1245495088	0.699619	530595668	0.809008	573839704		2349930460	0.719973
Rpl35a	0.704985	176519417	0.635524	101311750	0.817876	370382106		648213273	0.719462
Lgals1	0.789689	151170998	0.700333	564460432	0.666492	359457648		1075089078	0.718838
Rpsa	0.721852	128985911	0.746964	261863726	0.681144	4.30254e+08		8.21104e+08	0.716653
Nono	0.56486	2.68853e+07	1	106222180	0.581306	92579517		2.25687e+08	0.715389
Pafah1b2	1	697264	0.144314	25909992	1	4.75171e+06		3.1359e+07	0.714771
Impdh2	1	8.59061e+06	1	5606964	0.143748	92310405		1.06508e+08	0.714583
Rps25	0.68184	1256842332	0.743538	1425560500	0.713931	1236043048		3918445880	0.713103
Them6	1	729403	1	8215809	0.131667	1.50485e+07		2.39937e+07	0.710556
Eprs1	0.639882	3.17265e+07	0.850918	44789324	0.637633	2.85446e+07		1.0506e+08	0.709478
Luc7l3	0.871302	9.81843e+07	1	29409565	0.256878	31139554		1.58733e+08	0.709393
Rpl13a	0.733392	521884492	0.658113	480798952	0.733077	618923976		1621607420	0.708194
Snrnp40	0.520339	1.30735e+07	0.602248	42721936	1	1.71528e+07		7.29482e+07	0.707529
Cct5	0.888824	5.01323e+07	0.563588	119046730	0.665467	8.86096e+07		2.57789e+08	0.70596
Psmc3	0.800377	1.02615e+07	0.599835	144897844	0.716323	188155864		3.43315e+08	0.705512
NARS1	0.834556	1.69117e+07	0.724218	68533648	0.545723	1.69223e+07		1.02368e+08	0.701499
Rtcb	0.446906	112993568	1	19474196	0.656599	135622227		268089991	0.701169
Ddx3x	0.564341	1743728720	0.889115	722991600	0.649008	1584683352		4051403672	0.700821
Rps11	0.764283	1097154152	0.726801	2041666424	0.599199	2835894682		5974715258	0.696761
Rpl27	0.743121	1469922868	0.666085	1373355376	0.679873	593094836		3436373080	0.69636
Myo1g	0.464047	698107592	0.846048	7346393274	0.773071	6915838120		14960338986	0.694389
Rpl7a	0.71309	3520708666	0.620938	1007912352	0.741997	2357452100		6886073118	0.692009
Psmd1	0.725584	2.33981e+07	0.558987	188904915	0.788023	169980736		3.82284e+08	0.690865
Rpl27a	0.709311	1436535648	0.747277	1250243264	0.61467	2085273774		4772052686	0.690419
Sipa1l1	0.629138	79169175	0.7512	1007354416	0.683332	1174770376		2261293967	0.68789
Lrch3	0.261944	7.5142e+06	0.863304	207226705	0.937774	1.04945e+08		3.19686e+08	0.687674
Rpl26	0.698267	538913436	0.64334	395108752	0.718557	470315492		1404337680	0.686721
Mybbp1a	0.639296	314107965	0.745233	202228938	0.673496	178108129		694445032	0.686009
Rps8	0.763548	3437045280	0.706662	2901787584	0.586945	4478970854		10817803718	0.685718
Rplp0	0.676819	1329330176	0.692947	1228443824	0.685454	1779825204		4337599204	0.685073
Rpl6	0.724981	2519367956	0.653464	2160619842	0.673453	2662295356		7342283154	0.683966
Psmd13	0.536539	13850106	0.647682	38856537	0.865931	49892775		102599418	0.683384
Cfl1	0.462502	702069880	0.820065	2055211586	0.76642	2441404900		5198686366	0.682996
Ddx17	0.540506	715633600	0.743199	129885057	0.764812	219521020		1065039677	0.682839
Rpl18	0.752978	2298980006	0.739887	1826059730	0.55498	1935074708		6060114444	0.682615
Sf3b4	0.598025	5.4136e+07	1	7027632	0.446572	60223200		1.21387e+08	0.681532
Mob2	0.506591	8.87297e+07	0.866621	567126008	0.664277	960994540		1.61685e+09	0.679163
Rpl11	0.664341	871169640	0.708326	1811206018	0.66452	771611368		3453987026	0.679062
Eef2	0.677419	227375958	0.773154	597378176	0.578513	264563988		1089318122	0.676362
Tmpo	0.781324	40101411	1	1.11621e+07	0.245984	2.83483e+07		7.96119e+07	0.675769
Rpl31	0.69304	803126092	0.658009	619473936	0.675705	501664236		1924264264	0.675585
Dock8	0.193121	1.37455e+08	0.920641	1477645936	0.912893	872314839		2.48742e+09	0.675552
Snrpg	0.602796	45569096	0.582999	22362694	0.840217	7.61145e+07		1.44046e+08	0.675337
Rpl36a	0.773521	548630992	0.672834	802989248	0.575944	1039996576		2391616816	0.6741
Rpl34	0.731848	960862937	0.709109	1167529184	0.581125	916010724		3044402845	0.674027
Kif20b	0.803105	1.31829e+07	1	7.26733e+06	0.21778	5.09194e+07		7.13696e+07	0.673628
Rps17	0.716423	1.58881e+08	0.569611	547241256	0.731858	713621490		1.41974e+09	0.672631
Rps23	0.665293	1884708542	0.716008	1454667410	0.636342	2410342103		5749718055	0.672548
Rplp1	0.567836	337542532	0.869967	149600681	0.577744	1036251328		1523394541	0.671849
Ablim1	0.573989	2.74525e+07	1	80407132	0.433361	1.3839e+08		2.4625e+08	0.669117
Rpl30	0.698462	945324536	0.721999	914885248	0.583918	1236792848		3097002632	0.668127
Rpl32	0.769296	2.85176e+08	0.722549	553250364	0.512323	345185736		1.18361e+09	0.668056
Rpl24	0.696341	1254352544	0.618077	642877552	0.687042	1928062278		3825292374	0.667153
Wdr26	1	4567473	0	9152755	1	24908275		38628503	0.666667
Sf3b6	0	2.09525e+07	1	4591987	1	1.0188e+07		3.57325e+07	0.666667
Rpl13	0.697411	1583073916	0.733732	995816896	0.566388	1697383492		4276274304	0.665844
Coro1b	0.443539	5.75432e+07	0.888954	835715728	0.663364	1245847646		2.13911e+09	0.665286
Myo1e	0.506957	1998375168	0.790034	640590188	0.698436	715174274		3354139630	0.665142
Ncl	0.655184	2107655264	0.674789	1808188668	0.660016	2666907372		6582751304	0.66333
Phf5a	0.422549	4.21215e+07	1	9.21695e+06	0.564863	12421341		63759836	0.662471
Rps3a	0.741439	1509531600	0.688044	1573903776	0.557588	1960839600		5044274976	0.662357
Hsp90aa1	0.708906	227098204	0.708871	619744304	0.559668	393027126		1239869634	0.659148
Ddx21	0.741049	332555486	0.586154	406195688	0.649815	687994568		1426745742	0.659006
Psmd11	0.655678	2.17669e+07	0.723122	91515794	0.592613	382351667		4.95634e+08	0.657138
Snrnp200	0.544147	55201510	0.705451	6.83901e+07	0.719405	4.95944e+07		1.73186e+08	0.656334
Rpl23a	0.685486	570431556	0.61602	415570776	0.667309	555053452		1541055784	0.656271
Eif5a	0.743169	3.85235e+07	0.641395	76405375	0.584169	54821347		1.6975e+08	0.656244
Phgdh	0.859806	1.05179e+08	0.589598	470601760	0.518913	375639802		9.5142e+08	0.656106
Rpl14	0.667983	2330541106	0.632476	1573322304	0.665339	1462666854		5366530264	0.655266
Rps24	0.777975	1752664686	0.600687	957465584	0.585551	1288895256		3999025526	0.654738
Gapdh	0.601651	1424018960	0.728449	3447752804	0.631429	3628204124		8499975888	0.653843
Hsp90ab1	0.703789	295627978	0.733026	1038384008	0.523462	747722872		2081734858	0.653425
Twf2	0.298728	2.09326e+07	0.940905	9.71089e+07	0.719321	219676149		3.37718e+08	0.652985
Nop56	0.61271	87252485	0.699096	82903421	0.646405	88102040		258257946	0.652737
Slc25a12	1	4.97052e+06	0.687216	1.78144e+07	0.270652	6.40168e+07		8.68017e+07	0.652623
Ywhaq	0.434675	73003211	0.73534	275203392	0.7838	281830492		630037095	0.651272
Rpl8	0.669451	1487311552	0.664555	1351203552	0.618692	1575737352		4414252456	0.650899
Rps4x	0.689665	1889677968	0.664804	1526413186	0.592323	2197803698		5613894852	0.648931
Xrn2	0.452087	8.16519e+06	1	8994387	0.487823	1.9393e+07		3.65525e+07	0.646637
Rpn1	0.61677	1.27214e+07	1	994211	0.322564	75899417		8.96151e+07	0.646445
Rps16	0.717024	1975091844	0.667294	1706047746	0.552245	4082519388		7763658978	0.645521
Rnps1	0.530306	49781738	0.832661	215333309	0.571173	96740800		361855847	0.644713
Rps2	0.719307	2305064910	0.694537	2858751578	0.519016	2706831202		7870647690	0.644287
Rpl3	0.674186	1417312928	0.661863	1102978752	0.592963	1451667320		3971959000	0.643004
Eef1a1	0.659667	1724952096	0.72148	5012257400	0.54682	4407379220		11144588716	0.642656
Cherp	0.70032	8017952	1	43834274	0.226739	2.18316e+07		7.36838e+07	0.642353
Tardbp	0.65395	5.41288e+07	0.815739	1.85481e+07	0.456277	49234773		1.21912e+08	0.641989
Syncrip	0.626374	309733108	0.609301	290222308	0.689066	196722591		796678007	0.64158
Hnrnph2	0.574237	1439163024	0.802936	2126082798	0.547364	2028986584		5594232406	0.641513
Rps14	0.599488	830398960	0.623733	977015472	0.695191	766049074		2573463506	0.639471
Lrrfip1	0.375353	273566922	0.904262	939784832	0.635841	1444614208		2657965962	0.638485
Zc3h14	0.392168	3.71023e+07	0.521494	5.59326e+06	1	1.58284e+07		5.85239e+07	0.637887
Mta2	0.823817	2.61695e+07	0.632634	36156820	0.456995	31788627		9.4115e+07	0.637815
Rpl17	0.83416	1028023760	0.599905	659609840	0.47915	997026360		2684659960	0.637738
Hnrnph1	0.574237	1439163024	0.785836	2194777204	0.547364	2028986584		5662926812	0.635813
Ftl1	1	1.06784e+07	0.337104	1.84984e+07	0.568939	15138613		4.43155e+07	0.635348
Rpl29	0.702158	808469174	0.686795	602244080	0.510495	879504952		2290218206	0.633149
Hnrnpr	0.57227	133666085	0.59618	276836616	0.725237	138612266		549114967	0.631229
Svil	0.603732	1126086704	0.768382	11206380640	0.518541	16464823780		28797291124	0.630218
Rpl7	0.627386	1302086208	0.64686	898073920	0.615903	1193530520		3393690648	0.63005
Lrch4	0.228012	3.73624e+07	0.915419	1269604008	0.739756	980650626		2.28762e+09	0.627729
Rps3	0.597791	1421956560	0.777647	1415700330	0.50508	1299802176		4137459066	0.626839
Ddx5	0.554157	990063560	0.738282	221385642	0.588011	3.14535e+08		1.52598e+09	0.626817
Prdx1	0.601662	350147082	0.677779	1438666816	0.599519	1745692000		3534505898	0.62632
Atp5f1b	0.889577	3.24929e+07	0.54314	3.88481e+07	0.439143	382807776		4.54149e+08	0.623954
Psma5	0.632529	1.31537e+07	0.435925	48874627	0.80282	74235245		1.36264e+08	0.623758
Npm1	0.733085	813113056	0.60979	683163824	0.528199	976941664		2473218544	0.623691
Srrm1	0.638547	1.61053e+08	1	1.62609e+07	0.231702	3.29864e+07		2.103e+08	0.623416
Nudt5	0.35982	8.36304e+06	1	7161955	0.506358	72978959		8.8504e+07	0.622059
Coprs	0.528916	500239188	0.718341	762258968	0.618423	957264604		2219762760	0.621894
Snrpf	0.584907	6.99756e+07	0.614422	4.41836e+07	0.665824	6.87674e+07		1.82927e+08	0.621717
Lcp1	0.572734	301718952	0.642087	1266236352	0.64936	2980117232		4548072536	0.621393
Iap	1	2.58324e+06	0.484505	388891816	0.378836	234962360		6.26437e+08	0.621114
Hnrnpf	0.53921	1051054528	0.739492	785653740	0.580783	440326272		2277034540	0.619828
Slc25a3	0.511283	1.34417e+07	0.331434	41653096	1	33406953		8.85017e+07	0.614239
Hnrnpk	0.479163	1088131456	0.684221	621825168	0.678628	1172945820		2882902444	0.614004
Rpl15	0.657366	977176104	0.614008	694329072	0.564301	990284920		2661790096	0.611892
Atp5f1c	0.572183	275756740	1	25404715	0.263453	312265428		613426883	0.611879
Avil	0.703933	824096232	0.623977	220478608	0.506183	449081524		1493656364	0.611365
Plec	0.353765	293100746	0.783791	857697152	0.692677	1044376272		2195174170	0.610078
Rpl12	0.63313	1726810048	0.530617	1219628480	0.660024	2026283836		4972722364	0.607924
Myo5a	0.518972	468880006	0.684059	1364232192	0.618376	1190445462		3023557660	0.607136
Eftud2	0.752017	105011441	0.698113	8.05033e+07	0.370897	65422016		2.50937e+08	0.607009
Rps20	0.488528	797324616	0.704075	2056226060	0.62173	1636859048		4490409724	0.604778
Arpc1b	0.559964	545477340	0.665907	1830916416	0.588296	2038545312		4414939068	0.604722
Pfn1	1	24231866	0	12568895	0.810216	9.34467e+07		1.30247e+08	0.603405
Hnrnpl	0.685196	8.46644e+07	0.500038	295753020	0.618708	140007328		5.20425e+08	0.601314
Pcbp2	0.596239	119217073	0.607426	163436130	0.596583	259057302		541710505	0.600083
Prpf8	0.474068	9.23451e+07	0.766428	29237928	0.552401	3.20966e+07		1.5368e+08	0.597632
Thoc6	0.803172	49808439	0.572817	8.61564e+07	0.415258	51559646		1.87524e+08	0.597083
Eno1	0.685447	117437407	0.47121	163617398	0.632888	171522207		452577012	0.596515
Hnrnpu	0.737495	2163111802	0.63547	2132046148	0.416142	2375868786		6671026736	0.596369
Rbbp4	0.575286	45545080	0.65369	111617704	0.559334	80712428		237875212	0.596103
Rpl23	0.673841	1382596624	0.578612	970479904	0.526281	2298170668		4651247196	0.592911
Calm1	0.433483	4155747686	0.740182	3923326468	0.604282	10079874394		18158948548	0.592649
Coro1c	0.465062	1326803856	0.782092	12137747960	0.529496	14701676870		28166228686	0.592216
Srsf3	0.534891	551692896	0.579214	257130728	0.654321	201899934		1010723558	0.589475
Ywhaz	0.325064	6.03479e+07	0.69959	238852792	0.733421	163390728		4.62591e+08	0.586025
Ighg1	0.809812	5110608540	0.52267	5560978880	0.425264	5576960250		16248547670	0.585915
Ddx39a	0.715844	2.06431e+07	0.887631	91048995	0.146991	1.15825e+08		2.27517e+08	0.583489
Pcbp1	0.557028	160132366	0.62045	298930356	0.570399	382680516		841743238	0.582626
Sf3b5	0.603461	2.73992e+07	0.380842	6.84162e+07	0.763253	116649656		212465019	0.582519
Ybx1	0.676138	868244152	0.623002	732390624	0.446564	1298705368		2899340144	0.581901
Upf1	0.671731	8.78695e+07	0.638766	96457026	0.435045	117320654		3.01647e+08	0.581847
Ice2	0.781918	4.0513e+07	0.54926	19045479	0.403262	47769057		1.07328e+08	0.578147
Eif2ak3	0.731883	1.92878e+06	1	23415890	0	2.38293e+07		4.9174e+07	0.577294
Pcna	0.835635	1.44034e+07	0.482718	33720934	0.413085	81662579		1.29787e+08	0.577146
Fv4	0.478251	146647770	0.655132	687076816	0.593337	1089721664		1923446250	0.575573
Dhx9	0.550728	157525954	0.854348	99581328	0.320947	174749851		431857133	0.575341
Ddx1	0.312712	245705218	1	32166387	0.412865	156163714		434035319	0.575192
Ppia	0.732758	47676321	0.563406	522877328	0.429137	640872944		1211426593	0.5751
Eif3d	1	2.8092e+06	0.323126	1.74631e+07	0.39745	19347045		3.96193e+07	0.573525
Lima1	0.350047	557938196	0.819374	9165544890	0.546712	13896785560		23620268646	0.572044
Glyr1	0.429219	258516214	0.683888	51173759	0.601947	123456774		433146747	0.571685
Hnrnpul2	0.709582	24642776	0.616703	19937029	0.384822	33079498		77659303	0.570369
Arpc5	0.571344	200722846	0.593032	491145856	0.545387	766536536		1458405238	0.569921
Srpk1	0.721205	1.10285e+07	0.494518	30342708	0.489462	3.68483e+07		7.82196e+07	0.568395
Sfpq	0.497778	107702379	0.860544	184916546	0.343107	90725843		383344768	0.567143
Actr2	0.453599	545664610	0.607599	1853204220	0.638395	1449174668		3848043498	0.566531
Psmd2	0.239319	9.48219e+06	0.713764	107579970	0.736911	84295648		2.01358e+08	0.563332
Igkc	0.749846	1939314864	0.487036	1009779072	0.452478	1454849696		4403943632	0.56312
H2-K1	0.440462	4.48129e+07	0.646417	23292615	0.595556	53842780		1.21948e+08	0.560812
Larp4	0.677729	3.725e+07	0.438118	22806034	0.55867	56228505		1.16285e+08	0.558172
Arpc2	0.565879	408757960	0.636087	781754956	0.472539	1217696872		2408209788	0.558168
Psmc1	0.645487	2.74099e+07	0.423128	159192688	0.605279	142372909		3.28976e+08	0.557965
Rps28	0.513441	107759081	1	5.8733e+06	0.154901	30445093		1.44077e+08	0.556114
Itm2a	0.929445	2.13748e+07	0.315766	8.38927e+07	0.418016	9.29708e+06		1.14564e+08	0.554409
Prpf19	0.573766	262673736	0.657241	263138608	0.426232	445565374		971377718	0.552413
Dhx15	0.578655	172621298	0.47541	143027686	0.597241	1.34837e+08		4.50486e+08	0.550435
Ptbp1	0.553587	455952984	0.380533	123670604	0.71223	239128750		818752338	0.548783
Ddx39b	0.715844	2.06431e+07	0.799888	84061154	0.129978	1.38584e+08		243288104	0.54857
Srsf5	0.506895	589787040	0.513239	22513140	0.621926	130772449		743072629	0.547353
Scyl2	0.488942	813722048	0.489026	693114376	0.662276	1150240972		2657077396	0.546748
Sqstm1	0.429292	1.67733e+07	1	7.32045e+06	0.208373	5.15978e+07		7.56916e+07	0.545888
Pfkfb3	0.408767	410636620	0.666412	3405361920	0.560248	5502280874		9318279414	0.545142
Rpl22	0.457306	244307716	0.570656	153488328	0.605834	1.90776e+08		5.88572e+08	0.544599
Thoc2	0.561904	2.51222e+07	0.559386	2.32685e+07	0.499941	149870241		1.98261e+08	0.54041
Bclaf1	0.648601	2253900768	0.536982	2988262720	0.430944	4017737506		9259900994	0.538842
Cpsf3	1	4.88985e+06	0	19744641	0.612434	15429763		4.00642e+07	0.537478
Rpl38	0.585888	1279375088	0.531191	1177950256	0.494529	3004275038		5461600382	0.537202
Arpc3	0.564654	365862516	0.610281	1108285040	0.432916	1295462580		2769610136	0.53595
Flii	0.431658	682565992	0.672788	3459627000	0.503231	6853364420		10995557412	0.535893
Elavl1	0.44176	260456900	0.537351	105616925	0.626515	77609565		443683390	0.535209
Snw1	0.497603	82168033	0.35225	3.13026e+07	0.752629	6.65544e+07		180025079	0.534161
Ran	0.528752	270562032	0.542186	221585904	0.524923	117053008		609200944	0.531953
Gpx4	0.680237	2.69599e+07	0.577516	19479376	0.336375	20652707		6.7092e+07	0.531376
Setx	0.477502	768620220	0.60569	3063088250	0.50993	3251617282		7083325752	0.531041
Rbm39	0.655155	145966971	0.444152	53233014	0.491264	1.28475e+08		3.27675e+08	0.53019
Ybx3	0.654626	291263200	0.727174	88500782	0.208485	246593902		626357884	0.530095
Tyms	0.450069	444570208	0.619183	335960120	0.519957	644773064		1425303392	0.529736
Ilf2	0.643529	4.52712e+07	0.504708	1.42058e+07	0.440695	56189559		115666538	0.529644
Twf1	0.453907	187932646	0.725178	1952728034	0.408538	3959618854		6100279534	0.529208
Snrpe	0.51862	115394672	0.452471	225257976	0.61452	420742450		761395098	0.528537
Atad3	0.523513	37608538	0.672353	60815118	0.388688	202454949		300878605	0.528185
Arpc4	0.506758	876649480	0.583588	1850351996	0.493881	3982648442		6709649918	0.528076
Pabpc4	0.548978	1247643432	0.514218	835213248	0.517643	1833128184		3915984864	0.526947
Capzb	0.370547	3244621110	0.672993	13116447090	0.530533	16847711340		33208779540	0.524691
Snrpd2	0.455922	682034552	0.300562	1544700158	0.816784	2084848482		4311583192	0.524423
H1-1	0.628366	2590980410	0.509825	1688467104	0.41971	2549839952		6829287466	0.5193
Sf3b1	0.577496	79779327	0.467606	64824373	0.508711	192563292		337166992	0.517938
H1-0	0.721962	4.05213e+07	0.358035	2.09224e+07	0.469942	3.40903e+07		9.5534e+07	0.516647
Poldip3	0.601164	345904744	0.588862	520011664	0.358812	841060260		1706976668	0.516279
Cpsf1	0.425415	14136277	0.415151	21998002	0.695324	5.15459e+06		4.12889e+07	0.511963
Rpl10a	0.550963	966504544	0.509064	495819588	0.475543	802089800		2264413932	0.511857
Capza2	0.387904	2810015840	0.644197	12485016240	0.499763	16869489580		32164521660	0.510621
Pabpc1	0.543415	1610371872	0.469115	1204578560	0.511545	3369987770		6184938202	0.508025
Actbl2	0.375606	154579481800	0.714741	445363122000	0.430897	628296077800		1228238681600	0.507081
Srsf10	0.512869	500218576	1	5775408	0	3.30608e+07		5.39055e+08	0.50429
Myo18a	0.541914	16349941440	0.513278	91076206700	0.450598	144126722000		251552870140	0.50193
Tmod3	0.467342	35724868890	0.540452	79716104100	0.495459	346174530200		461615503190	0.501084
Atp5f1a	0.534826	142721112	0.557528	183735706	0.406599	238517866		564974684	0.499651
Actb	0.366931	264654539300	0.706305	546705842000	0.419743	750331134000		1561691515300	0.49766
Actg1	0.366931	264654539300	0.706305	546705842000	0.419743	750331134000		1561691515300	0.49766
Fxr1	0.905505	4.70775e+07	0.375133	283887148	0.210551	38256685		3.69221e+08	0.497063
Arpc5l	0.406365	315832150	0.69572	807742552	0.388366	1246740896		2370315598	0.496817
Snrpd3	0.538894	734171200	0.51292	8802360320	0.43681	13671252680		23207784200	0.496208
Tufm	0.726742	3.99016e+07	0.427956	33877668	0.330846	48521792		1.22301e+08	0.495181
Igf2bp3	0.655191	40991940	0.523528	61233363	0.30539	101221694		203446997	0.494703
Akap8	0.436089	1302268448	0.592408	2011930750	0.453945	2960703234		6274902432	0.494147
Purb	0.570883	76676043	0.390379	1.74041e+07	0.515452	113030200		2.0711e+08	0.492238
Riok1	0.370144	822728216	0.595729	1659110560	0.503609	1956212032		4438050808	0.489827
Clns1a	0.479611	4538459010	0.541407	15013996070	0.44267	20350235210		39902690290	0.487896
Trim21	1	6.78238e+06	0	31762720	0.462181	1.31037e+08		1.69582e+08	0.487394
Wdr77	0.503239	35193537000	0.486962	53979787300	0.467823	155868950100		245042274400	0.486008
Rps5	0.257546	130374723	0.702855	113193936	0.496673	108653344		352222003	0.485691
H1-2	0.661251	2827524450	0.428686	2840213028	0.366707	2284468254		7952205732	0.485548
Sf3a1	0.187104	1.51226e+07	1	3.67833e+06	0.26833	31281900		5.00828e+07	0.485145
Mthfd1l	0.321819	605761568	0.562925	5350266620	0.567547	8267052546		14223080734	0.484097
Erh	0.681227	8915998480	0.402709	9513384830	0.365765	34404790770		52834174080	0.483234
Fxr2	0.876098	5.69021e+07	0.350955	470498104	0.219357	349090645		8.76491e+08	0.482137
Eif4a1	0.453048	274470362	0.601557	489267000	0.386535	3.59591e+08		1.12333e+09	0.48038
Prmt5	0.432205	47239662600	0.610487	92432874600	0.391986	193396398400		333068935600	0.478226
H1-3	0.659231	2850712802	0.428686	2840213028	0.346647	2564304098		8255229928	0.478188
Nolc1	0.656803	8.74237e+07	0.256198	96525128	0.521553	6.20164e+07		245965164	0.478184
Efhd2	0.227911	365882750	0.844549	4113712986	0.362007	9002971856		13482567592	0.478156
Ice1	0.5764	68478098	0.512832	59960253	0.342278	182367776		310806127	0.47717
Magoh	0.455511	96851818	0.526173	99004970	0.446031	289066760		484923548	0.475905
Thrap3	0.678985	5052252870	0.444309	9380803590	0.302239	9656163486		24089219946	0.475178
Actr3	0.504841	605969300	0.563621	3218381890	0.356479	4961870724		8786221914	0.47498
Prpf31	0.528964	437724524	0.382427	802675808	0.511712	1776446656		3016846988	0.474368
H1-4	0.600613	2412159954	0.455141	2484521946	0.364329	2532080564		7428762464	0.473361
Capza1	0.331129	5671777600	0.617067	28376718300	0.468449	41820479690		75868975590	0.472215
Slc25a4	0.507209	403640668	0.521578	1128450816	0.387123	583872634		2115964118	0.47197
Matr3	0.457744	301238300	0.458403	135065794	0.497203	132457204		568761298	0.471117
H1-5	0.612245	1279294408	0.467125	1597971456	0.328406	1391027560		4268293424	0.469259
Sf3b2	0.461202	73062612	0.704602	3.2396e+07	0.239673	6.07535e+07		1.66212e+08	0.468492
Pura	0.606623	243470748	0.474249	263606256	0.306331	420378264		927455268	0.462401
Snrpd1	0.372576	1846649088	0.421102	3420198140	0.592509	10906124440		16172971668	0.462062
Rps7	0.561699	650148944	0.441114	140494348	0.382813	605719804		1396363096	0.461875
Snrpb	0.44128	635526744	0.521447	4071125510	0.422296	5824044022		10530696276	0.461674
Rap1a	0.609876	1.00011e+07	0	12654830	0.771314	2.7272e+07		4.99279e+07	0.460397
Mycbp	0.422705	434651257	0.461949	3163804030	0.488596	3591938564		7190393851	0.45775
Lsm14a	0.392758	354939436	0.48555	43085886	0.490487	199500796		597526118	0.456265
Srsf7	0.578103	946211664	0.459321	351475424	0.31787	394552544		1692239632	0.451764
Rpl35	0.458427	148534105	0.474964	410789676	0.411814	206364585		765688366	0.448402
Slc25a5	0.520887	581294432	0.507733	1421338912	0.315338	1670474816		3673108160	0.447986
Rps27	0.470392	721549576	0.465441	1104056032	0.407353	1273250328		3098855936	0.447728
Hnrnpa3	0.475715	697928168	0.62038	387617896	0.244608	425449350		1510995414	0.446901
Jak1	0.503135	1496718960	0.35627	2607541210	0.477307	4383362880		8487623050	0.445571
Thoc3	1	1.63295e+07	0	23510535	0.328199	6.01846e+07		1.00025e+08	0.442733
Eif4a3	0.372464	523978240	0.512419	644855936	0.439283	411702400		1580536576	0.441388
Pgam5	0.520151	427793280	0.480409	1985176674	0.320662	3626693518		6039663472	0.440408
Cbx3	0.716314	2.89108e+07	0.328604	42122329	0.27347	4.00671e+07		111100202	0.439463
Wtap	0.174775	1.79883e+07	1	6148903	0.143579	2.02822e+07		4.44194e+07	0.439451
Ell	0.397148	148076348	0.669337	42948997	0.251817	38725459		229750804	0.439434
Hnrnpc	0.499261	715656192	0.38299	470108088	0.431122	576572344		1762336624	0.437791
Rbm8a	0.449515	184267820	0.45421	334015216	0.409061	285718424		804001460	0.437595
Rps18	0.542837	1193704864	0.330859	854839188	0.431935	1610209076		3658753128	0.43521
Ass1	0.381591	91412491	0.469623	176415394	0.45279	165956606		433784491	0.434668
Otud4	0.479964	163717594	0.489147	1157820448	0.323575	1908451774		3229989816	0.430896
Tfrc	0.516091	126174877	0.386896	323231260	0.380381	309994972		759401109	0.427789
Rps27l	0.470392	721549576	0.471825	1035507904	0.335153	1314834560		3071892040	0.42579
Srsf1	0.571182	2141313296	0.319741	106420452	0.383411	2.45072e+07		2.27224e+09	0.424778
Chtop	0.617277	9.36233e+07	0.175739	1.91325e+08	0.481231	1.69193e+08		4.54142e+08	0.424749
Stk38l	0.445246	995679912	0.430819	4316353660	0.39686	4512952676		9824986248	0.424309
Hnrnpab	0.647841	5.69655e+07	0.289717	1.28688e+08	0.333332	86526396		272179596	0.42363
Snu13	0.557653	114495559	0.497657	79894831	0.21501	8.02962e+07		2.74687e+08	0.42344
Dnaja2	0.5259	77793637	0.359633	3.26488e+07	0.376977	230019543		3.40462e+08	0.420836
Csnk2a1	0.723043	3.76971e+07	0	70423302	0.530938	1.34721e+08		242841280	0.417994
Tra2a	0.498862	607773496	0.435264	141736336	0.314845	200350244		949860076	0.416324
Myo1c	0.292321	265386141	0.514855	1205135328	0.436403	2078753984		3549275453	0.414526
Lrrfip2	0.356395	315354468	0.589809	1541424480	0.291686	1770506404		3627285352	0.41263
Myl6	0.413552	39483478800	0.384182	82086135800	0.438985	139251602000		260821216600	0.41224
H4c16	0.535776	4207492222	0.369282	5168101640	0.307336	7337277790		16712871652	0.404131
Top2a	0.849097	1.45221e+07	0	39384931	0.358406	110507178		1.64414e+08	0.402501
Tra2b	0.529393	1833096352	0.429982	476897224	0.245906	300015888		2610009464	0.40176
Sptan1	0.359893	349403096	0.485454	1290854176	0.352581	1406400992		3046658264	0.39931
Fip1l1	0.681967	81297175	0.383398	77293466	0.130319	197517806		356108447	0.398561
Fmr1	0.659854	6.50193e+07	0.335465	431489544	0.18293	1.44322e+08		640830410	0.39275
Myl12b	0.459129	14705450870	0.381887	26198522300	0.334987	72345295040		113249268210	0.392001
Alyref	0.370904	505751602	0.437314	563811200	0.362577	860399208		1929962010	0.390265
Coro2b	0.303581	228921288	0.523527	2702297220	0.343651	4100137602		7031356110	0.390253
Eif4b	0.181852	1506441150	0.518585	14118006020	0.460502	18153952630		33778399800	0.386979
Myl6b	0.406727	16848381440	0.341576	53863158200	0.411506	72461742820		143173282460	0.386603
Tuba4a	0.318728	2688398306	0.457633	2884009280	0.370328	3274316826		8846724412	0.38223
Rbmxl1	0.477381	444535120	0.426938	303813776	0.234672	455176392		1203525288	0.379663
Fbl	0.414079	820292536	0.430583	1085646800	0.290457	2107946736		4013886072	0.378373
Sf3b3	0.506535	111327306	0.260653	52294579	0.361285	292023142		455645027	0.376158
Tpm3-rs7	0.528972	2260330480	0.347578	13527291930	0.249706	22292693760		38080316170	0.375419
Pfkp	0.32166	125296947	0.414477	236000920	0.384834	402083384		763381251	0.373657
Tubb4b	0.368261	1522112880	0.443318	1467565696	0.30514	3127695936		6117374512	0.37224
Spin1	0.521584	1.18927e+07	0	8694622	0.58973	33583152		5.41704e+07	0.370438
Cltc	0.229667	71130100	0.380174	55844077	0.496886	168868652		295842829	0.368909
Abra	0.310234	432224516	0.407303	1036857632	0.389046	1798115728		3267197876	0.368861
H2az1	0.549828	4722519014	0.298225	5837745730	0.25674	12471924690		23032189434	0.368264
Thoc1	0.714013	5.86512e+07	0.17966	109571084	0.210867	167004944		3.35227e+08	0.36818
H2ax	0.538128	4904256550	0.302293	5984462340	0.261915	12123722850		23012441740	0.367446
Rps19	0.482959	288319292	0.201784	201981616	0.413461	363724578		854025486	0.366068
Hnrnpa1	0.378126	250003589	0.365781	102677310	0.349723	470756910		823437809	0.364543
Hspa5	0.369748	518050196	0.427245	870197760	0.281984	1356234848		2744482804	0.359659
Lbr	0.656254	3.26576e+07	0	23063076	0.400382	69551333		1.25272e+08	0.352212
Rbm6	0.440627	230366248	0.393874	1.07599e+08	0.220391	372532744		7.10498e+08	0.351631
Hspa8	0.419724	2435135168	0.330252	3201214238	0.293823	5756720670		11393070076	0.347933
H2bc15	0.611482	6543662660	0.226375	13123061010	0.191813	14475271256		34141994926	0.343223
Tuba1b	0.298394	3003882044	0.436063	3679383620	0.293811	4161751600		10845017264	0.342756
Pabpn1	0.275033	149317692	0.430793	77166224	0.322282	1.84786e+08		4.1127e+08	0.342703
H3c15	0.482862	2855217886	0.262221	7083684730	0.28288	6969929268		16908831884	0.342654
H3c11	0.482862	2855217886	0.262221	7083684730	0.28288	6969929268		16908831884	0.342654
H3-5	0.482862	2855217886	0.262221	7083684730	0.28288	6969929268		16908831884	0.342654
Igf2bp2	0.49881	93098187	0	23980490	0.5184	55524489		172603166	0.33907
Stk38	0.429593	2837353604	0.370609	6765039360	0.216263	13376854200		22979247164	0.338822
Tubb5	0.347145	1704013040	0.358806	2663351612	0.306009	4593291262		8960655914	0.33732
Rhox5	1	1.10232e+06	0	21642072	0	28912361		5.16568e+07	0.333333
Rac2	0.533899	8.10753e+07	0.267599	131091441	0.193893	140733323		3.529e+08	0.331797
Rps27a	0.540284	1585137504	0.226916	2589162434	0.223891	3344770158		7519070096	0.330364
Rbm15	0.441054	3.24517e+07	0.375574	92437505	0.164034	1.04551e+08		2.2944e+08	0.326887
Tpm3	0.321717	1168359636	0.355367	11566885240	0.296359	12919687846		25654932722	0.324481
Raly	0.561173	64746489	0	38223906	0.405837	4.84038e+07		1.51374e+08	0.322337
Farsa	0.36507	5.00294e+07	0.408094	94190442	0.193249	99379750		2.436e+08	0.322138
Tpm1	0.313748	657550484	0.349143	10403101950	0.296359	12919687846		23980340280	0.31975
Ppm1b	0.409026	2452416100	0.389159	7223660790	0.153589	17477829330		27153906220	0.317258
Hspa9	0.567711	210593756	0.178829	649166840	0.199332	922360758		1782121354	0.315291
Mki67	0.75954	7.40756e+06	0	12881654	0.181986	8.82532e+06		2.91145e+07	0.313842
Myh9	0.462992	15690369150	0.237998	63185389100	0.234111	100642301300		179518059550	0.3117
Hnrnpa0	0.441954	49210739	0.245107	182600352	0.245547	230671846		462482937	0.310869
Trim35	0.438593	38813703	0.307768	432668392	0.184738	392904214		864386309	0.310366
Sptbn1	0.335774	424425290	0.37254	902738976	0.217276	2367563687		3694727953	0.30853
Cavin1	0.282311	49350189	0	17417408	0.640136	5.26349e+07		1.19402e+08	0.307482
Srrm2	0.428484	5347341250	0.324187	1408506384	0.164629	2258459810		9014307444	0.305766
Hnrnpa2b1	0.420137	881036144	0.154112	556756362	0.316251	5.209e+08		1.95869e+09	0.296833
Dnajc13	0.627601	245708906	0	26726016	0.25982	5.94253e+07		3.3186e+08	0.295807
Map3k7	0.230292	7.73319e+06	0.466171	10647610	0.16925	37179429		5.55602e+07	0.288571
Rcc1	0.694157	3.04363e+07	0	8884926	0.166738	77566331		1.16888e+08	0.286965
Cenpv	0.571657	56229092	0.20467	42065263	0.0159296	3.17601e+07		1.30054e+08	0.264086
Hmgb1	0.456448	161116270	0	44794320	0.327157	17196724		223107314	0.261202
Tmod1	0.118702	1.49504e+08	0.475328	2790109820	0.182176	1180417892		4.12003e+09	0.258736
Hnrnpm	0.361552	860382496	0.208907	897713152	0.199942	1925241048		3683336696	0.2568
Tpm4	0.337417	397628432	0.237567	1124335120	0.174393	2309532278		3831495830	0.249792
Macroh2a1	0.668006	4.26075e+07	0	47890788	0.0738268	61485307		1.51984e+08	0.247278
Hadha	0.199682	1.15261e+08	0.17075	67143919	0.351104	1.01086e+08		2.83491e+08	0.240512
Rbm10	0.28719	2.06587e+08	0.228938	530394104	0.189963	660139982		1.39712e+09	0.235364
Taf4	0.306942	3.51516e+06	0.245877	122894909	0.126631	396943550		5.23354e+08	0.226483
Zc3h13	0.456027	6.44618e+06	0	1.75361e+07	0.207377	4.73047e+07		7.1287e+07	0.221135
Golga3	0.269735	74511361	0.241783	152537513	0.126611	150906660		377955534	0.21271
Banf1	0.426594	6.59596e+07	0	213616624	0.179579	305432188		5.85008e+08	0.202058
Add1	0.161925	294849434	0.236307	356186636	0.192384	553989708		1205025778	0.196872
Ivns1abp	0	4.8444e+06	0.572309	22180952	0	1.97199e+07		46745276	0.19077
Gpsm3	0.0697221	6.82719e+07	0	22445858	0.500945	397339972		4.88058e+08	0.190223
Lgals9	0.164389	142159872	0.0314068	337167083	0.356783	748526328		1227853283	0.184193
Rgs19	0	1.33314e+07	0	46833324	0.550254	155077579		2.15242e+08	0.183418
Hba	0.0262659	250751823	0.40155	297051569	0.108519	3.87133e+07		5.86517e+08	0.178778
Alb	0.29109	458500844	0.228019	3.00323e+07	0	77063350		5.65596e+08	0.173036
Gnai2	0.15433	1.65198e+08	0	799584928	0.360822	1832680859		2.79746e+09	0.171717
Lmo7	0.163313	9.21131e+06	0.182735	69768132	0.167107	2.91781e+07		1.08158e+08	0.171052
Chchd3	0.194149	1.99855e+07	0.0750969	1.58905e+08	0.239576	303755168		4.82646e+08	0.169607
Tab1	0	5733409	0.205309	18940940	0.274151	6.06965e+07		8.53709e+07	0.15982
Morc3	0	1.99049e+06	0.114181	41888921	0.34745	5.84759e+07		102355348	0.153877
Add3	0.209096	232221756	0.0958663	274150332	0.138887	273576131		779948219	0.14795
2210010C04Rik	0.404503	626951992	0	37209416	0	54307572		718468980	0.134834
Hbb-bs	0.0027428	4.91602e+08	0.178264	344985904	0.215672	4.1104e+08		1247627529	0.132226
Gnai3	0.141255	2.09074e+08	0	497569872	0.251406	1081859799		1.7885e+09	0.130887
Bdh1	0.17537	4.79125e+06	0	26551080	0.198201	137374220		1.68717e+08	0.124523
Sun2	0	1.04428e+06	0.241058	204398568	0.10252	213599626		4.19042e+08	0.114526
Thy1	0.144155	681465320	0.0562286	5478868134	0.0792701	8304713558		14465047012	0.093218
AF067061	0.118498	1596059280	0.0498806	5214210544	0.0289019	6825222214		13635492038	0.0657601
Rinl	0	2345496	0.0785162	1.45461e+08	0.0578743	1.94683e+08		342489464	0.0454635
Gm20767	0.0934106	1507537426	0.00947762	4091366500	0.0131824	3646993036		9245896962	0.0386902
Lin7c	0	24580896	0	104589276	0.102677	106164200		235334372	0.0342256
Bag2	0.0669255	1.51476e+08	0	451989552	0	852934480		1.4564e+09	0.0223085
Prickle1	0	15917893	0.0370282	3.7801e+08	0.0231959	522358389		9.16286e+08	0.0200747
Phldb3	0.0518825	3.83826e+07	0	371160736	0	454825184		8.64369e+08	0.0172942
Sla	0	195777312	0.0233742	753242958	0.0117678	7.29692e+08		1.67871e+09	0.011714
Epb41l2	0	15988202	0	175427744	0.00464755	1.48879e+08		3.40295e+08	0.00154918
Klra1	0	1.46663e+08	0	470083264	0	838228880		1.45498e+09	0
Dlgap1	0	57021276	0	367841584	0	844878528		1269741388	0
Dnajb6	0	13234233	0	146152968	0	301749184		461136385	0
Cd5	0	2.17586e+07	0	71094456	0	239204768		3.32058e+08	0
Mpp7	0	4.08469e+06	0	78111495	0	225069944		3.07266e+08	0
BC147527	0	1.1256e+07	0	101668012	0	95733148		2.08657e+08	0
Kif26b	0	702064	0	58687232	0	78558618		1.37948e+08	0
Arfgap2	0	2.41016e+06	0	2.05826e+07	0	88512050		111504765	0
Efr3a	0	2.50324e+06	0	19417062	0	34619947		5.65402e+07	0
Myzap	0	3.08888e+06	0	18805270	0	19781664		4.16758e+07	0
Elfn2	0	1.30322e+06	0	10097924	0	20873285		3.22744e+07	0
Snap23	0	3256175	0	12314186	0	11743667		27314028	0
Safb	0.520126	7.20683e+06	#DIV/0!	0	0.233867	3.41944e+06		1.06263e+07	#DIV/0!
Rest	#DIV/0!	0	0	10650461	0	1.39058e+06		1.2041e+07	#DIV/0!
Ly9	0	4.91119e+06	#DIV/0!	0	0	8878180		1.37894e+07	#DIV/0!
Dcaf7	1	2.52415e+06	#DIV/0!	0	0.292203	1.15049e+07		14029100	#DIV/0!
Exosc6	0.644364	1.11408e+07	#DIV/0!	0	1	3.63606e+06		1.47769e+07	#DIV/0!
Wiz	1	1.34973e+06	#DIV/0!	0	0.601948	16877100		1.82268e+07	#DIV/0!
Rrbp1	1	5.2207e+06	#DIV/0!	0	0.933066	1.80453e+07		23266035	#DIV/0!
Fyttd1	0.782168	1.40018e+07	0	9931278	#DIV/0!	0		2.39331e+07	#DIV/0!
Rrp12	0.934414	1.89781e+07	1	5.6564e+06	#DIV/0!	0		24634489	#DIV/0!
Wdr43	#DIV/0!	0	1	8399027	0.535613	16347798		24746825	#DIV/0!
Zap70	0.30557	2.44195e+06	#DIV/0!	0	0.473639	2.26025e+07		2.50444e+07	#DIV/0!
Prrc2c	0.859359	26707268	#DIV/0!	0	#DIV/0!	0		26707268	#DIV/0!
Sf3a3	0.742811	1.86767e+07	#DIV/0!	0	0.322276	13961387		3.26381e+07	#DIV/0!
Nhp2	0.489449	2.02564e+07	#DIV/0!	0	0.599318	16341141		3.65975e+07	#DIV/0!
Trim27	0.962024	2.67284e+07	#DIV/0!	0	0.714883	15336833		4.20652e+07	#DIV/0!
Smarca4	1	7.63411e+06	0	47073936	#DIV/0!	0		5.4708e+07	#DIV/0!
Eif6	0.870882	42699266	#DIV/0!	0	0.659619	15696333		58395599	#DIV/0!
Try10	0.690587	45545457	1	28752710	#DIV/0!	0		74298167	#DIV/0!
Thoc7	0.515858	2.05132e+07	0.251648	62241142	#DIV/0!	0		8.27543e+07	#DIV/0!
Actl6a	1	5.73267e+06	0	79633436	#DIV/0!	0		8.53661e+07	#DIV/0!
Arhgap45	#DIV/0!	0	1	84949604	1	137883624		222833228	#DIV/0!
Hmga1	#DIV/0!	0	0	243725840	0	6.51039e+06		2.50236e+08	#DIV/0!
Ywhae	#DIV/0!	0	0.710963	215761108	0.733421	163390728		379151836	#DIV/0!
Rps12	0.735431	140783928	0.657891	242822956	#DIV/0!	0		383606884	#DIV/0!
Npm3	0.836999	152560476	#DIV/0!	0	0.509689	297149525		449710001	#DIV/0!
Cpsf2	0.841203	567425144	0.477115	31948022	#DIV/0!	0		599373166	#DIV/0!
Lat	#DIV/0!	0	0	167102056	0.00438899	5.03584e+08		6.70686e+08	#DIV/0!
Prss1	0.56287	72815074400	#DIV/0!	0	#DIV/0!	0		72815074400	#DIV/0!
Bysl	#DIV/0!	0	#N/A	#N/A	#N/A	#N/A		#N/A	#DIV/0!
Ptcd3	#DIV/0!	0	#N/A	#N/A	#N/A	#N/A		#N/A	#DIV/0!
Gtf3c4	#DIV/0!	0	#N/A	#N/A	#N/A	#N/A		#N/A	#DIV/0!
Dnajc9	#DIV/0!	0	#N/A	#N/A	#N/A	#N/A		#N/A	#DIV/0!
Kif2c	#DIV/0!	0	#N/A	#N/A	#N/A	#N/A		#N/A	#DIV/0!
Abcf2	#DIV/0!	0	#N/A	#N/A	#N/A	#N/A		#N/A	#DIV/0!
Luzp1	#DIV/0!	0	#N/A	#N/A	#N/A	#N/A		#N/A	#DIV/0!
Fbf1	#DIV/0!	0	#N/A	#N/A	#N/A	#N/A		#N/A	#DIV/0!
Hdlbp	#DIV/0!	0	#N/A	#N/A	#DIV/0!	0		#N/A	#DIV/0!
Frmd5	#DIV/0!	0	#N/A	#N/A	#N/A	#N/A		#N/A	#DIV/0!
Stt3b	#DIV/0!	0	#N/A	#N/A	#N/A	#N/A		#N/A	#DIV/0!
Mrpl49	#DIV/0!	0	#N/A	#N/A	#N/A	#N/A		#N/A	#DIV/0!
Pwwp3a	#DIV/0!	0	#N/A	#N/A	#N/A	#N/A		#N/A	#DIV/0!
Cep170	#DIV/0!	0	#N/A	#N/A	#N/A	#N/A		#N/A	#DIV/0!
Eif3k	#DIV/0!	0	#N/A	#N/A	#N/A	#N/A		#N/A	#DIV/0!
Rab1A	#DIV/0!	0	#N/A	#N/A	#N/A	#N/A		#N/A	#DIV/0!
Pex6	#DIV/0!	0	#N/A	#N/A	#N/A	#N/A		#N/A	#DIV/0!
Ndufs7	#DIV/0!	0	#N/A	#N/A	#N/A	#N/A		#N/A	#DIV/0!
Afg3l1	#DIV/0!	0	#N/A	#N/A	#N/A	#N/A		#N/A	#DIV/0!
Themis	#DIV/0!	0	#N/A	#N/A	#N/A	#N/A		#N/A	#DIV/0!
Las1l	#DIV/0!	0	#N/A	#N/A	#N/A	#N/A		#N/A	#DIV/0!
Myo15a	#N/A	#N/A	#DIV/0!	0	#N/A	#N/A		#N/A	#N/A
Sox10	#N/A	#N/A	#DIV/0!	0	#N/A	#N/A		#N/A	#N/A
Slc7a1	#N/A	#N/A	#DIV/0!	0	#N/A	#N/A		#N/A	#N/A
F2	#N/A	#N/A	#DIV/0!	0	#N/A	#N/A		#N/A	#N/A
Rgs12	#N/A	#N/A	#DIV/0!	0	#N/A	#N/A		#N/A	#N/A
Gtpbp1	#N/A	#N/A	#N/A	#N/A	#DIV/0!	0		#N/A	#N/A
Spata6	#N/A	#N/A	#N/A	#N/A	#DIV/0!	0		#N/A	#N/A
Tab3	#N/A	#N/A	#N/A	#N/A	#DIV/0!	0		#N/A	#N/A
Mapk6	#N/A	#N/A	#N/A	#N/A	#DIV/0!	0		#N/A	#N/A
Tars1	#N/A	#N/A	#N/A	#N/A	#DIV/0!	0		#N/A	#N/A
Nav2	#N/A	#N/A	#N/A	#N/A	#DIV/0!	0		#N/A	#N/A
Pds5a	#N/A	#N/A	#N/A	#N/A	#DIV/0!	0		#N/A	#N/A
Sec61b	#N/A	#N/A	#N/A	#N/A	#DIV/0!	0		#N/A	#N/A
Wdr75	#N/A	#N/A	#N/A	#N/A	#DIV/0!	0		#N/A	#N/A
Plaa	#N/A	#N/A	#N/A	#N/A	#DIV/0!	0		#N/A	#N/A
Spock1	#N/A	#N/A	#N/A	#N/A	#DIV/0!	0		#N/A	#N/A
Pdlim5	#N/A	#N/A	#N/A	#N/A	#DIV/0!	0		#N/A	#N/A
Ncapg	#N/A	#N/A	#N/A	#N/A	#DIV/0!	0		#N/A	#N/A
Pole4	#N/A	#N/A	#N/A	#N/A	#DIV/0!	0		#N/A	#N/A
Shmt2	#N/A	#N/A	#N/A	#N/A	#DIV/0!	0		#N/A	#N/A
Tagln2	#N/A	#N/A	#N/A	#N/A	#DIV/0!	0		#N/A	#N/A
Me2	#N/A	#N/A	#N/A	#N/A	#DIV/0!	0		#N/A	#N/A
Tomm22	#N/A	#N/A	#N/A	#N/A	#DIV/0!	0		#N/A	#N/A
Ddx20	#N/A	#N/A	#N/A	#N/A	#DIV/0!	0		#N/A	#N/A
Abcb1b	#N/A	#N/A	#N/A	#N/A	#DIV/0!	0		#N/A	#N/A
Ube3a	#N/A	#N/A	#N/A	#N/A	#DIV/0!	0		#N/A	#N/A
Noc3l	#N/A	#N/A	#N/A	#N/A	#DIV/0!	0		#N/A	#N/A
Dync1i2	#N/A	#N/A	#N/A	#N/A	#DIV/0!	0		#N/A	#N/A
Chchd4	#N/A	#N/A	#N/A	#N/A	#DIV/0!	0		#N/A	#N/A
Arhgdia	#N/A	#N/A	#N/A	#N/A	#DIV/0!	0		#N/A	#N/A
Myl4	#N/A	#N/A	#N/A	#N/A	#DIV/0!	0		#N/A	#N/A
Ubxn1	#N/A	#N/A	#N/A	#N/A	#DIV/0!	0		#N/A	#N/A
Aco2	#N/A	#N/A	#N/A	#N/A	#DIV/0!	0		#N/A	#N/A
Fmnl3	#N/A	#N/A	#N/A	#N/A	#DIV/0!	0		#N/A	#N/A
S1pr5	#N/A	#N/A	#N/A	#N/A	#DIV/0!	0		#N/A	#N/A
Tmem33	#N/A	#N/A	#N/A	#N/A	#DIV/0!	0		#N/A	#N/A
Bola2	#N/A	#N/A	#N/A	#N/A	#DIV/0!	0		#N/A	#N/A
Ube2d3	#N/A	#N/A	#N/A	#N/A	#DIV/0!	0		#N/A	#N/A
Ifitm3	#N/A	#N/A	#N/A	#N/A	#DIV/0!	0		#N/A	#N/A
Anxa6	#N/A	#N/A	#N/A	#N/A	#DIV/0!	0		#N/A	#N/A
Ptpro	#N/A	#N/A	#N/A	#N/A	#DIV/0!	0		#N/A	#N/A
Vav1	#N/A	#N/A	#N/A	#N/A	#DIV/0!	0		#N/A	#N/A
Sall3	1	771479632	#N/A	#N/A	#N/A	#N/A		#N/A	#N/A
Mrps22	1	2.2437e+07	#N/A	#N/A	#N/A	#N/A		#N/A	#N/A
Mrps7	1	17782254	#N/A	#N/A	#N/A	#N/A		#N/A	#N/A
Llph	1	1.72791e+07	#N/A	#N/A	#N/A	#N/A		#N/A	#N/A
Ddx50	1	16215573	#N/A	#N/A	#N/A	#N/A		#N/A	#N/A
Prpf4	1	1.58066e+07	#N/A	#N/A	#N/A	#N/A		#N/A	#N/A
Glt28d2	1	1.39285e+07	#N/A	#N/A	#N/A	#N/A		#N/A	#N/A
Rrp1b	1	1.10956e+07	#N/A	#N/A	#N/A	#N/A		#N/A	#N/A
Eif3e	1	1.08838e+07	#N/A	#N/A	#DIV/0!	0		#N/A	#N/A
Mrpl50	1	1.05691e+07	#N/A	#N/A	#N/A	#N/A		#N/A	#N/A
Ankrd52	1	1.04328e+07	#N/A	#N/A	#N/A	#N/A		#N/A	#N/A
H2-L	1	1.04294e+07	#N/A	#N/A	#N/A	#N/A		#N/A	#N/A
Drg1	1	1.013e+07	#N/A	#N/A	#N/A	#N/A		#N/A	#N/A
Ankrd44	1	9.99513e+06	#N/A	#N/A	#N/A	#N/A		#N/A	#N/A
Eif2s2	1	9.86494e+06	#N/A	#N/A	#N/A	#N/A		#N/A	#N/A
Ipo7	1	9.82608e+06	#N/A	#N/A	#N/A	#N/A		#N/A	#N/A
Vdac3	1	9.2398e+06	#N/A	#N/A	#DIV/0!	0		#N/A	#N/A
Ubr2	1	8.54473e+06	#N/A	#N/A	#N/A	#N/A		#N/A	#N/A
Rpl7l1	1	8.28634e+06	#N/A	#N/A	#N/A	#N/A		#N/A	#N/A
Ifitm2	1	7.83724e+06	#N/A	#N/A	#DIV/0!	0		#N/A	#N/A
Rbm5	1	7.82157e+06	#N/A	#N/A	#N/A	#N/A		#N/A	#N/A
Phf6	1	7.4347e+06	#N/A	#N/A	#N/A	#N/A		#N/A	#N/A
Ttc26	1	7.2691e+06	#N/A	#N/A	#N/A	#N/A		#N/A	#N/A
Ppan	1	7.26241e+06	#N/A	#N/A	#N/A	#N/A		#N/A	#N/A
Imp3	1	7.19937e+06	#N/A	#N/A	#N/A	#N/A		#N/A	#N/A
Tbl3	1	7.13134e+06	#N/A	#N/A	#N/A	#N/A		#N/A	#N/A
Srsf11	1	6.81062e+06	#N/A	#N/A	#N/A	#N/A		#N/A	#N/A
Stau1	1	6.64783e+06	#N/A	#N/A	#N/A	#N/A		#N/A	#N/A
Heatr1	1	6.61924e+06	#N/A	#N/A	#N/A	#N/A		#N/A	#N/A
Ctcf	1	6.58899e+06	#N/A	#N/A	#N/A	#N/A		#N/A	#N/A
Exosc8	1	6100073	#N/A	#N/A	#N/A	#N/A		#N/A	#N/A
Ercc3	1	6.08022e+06	#N/A	#N/A	#N/A	#N/A		#N/A	#N/A
Nol10	1	6.064e+06	#N/A	#N/A	#N/A	#N/A		#N/A	#N/A
Rangap1	1	5.98474e+06	#N/A	#N/A	#N/A	#N/A		#N/A	#N/A
Polr2a	1	5.96345e+06	#N/A	#N/A	#N/A	#N/A		#N/A	#N/A
Arf3	1	5.93626e+06	#N/A	#N/A	#N/A	#N/A		#N/A	#N/A
Gtf3c3	1	5.78744e+06	#N/A	#N/A	#N/A	#N/A		#N/A	#N/A
Mtdh	1	5.75244e+06	#N/A	#N/A	#N/A	#N/A		#N/A	#N/A
Tefm	1	5.65424e+06	#N/A	#N/A	#N/A	#N/A		#N/A	#N/A
Exosc10	1	5.6397e+06	#N/A	#N/A	#N/A	#N/A		#N/A	#N/A
Eef1b	1	5.62063e+06	#N/A	#N/A	#N/A	#N/A		#N/A	#N/A
Mrpl44	1	5.61683e+06	#N/A	#N/A	#N/A	#N/A		#N/A	#N/A
Mrpl15	1	5.5847e+06	#N/A	#N/A	#N/A	#N/A		#N/A	#N/A
Hspa14	1	5.46166e+06	#DIV/0!	0	#N/A	#N/A		#N/A	#DIV/0!
Chd6	1	5.43145e+06	#N/A	#N/A	#N/A	#N/A		#N/A	#N/A
Srp14	1	5348426	#N/A	#N/A	#N/A	#N/A		#N/A	#N/A
Dcaf13	1	5329174	#N/A	#N/A	#N/A	#N/A		#N/A	#N/A
Ngdn	1	5.24989e+06	#N/A	#N/A	#N/A	#N/A		#N/A	#N/A
Nip7	1	5.13807e+06	#N/A	#N/A	#N/A	#N/A		#N/A	#N/A
Dhx37	1	5.0141e+06	#N/A	#N/A	#N/A	#N/A		#N/A	#N/A
Mrps11	1	4.67542e+06	#N/A	#N/A	#N/A	#N/A		#N/A	#N/A
Mrpl9	1	4.6564e+06	#N/A	#N/A	#N/A	#N/A		#N/A	#N/A
Smarcc1	1	4603573	#N/A	#N/A	#N/A	#N/A		#N/A	#N/A
Mrps17	1	4.60174e+06	#N/A	#N/A	#N/A	#N/A		#N/A	#N/A
Hnrnpll	1	4477452	#N/A	#N/A	#N/A	#N/A		#N/A	#N/A
Mrps24	1	4.44899e+06	#N/A	#N/A	#N/A	#N/A		#N/A	#N/A
Nop53	1	4.36073e+06	#N/A	#N/A	#N/A	#N/A		#N/A	#N/A
Polr2b	1	4.35599e+06	#N/A	#N/A	#N/A	#N/A		#N/A	#N/A
Mrpl22	1	4.29163e+06	#N/A	#N/A	#N/A	#N/A		#N/A	#N/A
Gatad2a	1	4.213e+06	#N/A	#N/A	#N/A	#N/A		#N/A	#N/A
Trim56	1	4166058	#N/A	#N/A	#N/A	#N/A		#N/A	#N/A
Tfb1m	1	4.0535e+06	#N/A	#N/A	#N/A	#N/A		#N/A	#N/A
Ddx51	1	3.99489e+06	#N/A	#N/A	#N/A	#N/A		#N/A	#N/A
Cgn	1	3.98039e+06	#N/A	#N/A	#N/A	#N/A		#N/A	#N/A
Knop1	1	3.96433e+06	#N/A	#N/A	#N/A	#N/A		#N/A	#N/A
Top3b	1	3.87225e+06	#N/A	#N/A	#N/A	#N/A		#N/A	#N/A
Gtf3c5	1	3.8597e+06	#N/A	#N/A	#N/A	#N/A		#N/A	#N/A
Mtpn	1	3.81882e+06	#N/A	#N/A	#N/A	#N/A		#N/A	#N/A
Mrps10	1	3802924	#N/A	#N/A	#N/A	#N/A		#N/A	#N/A
Galk1	1	3.78553e+06	#N/A	#N/A	#N/A	#N/A		#N/A	#N/A
Mrps18b	1	3763412	#N/A	#N/A	#N/A	#N/A		#N/A	#N/A
Cbx4	1	3.7145e+06	#N/A	#N/A	#N/A	#N/A		#N/A	#N/A
Nktr	1	3.69933e+06	#N/A	#N/A	#N/A	#N/A		#N/A	#N/A
Trip12	1	3.62786e+06	#N/A	#N/A	#N/A	#N/A		#N/A	#N/A
Srp9	1	3.59701e+06	#N/A	#N/A	#N/A	#N/A		#N/A	#N/A
Phax	1	3.50703e+06	#N/A	#N/A	#N/A	#N/A		#N/A	#N/A
FAM120A	1	3492884	#N/A	#N/A	#N/A	#N/A		#N/A	#N/A
Myo9b	1	3.4214e+06	#N/A	#N/A	#N/A	#N/A		#N/A	#N/A
Usp14	1	3.35314e+06	#N/A	#N/A	#N/A	#N/A		#N/A	#N/A
Wdr46	1	3.3305e+06	#N/A	#N/A	#N/A	#N/A		#N/A	#N/A
Arcn1	1	3.27105e+06	#N/A	#N/A	#N/A	#N/A		#N/A	#N/A
Mrpl10	1	3236263	#N/A	#N/A	#N/A	#N/A		#N/A	#N/A
Pwp2	1	3.18945e+06	#N/A	#N/A	#N/A	#N/A		#N/A	#N/A
Ncbp3	1	3.11978e+06	#N/A	#N/A	#N/A	#N/A		#N/A	#N/A
Nol9	1	3062486	#N/A	#N/A	#N/A	#N/A		#N/A	#N/A
Ypel5	1	3.05138e+06	#N/A	#N/A	#N/A	#N/A		#N/A	#N/A
Uhrf1	1	3.02235e+06	#N/A	#N/A	#DIV/0!	0		#N/A	#N/A
Usp10	1	2982870	#N/A	#N/A	#N/A	#N/A		#N/A	#N/A
Fkbp1a	1	2.9543e+06	#N/A	#N/A	#N/A	#N/A		#N/A	#N/A
Heatr3	1	2.95232e+06	#N/A	#N/A	#N/A	#N/A		#N/A	#N/A
Sp110	1	2887437	#N/A	#N/A	#N/A	#N/A		#N/A	#N/A
Etfb	1	2848826	#N/A	#N/A	#N/A	#N/A		#N/A	#N/A
Tpx2	1	2.75393e+06	#N/A	#N/A	#N/A	#N/A		#N/A	#N/A
Bud31	1	2672431	#N/A	#N/A	#N/A	#N/A		#N/A	#N/A
Grsf1	1	2.65964e+06	#N/A	#N/A	#N/A	#N/A		#N/A	#N/A
Ago2	1	2.57203e+06	#N/A	#N/A	#N/A	#N/A		#N/A	#N/A
Smc4	1	2.56695e+06	#N/A	#N/A	#N/A	#N/A		#N/A	#N/A
Glrx3	1	2.52475e+06	#N/A	#N/A	#N/A	#N/A		#N/A	#N/A
Elp3	1	2.43208e+06	#N/A	#N/A	#N/A	#N/A		#N/A	#N/A
Mrps5	1	2432025	#N/A	#N/A	#N/A	#N/A		#N/A	#N/A
Helz2	1	2.32274e+06	#N/A	#N/A	#DIV/0!	0		#N/A	#N/A
Fam199x	1	2.23113e+06	#N/A	#N/A	#DIV/0!	0		#N/A	#N/A
Ccdc12	1	2212469	#N/A	#N/A	#N/A	#N/A		#N/A	#N/A
Srek1ip1	1	2.03864e+06	#N/A	#N/A	#N/A	#N/A		#N/A	#N/A
Elp1	1	2.00158e+06	#N/A	#N/A	#DIV/0!	0		#N/A	#N/A
Toe1	1	1.97351e+06	#N/A	#N/A	#N/A	#N/A		#N/A	#N/A
Pak1ip1	1	1.93287e+06	#N/A	#N/A	#N/A	#N/A		#N/A	#N/A
Ppp6r3	1	1.88683e+06	#N/A	#N/A	#N/A	#N/A		#N/A	#N/A
Ddx31	1	1.82436e+06	#N/A	#N/A	#N/A	#N/A		#N/A	#N/A
Kifc1	1	1.8228e+06	#N/A	#N/A	#N/A	#N/A		#N/A	#N/A
Dnttip2	1	1.78952e+06	#N/A	#N/A	#N/A	#N/A		#N/A	#N/A
Znf219	1	1.70893e+06	#N/A	#N/A	#N/A	#N/A		#N/A	#N/A
Sgpl1	1	1.69128e+06	#N/A	#N/A	#N/A	#N/A		#N/A	#N/A
Nsun5	1	1.62177e+06	#N/A	#N/A	#DIV/0!	0		#N/A	#N/A
Rbm19	1	1.59884e+06	#N/A	#N/A	#N/A	#N/A		#N/A	#N/A
Mrpl23	1	1.57348e+06	#N/A	#N/A	#N/A	#N/A		#N/A	#N/A
Eloa	1	1.56737e+06	#N/A	#N/A	#N/A	#N/A		#N/A	#N/A
Scaf11	1	1.44998e+06	#N/A	#N/A	#N/A	#N/A		#N/A	#N/A
Dync1h1	1	1.43956e+06	#N/A	#N/A	#N/A	#N/A		#N/A	#N/A
Rsbn1	1	1.43137e+06	#N/A	#N/A	#N/A	#N/A		#N/A	#N/A
Nedd4	1	1.40555e+06	#N/A	#N/A	#N/A	#N/A		#N/A	#N/A
Zc3h15	1	1.40324e+06	#N/A	#N/A	#N/A	#N/A		#N/A	#N/A
Hmmr	1	1.38508e+06	#N/A	#N/A	#N/A	#N/A		#N/A	#N/A
Pdcd6ip	1	1275424	#N/A	#N/A	#N/A	#N/A		#N/A	#N/A
Tmco1	1	1.2706e+06	#N/A	#N/A	#N/A	#N/A		#N/A	#N/A
Nfx1	1	1.22483e+06	#N/A	#N/A	#N/A	#N/A		#N/A	#N/A
Phc2	1	1.20063e+06	#N/A	#N/A	#N/A	#N/A		#N/A	#N/A
Mrps31	1	1.18374e+06	#N/A	#N/A	#N/A	#N/A		#N/A	#N/A
Wdr82	1	1.11212e+06	#N/A	#N/A	#N/A	#N/A		#N/A	#N/A
Suz12	1	1.07891e+06	#N/A	#N/A	#N/A	#N/A		#N/A	#N/A
Myo6	1	1.04437e+06	#DIV/0!	0	#N/A	#N/A		#N/A	#DIV/0!
Mphosph6	1	1.03641e+06	#N/A	#N/A	#N/A	#N/A		#N/A	#N/A
Wdr3	1	1.03356e+06	#N/A	#N/A	#N/A	#N/A		#N/A	#N/A
Trmt1l	1	1.01023e+06	#N/A	#N/A	#N/A	#N/A		#N/A	#N/A
Wdr74	1	988638	#N/A	#N/A	#N/A	#N/A		#N/A	#N/A
Arpc1a	1	988317	#N/A	#N/A	#N/A	#N/A		#N/A	#N/A
Esco2	1	972858	#N/A	#N/A	#N/A	#N/A		#N/A	#N/A
Sgo2	1	966020	#N/A	#N/A	#N/A	#N/A		#N/A	#N/A
Polr1a	1	953146	#N/A	#N/A	#N/A	#N/A		#N/A	#N/A
Patz1	1	946228	#N/A	#N/A	#N/A	#N/A		#N/A	#N/A
Tut1	1	928890	#N/A	#N/A	#N/A	#N/A		#N/A	#N/A
Fyb1	1	842164	#N/A	#N/A	#N/A	#N/A		#N/A	#N/A
Mrm3	1	834383	#N/A	#N/A	#N/A	#N/A		#N/A	#N/A
Bccip	1	803388	#N/A	#N/A	#N/A	#N/A		#N/A	#N/A
Nsd2	1	759914	#N/A	#N/A	#N/A	#N/A		#N/A	#N/A
Psat1	1	742169	#N/A	#N/A	#N/A	#N/A		#N/A	#N/A
Rbmx2	1	704335	#N/A	#N/A	#N/A	#N/A		#N/A	#N/A
Dido1	1	669512	#N/A	#N/A	#N/A	#N/A		#N/A	#N/A
Dgkz	1	620386	#N/A	#N/A	#N/A	#N/A		#N/A	#N/A
Rpp30	1	616669	#N/A	#N/A	#N/A	#N/A		#N/A	#N/A
Noc2l	1	540116	#N/A	#N/A	#N/A	#N/A		#N/A	#N/A
Uba2	1	539118	#N/A	#N/A	#N/A	#N/A		#N/A	#N/A
Glrx	1	529232	#N/A	#N/A	#N/A	#N/A		#N/A	#N/A
Denr	1	466016	#N/A	#N/A	#DIV/0!	0		#N/A	#N/A
Sae1	1	354952	#DIV/0!	0	#N/A	#N/A		#N/A	#DIV/0!
Znfx1	1	319478	#N/A	#N/A	#N/A	#N/A		#N/A	#N/A
Fmnl2	1	291954	#N/A	#N/A	#N/A	#N/A		#N/A	#N/A
Metap1	1	279896	#N/A	#N/A	#N/A	#N/A		#N/A	#N/A
Phykpl	1	199381	#N/A	#N/A	#N/A	#N/A		#N/A	#N/A
Nom1	0.937347	5.60017e+06	#N/A	#N/A	#N/A	#N/A		#N/A	#N/A
Rbm28	0.872767	1.34135e+07	#N/A	#N/A	#N/A	#N/A		#N/A	#N/A
Pes1	0.865475	2.25598e+07	#N/A	#N/A	#N/A	#N/A		#N/A	#N/A
Upf2	0.857087	9.59177e+06	#N/A	#N/A	#DIV/0!	0		#N/A	#N/A
Rpl37	0.841775	96582307	#N/A	#N/A	#N/A	#N/A		#N/A	#N/A
Gtf3c1	0.838258	5.54396e+06	#N/A	#N/A	#N/A	#N/A		#N/A	#N/A
Coil	0.827418	8.234e+06	#N/A	#N/A	#N/A	#N/A		#N/A	#N/A
Tdrd3	0.820949	4.74234e+06	#N/A	#N/A	#N/A	#N/A		#N/A	#N/A
LRWD1	0.803901	3.63471e+06	#N/A	#N/A	#N/A	#N/A		#N/A	#N/A
Rpa1	0.797901	11687580	#N/A	#N/A	#N/A	#N/A		#N/A	#N/A
Arglu1	0.797718	3.40936e+07	#N/A	#N/A	#N/A	#N/A		#N/A	#N/A
Utp23	0.791986	4.35142e+06	#N/A	#N/A	#N/A	#N/A		#N/A	#N/A
Luc7l	0.790407	9.15362e+06	#N/A	#N/A	#N/A	#N/A		#N/A	#N/A
H2-Q8	0.779217	1.65829e+07	#N/A	#N/A	#N/A	#N/A		#N/A	#N/A
Nol11	0.769469	1.12265e+07	#N/A	#N/A	#N/A	#N/A		#N/A	#N/A
Recql4	0.767261	16174546	#N/A	#N/A	#N/A	#N/A		#N/A	#N/A
Dimt1	0.753163	4.19813e+06	#N/A	#N/A	#N/A	#N/A		#N/A	#N/A
Gtf2h4	0.734148	6.98533e+06	#N/A	#N/A	#N/A	#N/A		#N/A	#N/A
Mical1	0.733006	3.40699e+06	#N/A	#N/A	#N/A	#N/A		#N/A	#N/A
Luc7l2	0.698669	46943092	#N/A	#N/A	#N/A	#N/A		#N/A	#N/A
Gtf2i	0.690075	3931066	#N/A	#N/A	#N/A	#N/A		#N/A	#N/A
Lsm12	0.686258	6.31912e+06	#N/A	#N/A	#N/A	#N/A		#N/A	#N/A
Ncbp1	0.663016	19310650	#N/A	#N/A	#N/A	#N/A		#N/A	#N/A
Rpa2	0.661287	1.27777e+07	#N/A	#N/A	#N/A	#N/A		#N/A	#N/A
U2af1	0.660796	2.44484e+07	#N/A	#N/A	#N/A	#N/A		#N/A	#N/A
Txndc12	0.656652	26992689	#N/A	#N/A	#N/A	#N/A		#N/A	#N/A
Cdk1	0.655048	6.5819e+06	#N/A	#N/A	#N/A	#N/A		#N/A	#N/A
Nat10	0.635671	5.32361e+07	#N/A	#N/A	#N/A	#N/A		#N/A	#N/A
Rps21	0.631599	1.24478e+07	#DIV/0!	0	#N/A	#N/A		#N/A	#DIV/0!
Tollip	0.616868	4.53384e+06	#N/A	#N/A	#N/A	#N/A		#N/A	#N/A
Prrc2b	0.604178	9489436	#N/A	#N/A	#N/A	#N/A		#N/A	#N/A
Hjurp	0.600672	3.12931e+06	#N/A	#N/A	#N/A	#N/A		#N/A	#N/A
Map7d1	0.596371	6.00148e+06	#N/A	#N/A	#N/A	#N/A		#N/A	#N/A
Srsf9	0.582834	324652132	#N/A	#N/A	#N/A	#N/A		#N/A	#N/A
Kctd5	0.567514	5681150970	#N/A	#N/A	#N/A	#N/A		#N/A	#N/A
Krt14	0.550911	1184866568	#N/A	#N/A	#N/A	#N/A		#N/A	#N/A
Jup	0.547159	11212168	#N/A	#N/A	#N/A	#N/A		#N/A	#N/A
Ptpn21	0.534749	88162356	#N/A	#N/A	#N/A	#N/A		#N/A	#N/A
Mocs3	0.526582	111060556	#N/A	#N/A	#N/A	#N/A		#N/A	#N/A
Smad2	0.515511	4.39202e+06	#N/A	#N/A	#N/A	#N/A		#N/A	#N/A
Rrp8	0.492535	1.6192e+06	#N/A	#N/A	#N/A	#N/A		#N/A	#N/A
Isy1	0.486663	6762897	#N/A	#N/A	#N/A	#N/A		#N/A	#N/A
Krt72	0.468089	84234920	#N/A	#N/A	#N/A	#N/A		#N/A	#N/A
Dhx38	0.456167	2.12494e+07	#N/A	#N/A	#N/A	#N/A		#N/A	#N/A
Ezr	0.450311	118806094	#N/A	#N/A	#N/A	#N/A		#N/A	#N/A
Rsrp1	0.438883	2.83002e+07	#N/A	#N/A	#N/A	#N/A		#N/A	#N/A
Uba52	0.438192	1543464944	#N/A	#N/A	#N/A	#N/A		#N/A	#N/A
Gid8	0.434472	4.81169e+07	#N/A	#N/A	#N/A	#N/A		#N/A	#N/A
Rbm17	0.43208	5.62564e+06	#N/A	#N/A	#N/A	#N/A		#N/A	#N/A
Ankrd28	0.427472	21820987	#N/A	#N/A	#N/A	#N/A		#N/A	#N/A
Dek	0.415234	13347105	#N/A	#N/A	#N/A	#N/A		#N/A	#N/A
Srpk2	0.413097	4.0207e+06	#N/A	#N/A	#N/A	#N/A		#N/A	#N/A
Dsp	0.391345	2.78468e+07	#N/A	#N/A	#N/A	#N/A		#N/A	#N/A
Snx18	0.385557	1.99024e+07	#N/A	#N/A	#N/A	#N/A		#N/A	#N/A
Tubb3	0.378475	1541603264	#N/A	#N/A	#N/A	#N/A		#N/A	#N/A
Fam98b	0.373845	2.00548e+07	#N/A	#N/A	#DIV/0!	0		#N/A	#N/A
Hmgb2	0.372619	8.81799e+07	#N/A	#N/A	#DIV/0!	0		#N/A	#N/A
U2af2	0.372216	125590876	#N/A	#N/A	#N/A	#N/A		#N/A	#N/A
Ppp6r1	0.35509	3.90469e+06	#N/A	#N/A	#N/A	#N/A		#N/A	#N/A
Prr11	0.346632	6189261	#N/A	#N/A	#N/A	#N/A		#N/A	#N/A
Myl3	0.341729	490392826	#N/A	#N/A	#N/A	#N/A		#N/A	#N/A
Kctd2	0.330872	108090809	#N/A	#N/A	#N/A	#N/A		#N/A	#N/A
Hspa1b	0.326262	1530707584	#N/A	#N/A	#N/A	#N/A		#N/A	#N/A
Snrpb2	0.318498	4.74689e+07	#N/A	#N/A	#N/A	#N/A		#N/A	#N/A
Fbxo30	0.24432	2.26323e+07	#N/A	#N/A	#N/A	#N/A		#N/A	#N/A
Nde1	0.184408	17727424	#N/A	#N/A	#N/A	#N/A		#N/A	#N/A
Slain2	0.181117	3.49788e+06	#N/A	#N/A	#N/A	#N/A		#N/A	#N/A
Hadhb	0.169465	79818234	#N/A	#N/A	#DIV/0!	0		#N/A	#N/A
Foxa1	0.104264	1.29714e+07	#N/A	#N/A	#N/A	#N/A		#N/A	#N/A
Dst	0.0853906	2.98057e+07	#N/A	#N/A	#DIV/0!	0		#N/A	#N/A
Gtf2h1	0.0507097	1.36259e+07	#N/A	#N/A	#N/A	#N/A		#N/A	#N/A
Ezh2	0.0297181	5.07636e+06	#N/A	#N/A	#N/A	#N/A		#N/A	#N/A
Mup17	0.00939929	718515434	#N/A	#N/A	#N/A	#N/A		#N/A	#N/A
Mup20	0	1.48568e+08	#N/A	#N/A	#N/A	#N/A		#N/A	#N/A
Mup3	0	55667096	#N/A	#N/A	#N/A	#N/A		#N/A	#N/A
Aebp2	0	18976532	#N/A	#N/A	#N/A	#N/A		#N/A	#N/A
Pten	0	17172256	#N/A	#N/A	#N/A	#N/A		#N/A	#N/A
Sema3b	0	14269393	#N/A	#N/A	#N/A	#N/A		#N/A	#N/A
Mrpl41	0	1.11599e+07	#N/A	#N/A	#N/A	#N/A		#N/A	#N/A
Zwint	0	5.82892e+06	#N/A	#N/A	#N/A	#N/A		#N/A	#N/A
Csrp1	0	4.18159e+06	#N/A	#N/A	#N/A	#N/A		#N/A	#N/A
Virma	0	4.01618e+06	#N/A	#N/A	#N/A	#N/A		#N/A	#N/A
Eif5b	0	3.29035e+06	#N/A	#N/A	#N/A	#N/A		#N/A	#N/A
Ctnna1	0	3.10414e+06	#N/A	#N/A	#N/A	#N/A		#N/A	#N/A
Kdelr2	0	2435747	#N/A	#N/A	#N/A	#N/A		#N/A	#N/A
Glg1	0	2.34563e+06	#N/A	#N/A	#N/A	#N/A		#N/A	#N/A
Dnaja3	0	2001370	#N/A	#N/A	#N/A	#N/A		#N/A	#N/A
Cyc1	0	1639285	#N/A	#N/A	#N/A	#N/A		#N/A	#N/A
Adgrg3	0	1.58283e+06	#N/A	#N/A	#N/A	#N/A		#N/A	#N/A
Nemf	#DIV/0!	0	1	3234909	#N/A	#N/A		#N/A	#DIV/0!
Mup1	#N/A	#N/A	1	123262056	#N/A	#N/A		#N/A	#N/A
Gm2663	#N/A	#N/A	1	21646590	#N/A	#N/A		#N/A	#N/A
Agtpbp1	#N/A	#N/A	1	12733913	#N/A	#N/A		#N/A	#N/A
Pgd	#N/A	#N/A	1	1.21229e+07	#N/A	#N/A		#N/A	#N/A
Supt5h	#N/A	#N/A	1	11512412	#N/A	#N/A		#N/A	#N/A
Aprt	#N/A	#N/A	1	8.56608e+06	#N/A	#N/A		#N/A	#N/A
Flnc	#N/A	#N/A	1	7.68421e+06	#N/A	#N/A		#N/A	#N/A
Fkbp4	#N/A	#N/A	1	6894711	#N/A	#N/A		#N/A	#N/A
Crnkl1	#N/A	#N/A	1	6.0411e+06	#N/A	#N/A		#N/A	#N/A
Psma8	#N/A	#N/A	1	4633857	#N/A	#N/A		#N/A	#N/A
Xpo1	#N/A	#N/A	1	3.2042e+06	#N/A	#N/A		#N/A	#N/A
Dut	#N/A	#N/A	1	2486806	#N/A	#N/A		#N/A	#N/A
Anp32e	1	19607161	1	12127881	#N/A	#N/A		#N/A	#N/A
Hectd3	1	4.3634e+06	1	4.49043e+06	#N/A	#N/A		#N/A	#N/A
Arhgef2	0.805888	4.90476e+07	1	2.1318e+06	#N/A	#N/A		#N/A	#N/A
Caprin1	0.608088	182468166	1	27364880	#N/A	#N/A		#N/A	#N/A
Nufip2	0.341513	1.70681e+07	1	6259386	#N/A	#N/A		#N/A	#N/A
Mup10	0.0046136	7.63562e+08	1	123262056	#N/A	#N/A		#N/A	#N/A
Krt6a	#N/A	#N/A	0.808369	3826298462	#N/A	#N/A		#N/A	#N/A
Dstn	#N/A	#N/A	0.766392	48730236	#N/A	#N/A		#N/A	#N/A
Acta2	#N/A	#N/A	0.706305	546705842000	#N/A	#N/A		#N/A	#N/A
Vps52	#N/A	#N/A	0.629338	97966451	#N/A	#N/A		#N/A	#N/A
Gabrr1	#N/A	#N/A	0.570963	1569474688	#N/A	#N/A		#N/A	#N/A
Actr3b	#N/A	#N/A	0.491743	699032352	#N/A	#N/A		#N/A	#N/A
Prdm16	#N/A	#N/A	0.485368	81092102	#N/A	#N/A		#N/A	#N/A
Phf20l1	#N/A	#N/A	0.476829	275347392	#N/A	#N/A		#N/A	#N/A
Plrg1	0.713752	16313126	0.461589	18610497	#N/A	#N/A		#N/A	#N/A
Myl9	0.398596	3499485630	0.433024	3179930810	#N/A	#N/A		#N/A	#N/A
Nxf1	1	1.3996e+07	0.38035	11365020	#N/A	#N/A		#N/A	#N/A
Fth1	1	2.50703e+06	0.352391	26461471	#N/A	#N/A		#N/A	#N/A
Mrto4	0.964744	81775737	0.33771	55368068	#N/A	#N/A		#N/A	#N/A
Uaca	#N/A	#N/A	0.334721	1426487884	#N/A	#N/A		#N/A	#N/A
Cdk12	#N/A	#N/A	0.279153	102040999	#N/A	#N/A		#N/A	#N/A
H2ac4	0.476193	6049019140	0.276739	9766534340	#N/A	#N/A		#N/A	#N/A
H2ac20	0.476193	6049019140	0.273248	9067594490	#N/A	#N/A		#N/A	#N/A
Hdac6	#N/A	#N/A	0.126269	2.50886e+07	#DIV/0!	0		#N/A	#N/A
Pacsin3	#N/A	#N/A	0	304270432	#N/A	#N/A		#N/A	#N/A
Vti1b	#N/A	#N/A	0	47819928	#N/A	#N/A		#N/A	#N/A
Ubac2	#N/A	#N/A	0	31050276	#N/A	#N/A		#N/A	#N/A
Fgd3	#N/A	#N/A	0	13561256	#N/A	#N/A		#N/A	#N/A
Phf2	#N/A	#N/A	0	12736901	#N/A	#N/A		#N/A	#N/A
Hsd17b12	#N/A	#N/A	0	12513364	#N/A	#N/A		#N/A	#N/A
Marchf7	#N/A	#N/A	0	5048498	#N/A	#N/A		#N/A	#N/A
Snx3	#N/A	#N/A	0	4798328	#N/A	#N/A		#N/A	#N/A
Dnajc7	0.297594	4.68844e+06	0	5466874	#N/A	#N/A		#N/A	#N/A
Gnb4	0	1.15006e+07	0	23529410	#N/A	#N/A		#N/A	#N/A
Ssh1	#DIV/0!	0	#N/A	#N/A	1	38429570		#N/A	#DIV/0!
Uggt1	#DIV/0!	0	#N/A	#N/A	1	7.29898e+06		#N/A	#DIV/0!
Cstf2	#DIV/0!	0	#N/A	#N/A	1	1.53643e+06		#N/A	#DIV/0!
Znf276	#N/A	#N/A	#N/A	#N/A	1	364288352		#N/A	#N/A
Mup14	#N/A	#N/A	#N/A	#N/A	1	128187888		#N/A	#N/A
Mup7	#N/A	#N/A	#N/A	#N/A	1	119464944		#N/A	#N/A
Ptpn23	#N/A	#N/A	#N/A	#N/A	1	95567464		#N/A	#N/A
Stip1	#N/A	#N/A	#N/A	#N/A	1	48908008		#N/A	#N/A
Lsm10	#N/A	#N/A	#N/A	#N/A	1	43476040		#N/A	#N/A
Uqcrh	#N/A	#N/A	#N/A	#N/A	1	40643252		#N/A	#N/A
Ddx19a	#N/A	#N/A	#N/A	#N/A	1	34890955		#N/A	#N/A
Camk2g	#N/A	#N/A	#N/A	#N/A	1	32370908		#N/A	#N/A
Mrps28	#N/A	#N/A	#N/A	#N/A	1	2.79409e+07		#N/A	#N/A
Aldoart2	#N/A	#N/A	#N/A	#N/A	1	26552724		#N/A	#N/A
Cope	#N/A	#N/A	#N/A	#N/A	1	1.90603e+07		#N/A	#N/A
Snrpa	#N/A	#N/A	#N/A	#N/A	1	18912708		#N/A	#N/A
Fam104a	#N/A	#N/A	#N/A	#N/A	1	17749108		#N/A	#N/A
Dlst	#N/A	#N/A	#N/A	#N/A	1	17396550		#N/A	#N/A
Exosc2	#N/A	#N/A	#N/A	#N/A	1	17384436		#N/A	#N/A
Mrps30	#N/A	#N/A	#N/A	#N/A	1	17095998		#N/A	#N/A
Gng10	#N/A	#N/A	#N/A	#N/A	1	15896892		#N/A	#N/A
Casp1	#N/A	#N/A	#N/A	#N/A	1	15735460		#N/A	#N/A
Snrpc	#N/A	#N/A	#N/A	#N/A	1	13609657		#N/A	#N/A
Lsm3	#N/A	#N/A	#N/A	#N/A	1	12766299		#N/A	#N/A
Cacybp	#N/A	#N/A	#N/A	#N/A	1	12661920		#N/A	#N/A
Psma1	#N/A	#N/A	#N/A	#N/A	1	1.12155e+07		#N/A	#N/A
Copb1	#N/A	#N/A	#N/A	#N/A	1	10926586		#N/A	#N/A
Prpsap1	#N/A	#N/A	#N/A	#N/A	1	1.0524e+07		#N/A	#N/A
Psma3	#N/A	#N/A	#N/A	#N/A	1	1.0503e+07		#N/A	#N/A
Ipo5	#N/A	#N/A	#N/A	#N/A	1	9.63626e+06		#N/A	#N/A
Ahsa1	#N/A	#N/A	#N/A	#N/A	1	9592164		#N/A	#N/A
Pdlim2	#N/A	#N/A	#N/A	#N/A	1	9489748		#N/A	#N/A
Dyrk1a	#N/A	#N/A	#N/A	#N/A	1	9277675		#N/A	#N/A
Eif1	#N/A	#N/A	#N/A	#N/A	1	9242557		#N/A	#N/A
G6pdx	#N/A	#N/A	#N/A	#N/A	1	8.07908e+06		#N/A	#N/A
Tomm34	#N/A	#N/A	#N/A	#N/A	1	7811327		#N/A	#N/A
Nol8	#N/A	#N/A	#N/A	#N/A	1	7498563		#N/A	#N/A
Focad	#N/A	#N/A	#N/A	#N/A	1	7.40108e+06		#N/A	#N/A
Esd	#N/A	#N/A	#N/A	#N/A	1	7329196		#N/A	#N/A
Rcor2	#N/A	#N/A	#N/A	#N/A	1	7048447		#N/A	#N/A
Smc2	#N/A	#N/A	#N/A	#N/A	1	6938645		#N/A	#N/A
Ctbp1	#N/A	#N/A	#N/A	#N/A	1	6.34006e+06		#N/A	#N/A
Farsb	#N/A	#N/A	#N/A	#N/A	1	6.10874e+06		#N/A	#N/A
Usp5	#N/A	#N/A	#N/A	#N/A	1	6.1037e+06		#N/A	#N/A
Serpinc1	#N/A	#N/A	#N/A	#N/A	1	6.04856e+06		#N/A	#N/A
Abracl	#N/A	#N/A	#N/A	#N/A	1	5.94545e+06		#N/A	#N/A
Lrp10	#N/A	#N/A	#N/A	#N/A	1	5.08482e+06		#N/A	#N/A
Dhrs4	#N/A	#N/A	#N/A	#N/A	1	5.0499e+06		#N/A	#N/A
Rcor3	#N/A	#N/A	#N/A	#N/A	1	5005618		#N/A	#N/A
Syf2	#N/A	#N/A	#N/A	#N/A	1	5003058		#N/A	#N/A
Zzef1	#N/A	#N/A	#N/A	#N/A	1	4.96745e+06		#N/A	#N/A
Lig1	#N/A	#N/A	#N/A	#N/A	1	4.90609e+06		#N/A	#N/A
Prdx6	#N/A	#N/A	#N/A	#N/A	1	4.71409e+06		#N/A	#N/A
Arhgef6	#N/A	#N/A	#N/A	#N/A	1	4.68098e+06		#N/A	#N/A
Eif5	#N/A	#N/A	#N/A	#N/A	1	4.11607e+06		#N/A	#N/A
Rrm1	#N/A	#N/A	#N/A	#N/A	1	4.11191e+06		#N/A	#N/A
Cmpk1	#N/A	#N/A	#N/A	#N/A	1	3.88534e+06		#N/A	#N/A
Fubp3	#N/A	#N/A	#N/A	#N/A	1	3.71479e+06		#N/A	#N/A
Spata5	#N/A	#N/A	#N/A	#N/A	1	3.45273e+06		#N/A	#N/A
Sipa1	#N/A	#N/A	#N/A	#N/A	1	3.43451e+06		#N/A	#N/A
Mbd3	#N/A	#N/A	#N/A	#N/A	1	3346957		#N/A	#N/A
Ubr4	#N/A	#N/A	#N/A	#N/A	1	3.31977e+06		#N/A	#N/A
Prpf6	#N/A	#N/A	#N/A	#N/A	1	3180671		#N/A	#N/A
Herc1	#N/A	#N/A	#N/A	#N/A	1	3.10519e+06		#N/A	#N/A
Hprt1	#N/A	#N/A	#N/A	#N/A	1	3.04871e+06		#N/A	#N/A
Bclaf3	#N/A	#N/A	#N/A	#N/A	1	2799174		#N/A	#N/A
Pml	#N/A	#N/A	#N/A	#N/A	1	2.62315e+06		#N/A	#N/A
F5	#N/A	#N/A	#N/A	#N/A	1	2590220		#N/A	#N/A
Elmo1	#N/A	#N/A	#N/A	#N/A	1	2.58457e+06		#N/A	#N/A
Xab2	#N/A	#N/A	#N/A	#N/A	1	2.5383e+06		#N/A	#N/A
Copb2	#N/A	#N/A	#N/A	#N/A	1	2.46465e+06		#N/A	#N/A
Pfas	#N/A	#N/A	#N/A	#N/A	1	2.38107e+06		#N/A	#N/A
Chpf	#N/A	#N/A	#N/A	#N/A	1	2.32696e+06		#N/A	#N/A
Polr2f	#N/A	#N/A	#N/A	#N/A	1	2.29324e+06		#N/A	#N/A
Pdia3	#N/A	#N/A	#N/A	#N/A	1	2.22406e+06		#N/A	#N/A
Mrps34	#N/A	#N/A	#N/A	#N/A	1	2189407		#N/A	#N/A
Cnot1	#N/A	#N/A	#N/A	#N/A	1	2.01225e+06		#N/A	#N/A
Pdgfra	#N/A	#N/A	#N/A	#N/A	1	1.95006e+06		#N/A	#N/A
Nsf	#N/A	#N/A	#N/A	#N/A	1	1.896e+06		#N/A	#N/A
Usp9x	#N/A	#N/A	#N/A	#N/A	1	1.83868e+06		#N/A	#N/A
Tnfrsf19	#N/A	#N/A	#N/A	#N/A	1	1.77676e+06		#N/A	#N/A
Pom121	#N/A	#N/A	#N/A	#N/A	1	1.72774e+06		#N/A	#N/A
Eloc	#N/A	#N/A	#N/A	#N/A	1	1.54592e+06		#N/A	#N/A
Larp4b	#N/A	#N/A	#N/A	#N/A	1	1.41569e+06		#N/A	#N/A
Mcmbp	#N/A	#N/A	#N/A	#N/A	1	1395350		#N/A	#N/A
Birc6	#N/A	#N/A	#N/A	#N/A	1	1.38425e+06		#N/A	#N/A
Jmy	#N/A	#N/A	#N/A	#N/A	1	1347221		#N/A	#N/A
Eny2	#N/A	#N/A	#N/A	#N/A	1	1.34482e+06		#N/A	#N/A
Asrgl1	#N/A	#N/A	#N/A	#N/A	1	1.27546e+06		#N/A	#N/A
Mat2b	#N/A	#N/A	#N/A	#N/A	1	1.19591e+06		#N/A	#N/A
Psme3	#N/A	#N/A	#N/A	#N/A	1	1.18148e+06		#N/A	#N/A
Pi4k2a	#N/A	#N/A	#N/A	#N/A	1	1.14628e+06		#N/A	#N/A
Ckap5	#N/A	#N/A	#N/A	#N/A	1	1.11744e+06		#N/A	#N/A
Uba6	#N/A	#N/A	#N/A	#N/A	1	1.05353e+06		#N/A	#N/A
Akap13	#N/A	#N/A	#N/A	#N/A	1	956793		#N/A	#N/A
Bud13	#N/A	#N/A	#N/A	#N/A	1	916251		#N/A	#N/A
Rpf1	#N/A	#N/A	#N/A	#N/A	1	796955		#N/A	#N/A
Rcl1	#N/A	#N/A	#N/A	#N/A	1	659528		#N/A	#N/A
Hpf1	#N/A	#N/A	#N/A	#N/A	1	642695		#N/A	#N/A
Scfd1	#N/A	#N/A	#N/A	#N/A	1	589879		#N/A	#N/A
Dcaf1	#N/A	#N/A	#N/A	#N/A	1	551412		#N/A	#N/A
Ddx55	#N/A	#N/A	#N/A	#N/A	1	503807		#N/A	#N/A
Ddx27	#N/A	#N/A	#N/A	#N/A	1	464471		#N/A	#N/A
Adgre5	#N/A	#N/A	#N/A	#N/A	1	346831		#N/A	#N/A
Map4k1	1	2.41994e+08	#N/A	#N/A	1	2.91388e+06		#N/A	#N/A
Usp7	1	6.31798e+07	#N/A	#N/A	1	5.60625e+07		#N/A	#N/A
Mrps26	1	2.35934e+07	#N/A	#N/A	1	2.53941e+07		#N/A	#N/A
Hmg20b	1	22784871	#N/A	#N/A	1	187400544		#N/A	#N/A
Mrps27	1	2.25765e+07	#N/A	#N/A	1	9.55353e+06		#N/A	#N/A
Nop16	1	2.23703e+07	#N/A	#N/A	1	7.30111e+06		#N/A	#N/A
Mrps23	1	21520937	#N/A	#N/A	1	2.92926e+07		#N/A	#N/A
Strap	1	18645155	#N/A	#N/A	1	1.52401e+07		#N/A	#N/A
Dap3	1	1.73811e+07	#N/A	#N/A	1	2.17177e+06		#N/A	#N/A
Ddx24	1	1.71793e+07	#N/A	#N/A	1	2564007		#N/A	#N/A
Rrp15	1	1.60652e+07	#N/A	#N/A	1	9264152		#N/A	#N/A
Fasn	1	1.3808e+07	#N/A	#N/A	1	99824028		#N/A	#N/A
Iars1	1	1.32921e+07	#N/A	#N/A	1	19818102		#N/A	#N/A
Mrpl39	1	1.32556e+07	#N/A	#N/A	1	10562684		#N/A	#N/A
Mrpl12	1	1.25656e+07	#N/A	#N/A	1	44160888		#N/A	#N/A
Anp32b	1	1.15211e+07	#N/A	#N/A	1	1.20633e+07		#N/A	#N/A
Mrps21	1	11069015	#N/A	#N/A	1	11575473		#N/A	#N/A
Dpy30	1	1.06048e+07	#N/A	#N/A	1	14374260		#N/A	#N/A
Exosc7	1	9.68637e+06	#N/A	#N/A	1	5964096		#N/A	#N/A
Larp7	1	9.09202e+06	#N/A	#N/A	1	2.56929e+06		#N/A	#N/A
Pum3	1	8.91768e+06	#N/A	#N/A	1	2.17563e+06		#N/A	#N/A
Emg1	1	8.83884e+06	#N/A	#N/A	1	1.49599e+07		#N/A	#N/A
Mrps9	1	8.66193e+06	#N/A	#N/A	1	23613664		#N/A	#N/A
Smarca5	1	8.40663e+06	#N/A	#N/A	1	3.16175e+06		#N/A	#N/A
Pdcd11	1	8.38639e+06	#N/A	#N/A	1	3.58006e+06		#N/A	#N/A
Atp5po	1	8.08704e+06	#N/A	#N/A	1	9222436		#N/A	#N/A
Spats2	1	7901772	#N/A	#N/A	1	1.76312e+06		#N/A	#N/A
Mrps2	1	7.87192e+06	#N/A	#N/A	1	2.19788e+06		#N/A	#N/A
Gnl3l	1	7793856	#N/A	#N/A	1	7.84283e+06		#N/A	#N/A
Bop1	1	7.01352e+06	#N/A	#N/A	1	4.73705e+06		#N/A	#N/A
Nop14	1	6.60092e+06	#N/A	#N/A	1	2258268		#N/A	#N/A
Huwe1	1	6514333	#N/A	#N/A	1	2.15758e+06		#N/A	#N/A
Mrpl21	1	6.17765e+06	#N/A	#N/A	1	3.5399e+07		#N/A	#N/A
Eif3m	1	6.06063e+06	#N/A	#N/A	1	2634447		#N/A	#N/A
Lsg1	1	5527599	#N/A	#N/A	1	4581007		#N/A	#N/A
Wdr5	1	5.10475e+06	#N/A	#N/A	1	18420100		#N/A	#N/A
Psma7	1	4.94388e+06	#N/A	#N/A	1	51034534		#N/A	#N/A
Tln1	1	4.89942e+06	#N/A	#N/A	1	6.54382e+06		#N/A	#N/A
Gnl2	1	4.82124e+06	#N/A	#N/A	1	1.56273e+06		#N/A	#N/A
Myo19	1	4757145	#N/A	#N/A	1	5.35327e+06		#N/A	#N/A
Tkt	1	4.52347e+06	#N/A	#N/A	1	1.66969e+07		#N/A	#N/A
Mrpl4	1	4357113	#N/A	#N/A	1	10426945		#N/A	#N/A
Nup133	1	4.17294e+06	#N/A	#N/A	1	1.1013e+06		#N/A	#N/A
Aatf	1	3813573	#N/A	#N/A	1	5.26831e+06		#N/A	#N/A
Zcchc8	1	3.6611e+06	#N/A	#N/A	1	4364236		#N/A	#N/A
Znf638	1	3532590	#N/A	#N/A	1	1.18029e+06		#N/A	#N/A
Utp20	1	3.42561e+06	#N/A	#N/A	1	5.58014e+06		#N/A	#N/A
Aimp1	1	3.34407e+06	#N/A	#N/A	1	14013237		#N/A	#N/A
Gmps	1	3.14816e+06	#N/A	#N/A	1	15489823		#N/A	#N/A
Snx9	1	3.11895e+06	#N/A	#N/A	1	853200		#N/A	#N/A
Wars1	1	2.92914e+06	#N/A	#N/A	1	1.08675e+07		#N/A	#N/A
Zfp217	1	2.74359e+06	#N/A	#N/A	1	1.30912e+07		#N/A	#N/A
Zc3h4	1	2.70325e+06	#N/A	#N/A	1	3.67834e+06		#N/A	#N/A
Gatad2b	1	2.59376e+06	#N/A	#N/A	1	1.35632e+06		#N/A	#N/A
Ddx23	1	2.46802e+06	#N/A	#N/A	1	10345818		#N/A	#N/A
Sars1	1	2.22995e+06	#N/A	#N/A	1	1.13808e+07		#N/A	#N/A
Eif3l	1	2.153e+06	#N/A	#N/A	1	836440		#N/A	#N/A
Ugcg	1	2.01998e+06	#N/A	#N/A	1	5.29423e+06		#N/A	#N/A
Gemin5	1	1837830	#N/A	#N/A	1	1.12096e+07		#N/A	#N/A
Polr2c	1	1.65294e+06	#N/A	#N/A	1	6.00994e+06		#N/A	#N/A
Snd1	1	1.65061e+06	#N/A	#N/A	1	9.64152e+06		#N/A	#N/A
Wdr6	1	1650139	#N/A	#N/A	1	1.10859e+07		#N/A	#N/A
Sf3a2	1	1.52603e+06	#N/A	#N/A	1	1.78056e+07		#N/A	#N/A
Smchd1	1	1.51173e+06	#N/A	#N/A	1	4.97271e+06		#N/A	#N/A
Utp18	1	1510907	#N/A	#N/A	1	3609964		#N/A	#N/A
Acly	1	1.33243e+06	#N/A	#N/A	1	9307624		#N/A	#N/A
Rpl22l1	1	1.09881e+06	#N/A	#N/A	1	75183472		#N/A	#N/A
Mcm4	1	1.08558e+06	#N/A	#N/A	1	1.01482e+07		#N/A	#N/A
Pebp1	1	1.00741e+06	#N/A	#N/A	1	9.04755e+06		#N/A	#N/A
Prkar1a	1	871990	#N/A	#N/A	1	4.04894e+06		#N/A	#N/A
Rfc2	1	618538	#N/A	#N/A	1	4332007		#N/A	#N/A
Sart3	1	558193	#N/A	#N/A	1	1.91144e+06		#N/A	#N/A
Taf10	1	534846	#N/A	#N/A	1	13019488		#N/A	#N/A
Gnl3	0.993172	5.67878e+07	#N/A	#N/A	1	34664254		#N/A	#N/A
Ftsj3	0.913028	2.20589e+07	#N/A	#N/A	1	1.4182e+07		#N/A	#N/A
Nifk	0.911905	1.74007e+07	#N/A	#N/A	1	5782224		#N/A	#N/A
Zc3h18	0.881489	1.73176e+06	#N/A	#N/A	1	521355		#N/A	#N/A
Srrt	0.85347	1.45538e+07	#N/A	#N/A	1	3517687		#N/A	#N/A
Nup155	0.842124	4.26455e+06	#N/A	#N/A	1	7.21823e+06		#N/A	#N/A
Frg1	0.832101	10409143	#N/A	#N/A	1	5.25463e+06		#N/A	#N/A
Atxn2	0.830139	3.06576e+06	#N/A	#N/A	1	3.80911e+06		#N/A	#N/A
Rnf2	0.827073	7654530	#N/A	#N/A	1	2.41225e+06		#N/A	#N/A
Rrs1	0.821465	1.92715e+07	#N/A	#N/A	1	5.88254e+06		#N/A	#N/A
Itm2c	0.814806	1.24576e+07	#N/A	#N/A	1	2.56856e+06		#N/A	#N/A
Tbrg1	0.809793	7.37893e+06	#N/A	#N/A	1	1.30759e+07		#N/A	#N/A
Ddx47	0.785858	1.49642e+07	#N/A	#N/A	1	6785396		#N/A	#N/A
Eif3a	0.785638	13221913	#N/A	#N/A	1	1.07461e+07		#N/A	#N/A
Rbm27	0.780085	9.56823e+06	#N/A	#N/A	1	2.76235e+06		#N/A	#N/A
Nvl	0.736734	1.19463e+07	#N/A	#N/A	1	21661028		#N/A	#N/A
Polr1g	0.651719	1.01085e+07	#N/A	#N/A	1	1.80242e+06		#N/A	#N/A
Rpf2	0.621616	2.99834e+07	#N/A	#N/A	1	1.00472e+07		#N/A	#N/A
Sart1	0.618827	12386042	#N/A	#N/A	1	3.31094e+06		#N/A	#N/A
Lsm2	0.549905	7.83324e+06	#N/A	#N/A	1	1.81451e+06		#N/A	#N/A
Polr2h	0.549257	1.54283e+07	#N/A	#N/A	1	6519228		#N/A	#N/A
Anxa2	0.547649	7.91617e+06	#N/A	#N/A	1	8.98613e+06		#N/A	#N/A
Eif2s1	0.542509	2.05058e+07	#N/A	#N/A	1	8.65528e+06		#N/A	#N/A
Ranbp2	0.529951	43647123	#N/A	#N/A	1	2.31041e+06		#N/A	#N/A
Ap2a1	0.505588	7.00287e+06	#N/A	#N/A	1	2773893		#N/A	#N/A
Itm2b	0.502286	2.57868e+07	#N/A	#N/A	1	4553630		#N/A	#N/A
Mrpl14	0.482236	1.50624e+07	#N/A	#N/A	1	3.70227e+06		#N/A	#N/A
Prpf38b	0.480433	9.67803e+06	#N/A	#N/A	1	5.19292e+06		#N/A	#N/A
Lsm8	0.475277	1.75782e+07	#N/A	#N/A	1	2546071		#N/A	#N/A
Eif3i	0.465599	4.88046e+06	#N/A	#N/A	1	2.18025e+07		#N/A	#N/A
G3bp1	0.446487	2.40679e+07	#N/A	#N/A	1	1.06407e+07		#N/A	#N/A
Rbfox1	0.422453	16579636	#N/A	#N/A	1	2.15817e+06		#N/A	#N/A
Rbbp6	0.400331	4.28894e+06	#N/A	#N/A	1	5.70082e+06		#N/A	#N/A
Sh3bgrl	0.37901	1.19708e+07	#N/A	#N/A	1	3.71232e+06		#N/A	#N/A
Nudt21	0.33184	7.10652e+07	#N/A	#N/A	1	13687168		#N/A	#N/A
Ssh2	0.319887	6.29854e+07	#N/A	#N/A	1	1.63565e+07		#N/A	#N/A
Xpo5	0.304114	6.5086e+06	#N/A	#N/A	1	11824684		#N/A	#N/A
Cpsf6	0.11981	8.02484e+07	#N/A	#N/A	1	3.12628e+06		#N/A	#N/A
Il16	0.0610341	9.8253e+06	#N/A	#N/A	1	13174716		#N/A	#N/A
Mup18	0.0046136	7.63562e+08	#N/A	#N/A	1	155774144		#N/A	#N/A
Sdha	0	3.76046e+06	#N/A	#N/A	1	28669440		#N/A	#N/A
Inpp5d	0	1.21108e+06	#N/A	#N/A	1	13308678		#N/A	#N/A
Smarce1	0	1.17997e+06	#N/A	#N/A	1	2.44262e+06		#N/A	#N/A
Psmd8	#N/A	#N/A	1	209686016	1	1.52528e+07		#N/A	#N/A
Specc1	#N/A	#N/A	1	58860812	1	38018132		#N/A	#N/A
Prpf40a	#N/A	#N/A	1	50512796	1	2.43375e+07		#N/A	#N/A
Camk2d	#N/A	#N/A	1	48862048	1	68875204		#N/A	#N/A
Anp32a	#N/A	#N/A	1	3.99129e+07	1	22451734		#N/A	#N/A
Lrch1	#N/A	#N/A	1	1.85293e+07	1	38208581		#N/A	#N/A
Naa15	#N/A	#N/A	1	1.77207e+07	1	17107628		#N/A	#N/A
Mcm10	#N/A	#N/A	1	17436741	1	48882543		#N/A	#N/A
Ahcy	#N/A	#N/A	1	1.61867e+07	1	9.85662e+06		#N/A	#N/A
Rps6ka3	#N/A	#N/A	1	9561644	1	4.79311e+06		#N/A	#N/A
Phf21a	#N/A	#N/A	1	6646770	1	4.81444e+07		#N/A	#N/A
Prpf3	#N/A	#N/A	1	5207090	1	2.72532e+06		#N/A	#N/A
Txnl1	#N/A	#N/A	0.794587	31634568	1	18971906		#N/A	#N/A
Ndfip1	#N/A	#N/A	0.786364	2.1701e+07	1	8087294		#N/A	#N/A
Lzts2	#N/A	#N/A	0.769116	4.47752e+07	1	88719992		#N/A	#N/A
Psmb4	#N/A	#N/A	0	4.15369e+06	1	18397412		#N/A	#N/A
Gart	#DIV/0!	0	#N/A	#N/A	0.98055	9.6209e+07		#N/A	#DIV/0!
Exosc4	0.678815	34345894	#N/A	#N/A	0.979445	5.02053e+07		#N/A	#N/A
Coro7	#N/A	#N/A	1	10153330	0.919203	22331339		#N/A	#N/A
Csnk2a2	1	2.60354e+06	#N/A	#N/A	0.915943	3802333		#N/A	#N/A
Nefh	#N/A	#N/A	0.995224	1.16406e+09	0.908878	1228552072		#N/A	#N/A
Psmd12	0.828388	2.82024e+07	#N/A	#N/A	0.908834	70120704		#N/A	#N/A
Ppp1r18	#N/A	#N/A	1	56057650	0.905888	72737412		#N/A	#N/A
Stx11	#N/A	#N/A	0	42413256	0.896629	41714529		#N/A	#N/A
Arhgap11a	#N/A	#N/A	1	34723578	0.873727	83952718		#N/A	#N/A
Psmd3	1	7.84168e+06	#N/A	#N/A	0.867168	2.25594e+07		#N/A	#N/A
Eif3b	1	4.14437e+06	#N/A	#N/A	0.865118	35793118		#N/A	#N/A
Tab2	#N/A	#N/A	#N/A	#N/A	0.863024	1167726366		#N/A	#N/A
Kif21b	#N/A	#N/A	#N/A	#N/A	0.848668	4.5112e+06		#N/A	#N/A
Gng2	0	1.7067e+06	#N/A	#N/A	0.848635	46015824		#N/A	#N/A
Znf622	0.869054	9.65921e+06	#N/A	#N/A	0.836385	1.10775e+07		#N/A	#N/A
Ddx18	0.946183	58154310	#N/A	#N/A	0.83206	2.60122e+07		#N/A	#N/A
Osbpl8	#N/A	#N/A	0.784472	38831212	0.831049	1.72513e+07		#N/A	#N/A
Mcm5	0.416573	74719395	#N/A	#N/A	0.819026	7.39639e+07		#N/A	#N/A
Dnmt1	0.447624	1.87771e+07	#N/A	#N/A	0.813765	1.74438e+07		#N/A	#N/A
Aven	1	6.08882e+06	#N/A	#N/A	0.812603	2.76308e+07		#N/A	#N/A
Psmd5	#N/A	#N/A	#N/A	#N/A	0.807235	1.17424e+07		#N/A	#N/A
Ddb1	0.773431	2.67724e+07	#N/A	#N/A	0.805248	2.82996e+07		#N/A	#N/A
Prps1	#N/A	#N/A	#N/A	#N/A	0.801202	64988092		#N/A	#N/A
Snrpa1	0.458207	4.63866e+07	#N/A	#N/A	0.800953	27616833		#N/A	#N/A
Serpinb1a	1	4.27552e+06	#N/A	#N/A	0.79793	23589748		#N/A	#N/A
Kif2a	1	8.00401e+06	#N/A	#N/A	0.796714	19777605		#N/A	#N/A
Arhgap21	#N/A	#N/A	#N/A	#N/A	0.793145	4.05467e+06		#N/A	#N/A
Ppig	0.669473	6.79147e+07	#N/A	#N/A	0.792778	33022776		#N/A	#N/A
Srm	1	1.637e+06	#N/A	#N/A	0.788114	9.63225e+06		#N/A	#N/A
Srp68	1	10505628	#N/A	#N/A	0.785657	2.4251e+07		#N/A	#N/A
Surf6	0.846191	9.59985e+06	#N/A	#N/A	0.785405	1.45918e+07		#N/A	#N/A
Utp14a	1	13510056	#N/A	#N/A	0.780101	1.43221e+07		#N/A	#N/A
Lmnb1	1	4.89856e+06	#N/A	#N/A	0.769527	2.76041e+07		#N/A	#N/A
Arhgef1	#N/A	#N/A	#N/A	#N/A	0.761041	37350254		#N/A	#N/A
Ptprc	#N/A	#N/A	0.405198	22460748	0.755022	7.43526e+06		#N/A	#N/A
Copg1	0.867642	7.73334e+06	#N/A	#N/A	0.754236	23401877		#N/A	#N/A
Nob1	0.862918	3.17353e+07	#N/A	#N/A	0.751084	19664105		#N/A	#N/A
Nt5c2	#N/A	#N/A	#N/A	#N/A	0.742155	10549630		#N/A	#N/A
Coq7	#N/A	#N/A	#N/A	#N/A	0.741619	70351058		#N/A	#N/A
Uba1	1	3.63306e+06	#N/A	#N/A	0.740639	1.25072e+07		#N/A	#N/A
Kpnb1	0.979731	78185907	#N/A	#N/A	0.737365	4.60183e+07		#N/A	#N/A
Ywhag	0.319791	1.52201e+07	#N/A	#N/A	0.737283	177293142		#N/A	#N/A
Rpl5	0.881175	17736334	#N/A	#N/A	0.737198	49340005		#N/A	#N/A
Ogt	#N/A	#N/A	#N/A	#N/A	0.735816	17047718		#N/A	#N/A
Dhx36	0.712601	1.35913e+07	#N/A	#N/A	0.735572	1.00948e+07		#N/A	#N/A
Prdx4	0.827882	234952901	#N/A	#N/A	0.733932	493270120		#N/A	#N/A
Mak16	#N/A	#N/A	#N/A	#N/A	0.733845	13991018		#N/A	#N/A
Ruvbl1	1	9.83235e+06	#N/A	#N/A	0.733498	38547879		#N/A	#N/A
Ywhab	#DIV/0!	0	#N/A	#N/A	0.733421	163390728		#N/A	#DIV/0!
Ywhah	#N/A	#N/A	#N/A	#N/A	0.733421	163390728		#N/A	#N/A
Lyar	0.727123	174953567	#N/A	#N/A	0.729427	1.50101e+07		#N/A	#N/A
Higd1a	#N/A	#N/A	#N/A	#N/A	0.727383	2.74352e+07		#N/A	#N/A
Ppp1r21	#N/A	#N/A	#N/A	#N/A	0.726986	177136776		#N/A	#N/A
Lactb	1	8.68346e+06	#N/A	#N/A	0.726734	3.9779e+07		#N/A	#N/A
Upf3b	1	4299474	#N/A	#N/A	0.72347	5.51711e+06		#N/A	#N/A
Adnp	#N/A	#N/A	#N/A	#N/A	0.711281	2.87321e+06		#N/A	#N/A
Gspt1	1	1.40433e+06	#N/A	#N/A	0.704266	1.29943e+07		#N/A	#N/A
Pdlim4	#N/A	#N/A	#N/A	#N/A	0.697596	1.36549e+07		#N/A	#N/A
Hsp90b1	0.94948	20350035	#N/A	#N/A	0.691139	4.30465e+07		#N/A	#N/A
Myo1d	#N/A	#N/A	0.801861	1392437048	0.687355	1700070594		#N/A	#N/A
Fus	0.384653	2.51359e+07	#N/A	#N/A	0.686374	35993657		#N/A	#N/A
Keap1	#N/A	#N/A	0.450117	84971637	0.686362	3.9064e+07		#N/A	#N/A
Tmem176b	1	534178	#N/A	#N/A	0.683284	1.36996e+07		#N/A	#N/A
Stk4	#N/A	#N/A	#N/A	#N/A	0.681364	1.03334e+07		#N/A	#N/A
Mprip	#N/A	#N/A	0.743799	25219572	0.679421	25025337		#N/A	#N/A
Krt5	#N/A	#N/A	0.808369	3826298462	0.677354	3889214424		#N/A	#N/A
Krt2	#N/A	#N/A	0.585349	309914796	0.675838	295228546		#N/A	#N/A
Psmd14	#N/A	#N/A	1	40964848	0.6755	123955550		#N/A	#N/A
Arap2	0.259028	808144212	#N/A	#N/A	0.674093	1456102936		#N/A	#N/A
Mccc2	#N/A	#N/A	#N/A	#N/A	0.657315	3.9093e+07		#N/A	#N/A
Ccdc69	#N/A	#N/A	0	15637760	0.654664	56396786		#N/A	#N/A
S100a6	#N/A	#N/A	#N/A	#N/A	0.653133	2.40944e+07		#N/A	#N/A
Txn	#N/A	#N/A	0.745393	194740820	0.648675	50628901		#N/A	#N/A
Srsf6	0.507972	743250488	#N/A	#N/A	0.648317	1.06912e+08		#N/A	#N/A
Kpna2	0.840985	1.00056e+07	#N/A	#N/A	0.642456	17510527		#N/A	#N/A
Kars1	0.580672	7.5408e+06	#N/A	#N/A	0.642136	1.81375e+07		#N/A	#N/A
Usp15	#N/A	#N/A	#N/A	#N/A	0.638998	4.25572e+07		#N/A	#N/A
N4bp3	#N/A	#N/A	0.715064	1.42624e+08	0.632403	69623579		#N/A	#N/A
Aifm1	0.651094	2.26001e+06	#N/A	#N/A	0.631426	30236087		#N/A	#N/A
Sh2d7	#N/A	#N/A	#N/A	#N/A	0.620317	6.50019e+06		#N/A	#N/A
Map3k1	0.692769	960908	#N/A	#N/A	0.616377	5733930		#N/A	#N/A
Mib2	#N/A	#N/A	0.411978	39451605	0.607707	35345278		#N/A	#N/A
Septin1	#N/A	#N/A	#N/A	#N/A	0.604549	3.08096e+06		#N/A	#N/A
Rpl37a	#N/A	#N/A	0.559599	165534512	0.596718	1.90701e+08		#N/A	#N/A
Ubap2l	#N/A	#N/A	#N/A	#N/A	0.595041	7.25461e+06		#N/A	#N/A
Park7	#N/A	#N/A	#N/A	#N/A	0.5933	8.39816e+06		#N/A	#N/A
U2surp	#DIV/0!	0	#N/A	#N/A	0.591011	57124129		#N/A	#DIV/0!
Mcm2	1	5.67483e+06	#N/A	#N/A	0.589962	1.49449e+07		#N/A	#N/A
Csnk2b	0.793337	29330748	#N/A	#N/A	0.587344	3.04297e+07		#N/A	#N/A
Synj1	#N/A	#N/A	#N/A	#N/A	0.582526	36909854		#N/A	#N/A
Ebna1bp2	0.697346	2.20378e+07	#N/A	#N/A	0.58024	1.89789e+07		#N/A	#N/A
Aqr	1	1.9485e+06	#N/A	#N/A	0.576522	17768810		#N/A	#N/A
Hacd3	1	7.28038e+06	#N/A	#N/A	0.57084	60580716		#N/A	#N/A
Ddx6	0.576017	44083267	#N/A	#N/A	0.570787	11944779		#N/A	#N/A
Dhx30	0.909442	1.23593e+07	#N/A	#N/A	0.567328	5.4376e+06		#N/A	#N/A
Cwc22	1	5.0467e+06	#N/A	#N/A	0.556275	8.79634e+06		#N/A	#N/A
Asns	1	2.3531e+07	#N/A	#N/A	0.549992	26790772		#N/A	#N/A
Eif3c	1	7.58277e+06	#N/A	#N/A	0.547574	1.64739e+07		#N/A	#N/A
Krt77	0.425307	1507549928	#N/A	#N/A	0.546408	1484204236		#N/A	#N/A
Cdk17	#N/A	#N/A	#N/A	#N/A	0.526058	85908682		#N/A	#N/A
Cdk15	#N/A	#N/A	#N/A	#N/A	0.526058	85908682		#N/A	#N/A
Hnrnpd	0.281564	3.05953e+07	#N/A	#N/A	0.525018	15227093		#N/A	#N/A
Pfkl	#N/A	#N/A	0.468339	226685260	0.524792	297085736		#N/A	#N/A
Ccny	#N/A	#N/A	0	8.33656e+06	0.522133	15163343		#N/A	#N/A
Clk4	#N/A	#N/A	#N/A	#N/A	0.510922	3.45314e+07		#N/A	#N/A
Rab10	#N/A	#N/A	#N/A	#N/A	0.508479	2.64227e+07		#N/A	#N/A
Psma4	#N/A	#N/A	0.723864	2.8094e+07	0.508417	2.87006e+07		#N/A	#N/A
Znf326	0.635182	1.06115e+07	#N/A	#N/A	0.505285	3.66483e+07		#N/A	#N/A
Wdr33	#N/A	#N/A	#N/A	#N/A	0.504167	3.49096e+06		#N/A	#N/A
Rps10	0.792351	1.24213e+08	#N/A	#N/A	0.503517	182279804		#N/A	#N/A
Sh3gl1	#N/A	#N/A	#N/A	#N/A	0.50165	4.05182e+06		#N/A	#N/A
Armc8	#N/A	#N/A	#N/A	#N/A	0.500566	1.19661e+07		#N/A	#N/A
Zfr	0.524032	1.81176e+07	#N/A	#N/A	0.496889	6.96759e+06		#N/A	#N/A
Ccar2	#N/A	#N/A	#N/A	#N/A	0.49552	2.69644e+06		#N/A	#N/A
Krt10	#N/A	#N/A	#N/A	#N/A	0.487072	1519514342		#N/A	#N/A
Tet2	#N/A	#N/A	#N/A	#N/A	0.484466	3.70156e+06		#N/A	#N/A
Krt42	0.562546	878013981	#N/A	#N/A	0.478928	934265788		#N/A	#N/A
Vamp7	#N/A	#N/A	#N/A	#N/A	0.475333	8.37325e+06		#N/A	#N/A
Ddx52	0.715506	12651361	#N/A	#N/A	0.473544	8.23249e+06		#N/A	#N/A
Sf1	1	2.80377e+06	#N/A	#N/A	0.472788	10146859		#N/A	#N/A
Micos13	#N/A	#N/A	0	15709478	0.459208	34128598		#N/A	#N/A
Psma2	#N/A	#N/A	#N/A	#N/A	0.458851	11424549		#N/A	#N/A
Krt15	#N/A	#N/A	#N/A	#N/A	0.458003	915177932		#N/A	#N/A
Cpsf4	0.602767	12888982	#N/A	#N/A	0.455312	1.09479e+07		#N/A	#N/A
Utp15	1	8.33742e+06	#N/A	#N/A	0.438667	3.28358e+06		#N/A	#N/A
Rbm14	0.598175	2.69611e+07	#N/A	#N/A	0.434727	21809847		#N/A	#N/A
Psma6	1	6.48398e+06	#N/A	#N/A	0.433317	11541276		#N/A	#N/A
Myl1	#N/A	#N/A	0.420835	1516614816	0.416921	569027496		#N/A	#N/A
Mccc1	#N/A	#N/A	0	21127811	0.416267	46378622		#N/A	#N/A
Ik	0.431446	1.45464e+07	#N/A	#N/A	0.411806	8.97321e+06		#N/A	#N/A
Tax1bp1	#N/A	#N/A	#N/A	#N/A	0.403224	1.96101e+07		#N/A	#N/A
Mrpl11	0.823692	27810405	#N/A	#N/A	0.403135	2.79374e+07		#N/A	#N/A
Kif23	#N/A	#N/A	#N/A	#N/A	0.399941	3.95833e+06		#N/A	#N/A
Slc3a2	#N/A	#N/A	#N/A	#N/A	0.3969	1.49504e+07		#N/A	#N/A
Inf2	#N/A	#N/A	#N/A	#N/A	0.391906	4.3023e+07		#N/A	#N/A
Sipa1l2	#N/A	#N/A	#N/A	#N/A	0.387909	4.38683e+06		#N/A	#N/A
Eif4a2	#N/A	#N/A	#N/A	#N/A	0.386535	3.59591e+08		#N/A	#N/A
Actc1	0.367217	171260088600	#N/A	#N/A	0.380852	624999841000		#N/A	#N/A
Acta1	#N/A	#N/A	0.706305	546705842000	0.380852	624999841000		#N/A	#N/A
Tuba8	#N/A	#N/A	#N/A	#N/A	0.379254	2341350712		#N/A	#N/A
Immt	0.38414	2.542e+06	#N/A	#N/A	0.374119	22809350		#N/A	#N/A
Ddx41	1	1.53098e+07	#N/A	#N/A	0.368124	2.12957e+07		#N/A	#N/A
Son	0.516779	12406750	#N/A	#N/A	0.364585	5.68689e+07		#N/A	#N/A
Slc25a11	#N/A	#N/A	#N/A	#N/A	0.363604	1.89069e+07		#N/A	#N/A
Ssrp1	0.59377	4.81901e+07	#N/A	#N/A	0.360427	7.65874e+06		#N/A	#N/A
Hspa1l	#N/A	#N/A	#N/A	#N/A	0.353973	1953914928		#N/A	#N/A
Mars1	#DIV/0!	0	#N/A	#N/A	0.333145	4.80625e+06		#N/A	#DIV/0!
Lck	#N/A	#N/A	0	65054524	0.332844	30008449		#N/A	#N/A
Prpf4b	1	8.22855e+06	#N/A	#N/A	0.330777	2.79929e+07		#N/A	#N/A
Thoc5	0.416825	1.11391e+07	#N/A	#N/A	0.316028	45779043		#N/A	#N/A
Cyfip2	1	822326	#N/A	#N/A	0.31256	7.61441e+06		#N/A	#N/A
Tubb2b	#N/A	#N/A	#N/A	#N/A	0.307388	3650500520		#N/A	#N/A
Nol6	1	6155279	#N/A	#N/A	0.294536	9.31196e+06		#N/A	#N/A
Tuba1c	#N/A	#N/A	#N/A	#N/A	0.293811	4161751600		#N/A	#N/A
Tuba1a	0.340145	2163498016	#N/A	#N/A	0.293811	4161751600		#N/A	#N/A
Myh10	#N/A	#N/A	0.308538	16187941100	0.287655	28695767074		#N/A	#N/A
Troap	#N/A	#N/A	#N/A	#N/A	0.285309	1.40901e+07		#N/A	#N/A
Hist2h2aa2	#N/A	#N/A	#N/A	#N/A	0.281352	17663006950		#N/A	#N/A
Rfc3	#N/A	#N/A	#N/A	#N/A	0.267598	3.78551e+06		#N/A	#N/A
H2aj	0.476193	6049019140	#N/A	#N/A	0.258794	19969556280		#N/A	#N/A
Tubb4a	#N/A	#N/A	#N/A	#N/A	0.258638	2743226064		#N/A	#N/A
Gnb2	#N/A	#N/A	#N/A	#N/A	0.254299	164324223		#N/A	#N/A
Myh14	#N/A	#N/A	0.233648	27688083280	0.253682	35133211588		#N/A	#N/A
Numa1	1	1.97263e+06	#N/A	#N/A	0.2526	2.88177e+06		#N/A	#N/A
Ankfy1	#N/A	#N/A	0	52113672	0.252566	8.32012e+07		#N/A	#N/A
Il6st	#N/A	#N/A	#N/A	#N/A	0.246043	5.41031e+06		#N/A	#N/A
Sntb2	#N/A	#N/A	#N/A	#N/A	0.246039	5.53728e+06		#N/A	#N/A
Stxbp2	#N/A	#N/A	0	28070836	0.242446	72855196		#N/A	#N/A
Copa	0.773889	9.32631e+06	#N/A	#N/A	0.234904	9.63621e+06		#N/A	#N/A
Myh11	0.51845	9276974048	#N/A	#N/A	0.231024	42456385644		#N/A	#N/A
Prrc2a	0.758596	2.747e+07	#N/A	#N/A	0.226224	118816696		#N/A	#N/A
Cbx5	1	2.52081e+06	#N/A	#N/A	0.223435	6.99679e+06		#N/A	#N/A
Larp1	0.46589	241206448	#N/A	#N/A	0.20711	192641771		#N/A	#N/A
Dctn4	0.295751	5.48401e+06	#N/A	#N/A	0.204153	3.7109e+06		#N/A	#N/A
Far1	#N/A	#N/A	#N/A	#N/A	0.200599	5.25414e+06		#N/A	#N/A
H2bc3	#N/A	#N/A	#N/A	#N/A	0.191813	14475271256		#N/A	#N/A
H2bc14	#N/A	#N/A	#N/A	#N/A	0.191813	14475271256		#N/A	#N/A
H2bc12	#N/A	#N/A	#N/A	#N/A	0.191813	14475271256		#N/A	#N/A
Hist2h2bb	#N/A	#N/A	0.226375	13123061010	0.191813	14475271256		#N/A	#N/A
H2bc26	#N/A	#N/A	#N/A	#N/A	0.189357	13992534556		#N/A	#N/A
Dock2	0.562349	1.18547e+07	#N/A	#N/A	0.181819	4.99337e+07		#N/A	#N/A
Psd4	#N/A	#N/A	#N/A	#N/A	0.181659	9.87204e+06		#N/A	#N/A
Abce1	0.798944	1.65834e+07	#N/A	#N/A	0.176014	8.4402e+06		#N/A	#N/A
Hic2	0.540045	5.33674e+07	#N/A	#N/A	0.167131	121907938		#N/A	#N/A
Gnb1	#N/A	#N/A	0	97311732	0.159646	196953680		#N/A	#N/A
Supt16h	#N/A	#N/A	0	37794776	0.151346	32776809		#N/A	#N/A
Ranbp10	0.362438	3.1995e+06	#N/A	#N/A	0.11763	10920403		#N/A	#N/A
Myef2	0.502844	14680148	#N/A	#N/A	0.117256	1.54925e+07		#N/A	#N/A
Hmgn1	#N/A	#N/A	0	7.13078e+06	0.117066	3.73478e+06		#N/A	#N/A
Slc16a1	#N/A	#N/A	#N/A	#N/A	0.114994	2.38654e+07		#N/A	#N/A
Rasal3	0.620235	3.85857e+07	#N/A	#N/A	0.107397	10058602		#N/A	#N/A
Tcf7	0.490181	1.8285e+07	#N/A	#N/A	0.0915468	7.88043e+06		#N/A	#N/A
Lzts3	#N/A	#N/A	#N/A	#N/A	0.0866628	8.88019e+06		#N/A	#N/A
Anks1a	#N/A	#N/A	0	122081684	0.0653659	284176064		#N/A	#N/A
Rell1	#N/A	#N/A	#N/A	#N/A	0.0565893	2.25782e+07		#N/A	#N/A
Gm21818	#N/A	#N/A	#N/A	#N/A	0.0538829	1050239496		#N/A	#N/A
Ctps1	1	590345	#N/A	#N/A	0.052525	2.34233e+07		#N/A	#N/A
Prkcb	1	1.6852e+06	#N/A	#N/A	0.0506969	23771037		#N/A	#N/A
Mfge8	#N/A	#N/A	0	169462864	0.0371253	1.70365e+08		#N/A	#N/A
Sltm	#DIV/0!	0	#N/A	#N/A	0	99521185		#N/A	#DIV/0!
Nup93	#DIV/0!	0	#N/A	#N/A	0	13176870		#N/A	#DIV/0!
Clint1	#DIV/0!	0	#N/A	#N/A	0	3499847		#N/A	#DIV/0!
Rnf115	#N/A	#N/A	#DIV/0!	0	0	1.06793e+07		#N/A	#N/A
Ankib1	#N/A	#N/A	#DIV/0!	0	0	19022790		#N/A	#N/A
Calr	#N/A	#N/A	#N/A	#N/A	0	129895328		#N/A	#N/A
Plekha2	#N/A	#N/A	#N/A	#N/A	0	124237414		#N/A	#N/A
Plekhh3	#N/A	#N/A	#N/A	#N/A	0	90072214		#N/A	#N/A
Sfxn1	#N/A	#N/A	#N/A	#N/A	0	55042040		#N/A	#N/A
Arhgap26	#N/A	#N/A	#N/A	#N/A	0	40930302		#N/A	#N/A
Atp5mf	#N/A	#N/A	#N/A	#N/A	0	33613996		#N/A	#N/A
Atp2a3	#N/A	#N/A	#N/A	#N/A	0	29871573		#N/A	#N/A
Sbf1	#N/A	#N/A	#N/A	#N/A	0	2.8878e+07		#N/A	#N/A
Dlgap3	#N/A	#N/A	#N/A	#N/A	0	27070497		#N/A	#N/A
Psip1	#N/A	#N/A	#N/A	#N/A	0	24896917		#N/A	#N/A
Dnajb1	#N/A	#N/A	#N/A	#N/A	0	23487662		#N/A	#N/A
Pag1	#N/A	#N/A	#N/A	#N/A	0	21708400		#N/A	#N/A
Tamm41	#N/A	#N/A	#N/A	#N/A	0	19875270		#N/A	#N/A
Haus5	#N/A	#N/A	#N/A	#N/A	0	1.91982e+07		#N/A	#N/A
Dtx2	#N/A	#N/A	#N/A	#N/A	0	1.88029e+07		#N/A	#N/A
Csnk1g1	#N/A	#N/A	#N/A	#N/A	0	1.66371e+07		#N/A	#N/A
Phldb1	#N/A	#N/A	#N/A	#N/A	0	15319779		#N/A	#N/A
Exoc2	#N/A	#N/A	#N/A	#N/A	0	1.44799e+07		#N/A	#N/A
Snap47	#N/A	#N/A	#N/A	#N/A	0	1.22268e+07		#N/A	#N/A
Pi4ka	#N/A	#N/A	#N/A	#N/A	0	1.16313e+07		#N/A	#N/A
Ppfia1	#N/A	#N/A	#N/A	#N/A	0	11528955		#N/A	#N/A
Mvb12b	#N/A	#N/A	#N/A	#N/A	0	1.06868e+07		#N/A	#N/A
Zw10	#N/A	#N/A	#N/A	#N/A	0	10681088		#N/A	#N/A
Cr1l	#N/A	#N/A	#N/A	#N/A	0	1.05971e+07		#N/A	#N/A
Ptprj	#N/A	#N/A	#N/A	#N/A	0	1.04343e+07		#N/A	#N/A
Il17ra	#N/A	#N/A	#N/A	#N/A	0	9542633		#N/A	#N/A
Septin8	#N/A	#N/A	#N/A	#N/A	0	8613866		#N/A	#N/A
Ndufa4	#N/A	#N/A	#N/A	#N/A	0	8429011		#N/A	#N/A
Esyt1	#N/A	#N/A	#N/A	#N/A	0	8.30424e+06		#N/A	#N/A
Snap29	#N/A	#N/A	#N/A	#N/A	0	7.91045e+06		#N/A	#N/A
Akap17b	#N/A	#N/A	#N/A	#N/A	0	7.81931e+06		#N/A	#N/A
Tpd52l2	#N/A	#N/A	#N/A	#N/A	0	7692124		#N/A	#N/A
Ppp1r13l	#N/A	#N/A	#N/A	#N/A	0	7.2409e+06		#N/A	#N/A
Ahnak	#N/A	#N/A	#N/A	#N/A	0	6.99815e+06		#N/A	#N/A
Mtmr1	#N/A	#N/A	#N/A	#N/A	0	6867822		#N/A	#N/A
Cep55	#N/A	#N/A	#N/A	#N/A	0	6.60265e+06		#N/A	#N/A
Samm50	#N/A	#N/A	#N/A	#N/A	0	6590464		#N/A	#N/A
Notch2	#N/A	#N/A	#N/A	#N/A	0	6326681		#N/A	#N/A
Mvb12a	#N/A	#N/A	#N/A	#N/A	0	6.03602e+06		#N/A	#N/A
Snx6	#N/A	#N/A	#N/A	#N/A	0	5.78176e+06		#N/A	#N/A
Sec61a1	#N/A	#N/A	#N/A	#N/A	0	5709102		#N/A	#N/A
Hax1	#N/A	#N/A	#N/A	#N/A	0	5595717		#N/A	#N/A
Atp2b1	#N/A	#N/A	#N/A	#N/A	0	5564355		#N/A	#N/A
Btla	#N/A	#N/A	#N/A	#N/A	0	5392967		#N/A	#N/A
Cpm	#N/A	#N/A	#N/A	#N/A	0	4.80245e+06		#N/A	#N/A
Rasgrp1	#N/A	#N/A	#N/A	#N/A	0	4.53585e+06		#N/A	#N/A
Cand2	#N/A	#N/A	#N/A	#N/A	0	4.4544e+06		#N/A	#N/A
Pspc1	#N/A	#N/A	#N/A	#N/A	0	4.16349e+06		#N/A	#N/A
Osbp	#N/A	#N/A	#N/A	#N/A	0	4.10073e+06		#N/A	#N/A
Tcf3	#N/A	#N/A	#N/A	#N/A	0	4.08432e+06		#N/A	#N/A
Herc2	#N/A	#N/A	#N/A	#N/A	0	4.05284e+06		#N/A	#N/A
Ubtf	#N/A	#N/A	#N/A	#N/A	0	3.99055e+06		#N/A	#N/A
Ndel1	#N/A	#N/A	#N/A	#N/A	0	3.74649e+06		#N/A	#N/A
Ttc7a	#N/A	#N/A	#N/A	#N/A	0	3.71741e+06		#N/A	#N/A
Pycr1	#N/A	#N/A	#N/A	#N/A	0	3.67508e+06		#N/A	#N/A
Znrf3	#N/A	#N/A	#N/A	#N/A	0	3.60374e+06		#N/A	#N/A
Pdpk1	#N/A	#N/A	#N/A	#N/A	0	3.60156e+06		#N/A	#N/A
Pmf1	#N/A	#N/A	#N/A	#N/A	0	3.18919e+06		#N/A	#N/A
Stx8	#N/A	#N/A	#N/A	#N/A	0	3.1809e+06		#N/A	#N/A
Timd2	#N/A	#N/A	#N/A	#N/A	0	3146762		#N/A	#N/A
Gpsm1	#N/A	#N/A	#N/A	#N/A	0	3.11602e+06		#N/A	#N/A
Xrcc6	#N/A	#N/A	#N/A	#N/A	0	2.95233e+06		#N/A	#N/A
Arfgap3	#N/A	#N/A	#N/A	#N/A	0	2.84098e+06		#N/A	#N/A
Akr1c13	#N/A	#N/A	#N/A	#N/A	0	2.75165e+06		#N/A	#N/A
Garre1	#N/A	#N/A	#N/A	#N/A	0	2.64305e+06		#N/A	#N/A
Sbf2	#N/A	#N/A	#N/A	#N/A	0	2.51155e+06		#N/A	#N/A
Flot1	#N/A	#N/A	#N/A	#N/A	0	2.5084e+06		#N/A	#N/A
Gcn1	#N/A	#N/A	#N/A	#N/A	0	2493135		#N/A	#N/A
Frmpd1	#N/A	#N/A	#N/A	#N/A	0	2.18047e+06		#N/A	#N/A
Eif4enif1	#N/A	#N/A	#N/A	#N/A	0	2.12523e+06		#N/A	#N/A
Gpsm2	#N/A	#N/A	#N/A	#N/A	0	2.08164e+06		#N/A	#N/A
Rnf34	#N/A	#N/A	#N/A	#N/A	0	1.92574e+06		#N/A	#N/A
Psmb9	#N/A	#N/A	#N/A	#N/A	0	1.9053e+06		#N/A	#N/A
Sun1	#N/A	#N/A	#N/A	#N/A	0	1.6796e+06		#N/A	#N/A
Nckap5l	#N/A	#N/A	#N/A	#N/A	0	1.20246e+06		#N/A	#N/A
Ess2	#N/A	#N/A	#N/A	#N/A	0	1.1159e+06		#N/A	#N/A
Scrib	#N/A	#N/A	#N/A	#N/A	0	1.01287e+06		#N/A	#N/A
Rngtt	#N/A	#N/A	#N/A	#N/A	0	907945		#N/A	#N/A
Wdr36	1	8.30275e+06	#N/A	#N/A	0	4.45021e+06		#N/A	#N/A
Ltv1	1	7.73817e+06	#N/A	#N/A	0	1.48007e+06		#N/A	#N/A
Lars1	1	5.0831e+06	#N/A	#N/A	0	6.54704e+06		#N/A	#N/A
Adrm1	1	2858684	#N/A	#N/A	0	1.02884e+06		#N/A	#N/A
Rps19bp1	1	1.96687e+06	#N/A	#N/A	0	595024		#N/A	#N/A
Idh3b	1	1.91161e+06	#N/A	#N/A	0	5.30866e+06		#N/A	#N/A
Obi1	1	1.79034e+06	#N/A	#N/A	0	34878162		#N/A	#N/A
Atp2a2	1	742554	#N/A	#N/A	0	24550346		#N/A	#N/A
Cdca8	1	716129	#N/A	#N/A	0	2702058		#N/A	#N/A
Mbd2	0.933382	1.0227e+07	#N/A	#N/A	0	16256721		#N/A	#N/A
Zc3hav1	0.929387	38318196	#N/A	#N/A	0	1.96723e+07		#N/A	#N/A
Dynll1	0.812894	2.23617e+07	#N/A	#N/A	0	2.79825e+06		#N/A	#N/A
Rfc1	0.743028	17139808	#N/A	#N/A	0	5.88398e+06		#N/A	#N/A
Mov10	0.742882	1.14569e+07	#N/A	#N/A	0	10289035		#N/A	#N/A
Casc3	0.68198	9.82447e+06	#N/A	#N/A	0	5.264e+06		#N/A	#N/A
Top1	0.667497	1.54291e+07	#N/A	#N/A	0	38721165		#N/A	#N/A
Atxn2l	0.660256	18628019	#N/A	#N/A	0	62050168		#N/A	#N/A
Mtrex	0.62073	2.0569e+07	#N/A	#N/A	0	1.99336e+06		#N/A	#N/A
B2m	0.566376	11685501	#N/A	#N/A	0	5.47625e+06		#N/A	#N/A
Clk2	0.520688	5.86952e+06	#N/A	#N/A	0	10688340		#N/A	#N/A
Parp1	0.471979	3.25306e+06	#N/A	#N/A	0	3.99841e+06		#N/A	#N/A
Clk3	0.328092	7.00353e+07	#N/A	#N/A	0	31349359		#N/A	#N/A
Glipr2	0	26058582	#N/A	#N/A	0	7717087		#N/A	#N/A
Lmtk2	0	4.44911e+06	#N/A	#N/A	0	18172220		#N/A	#N/A
Pkp4	0	3.26151e+06	#N/A	#N/A	0	8.62672e+06		#N/A	#N/A
Rftn1	0	1.44489e+06	#N/A	#N/A	0	9.8413e+06		#N/A	#N/A
Mark2	0	1.04671e+06	#N/A	#N/A	0	5.13217e+06		#N/A	#N/A
Acap1	0	936962	#N/A	#N/A	0	8.2323e+06		#N/A	#N/A
Pgam1	#N/A	#N/A	1	14097159	0	11453437		#N/A	#N/A
Mtch2	#N/A	#N/A	1	4.96525e+06	0	4876086		#N/A	#N/A
Dlg1	#N/A	#N/A	0	238024096	0	241911548		#N/A	#N/A
Fgd1	#N/A	#N/A	0	211929912	0	193581436		#N/A	#N/A
Pdcd1	#N/A	#N/A	0	92227144	0	63366252		#N/A	#N/A
Wrnip1	#N/A	#N/A	0	79203422	0	69612888		#N/A	#N/A
Ly6a	#N/A	#N/A	0	72669618	0	61539452		#N/A	#N/A
Bcr	#N/A	#N/A	0	55955120	0	5.29415e+07		#N/A	#N/A
Dnajb2	#N/A	#N/A	0	4.82347e+07	0	4.2803e+07		#N/A	#N/A
Tecr	#N/A	#N/A	0	41159820	0	97514330		#N/A	#N/A
Cd48	#N/A	#N/A	0	37884200	0	36246308		#N/A	#N/A
Gab3	#N/A	#N/A	0	30963202	0	61072658		#N/A	#N/A
Frmd4a	#N/A	#N/A	0	27338044	0	23763903		#N/A	#N/A
Stx4	#N/A	#N/A	0	23911806	0	1.47512e+07		#N/A	#N/A
Fyn	#N/A	#N/A	0	20144266	0	61717411		#N/A	#N/A
Fam126a	#N/A	#N/A	0	11085698	0	30900622		#N/A	#N/A
Exoc4	#N/A	#N/A	0	9959649	0	18660967		#N/A	#N/A
Dapp1	#N/A	#N/A	0	9534966	0	5.59091e+06		#N/A	#N/A
Slc25a1	#N/A	#N/A	0	8966142	0	1.35312e+07		#N/A	#N/A
Skt	#N/A	#N/A	0	7.35921e+06	0	19824651		#N/A	#N/A
Xkr5	#N/A	#N/A	0	4.89798e+06	0	9.31384e+06		#N/A	#N/A
Cyth1	#N/A	#N/A	0	3004267	0	13299546		#N/A	#N/A

## Sheet: Venn Diagram
Experiment 1	Experiment 2	Experiment 3		24 Proteins Unique to Co-IP in all 3 experiments
Ovol2	Arhgap45	Ssh1		Ovol2
Kdm1a	Wdr43	Uggt1		Kdm1a
Gse1	Nemf	Cstf2		Gse1
Hmg20a	Psmd8	Znf276		Hmg20a
Rcor1	Mup1	Mup14		Rcor1
Cct7	Specc1	Mup7		Cct7
Ppm1g	Ppp1r18	Ptpn23		Ppm1g
Atic	Prpf40a	Stip1		Atic
Tnpo1	Camk2d	Lsm10		Tnpo1
Gtpbp4	Psmd14	Uqcrh		Gtpbp4
Aars1	Anp32a	Ddx19a		Aars1
Ube2o	Arhgap11a	Camk2g		Ube2o
Tpt1	Gm2663	Mrps28		Tpt1
Il2rg	Lrch1	Aldoart2		Il2rg
Zmym2	Naa15	Cope		Zmym2
Mcm6	Mcm10	Snrpa		Mcm6
Sirt1	Ahcy	Fam104a		Sirt1
Hint1	Pgam1	Dlst		Hint1
Fryl	Agtpbp1	Exosc2		Fryl
Vdac2	Pgd	Mrps30		Vdac2
Prep	Supt5h	Gng10		Prep
Exosc5	Coro7	Casp1		Exosc5
Pa2g4	Rps6ka3	Snrpc		Pa2g4
Ola1	Aprt	Lsm3		Ola1
Pgk1	Flnc	Cacybp
Gars1	Fkbp4	Psma1
Mia2	Phf21a	Copb1
Ptpn6	Crnkl1	Prpsap1
Ccdc88c	Prpf3	Psma3
Specc1l	Mtch2	Ipo5
Hdac1	Psma8	Ahsa1
Psmd6	Xpo1	Pdlim2
Gstp1	Dut	Dyrk1a
Ppp2cb	Ovol2	Eif1
Psmc2	Kdm1a	G6pdx
Hdac2	Gse1	Tomm34
Cdc40	Hmg20a	Nol8
Clic1	Rcor1	Focad
P4hb	Cct7	Esd
Paics	Ppm1g	Rcor2
Psmd7	Atic	Smc2
Dnaja1	Tnpo1	Ctbp1
Gar1	Gtpbp4	Farsb
Sipa1l3	Aars1	Usp5
Khsrp	Ube2o	Serpinc1
Smu1	Tpt1	Abracl
Rsl1d1	Il2rg	Lrp10
Psmc6	Zmym2	Dhrs4
Rars1	Mcm6	Rcor3
Ruvbl2	Sirt1	Syf2
Klhl6	Hint1	Zzef1
Wwp2	Fryl	Lig1
Chd4	Vdac2	Prdx6
Prmt1	Prep	Arhgef6
Mthfd1	Exosc5	Eif5
Pafah1b2	Pa2g4	Rrm1
Impdh2	Ola1	Cmpk1
Them6	Pgk1	Fubp3
Wdr26	Mia2	Spata5
Slc25a12	Ptpn6	Sipa1
Ftl1	Ccdc88c	Mbd3
Iap	Specc1l	Ubr4
Pfn1	Psmd6	Prpf6
Eif3d	Gstp1	Herc1
Cpsf3	Ppp2cb	Hprt1
Trim21	Psmc2	Bclaf3
Thoc3	Hdac2	Pml
Rhox5	Cdc40	F5
Actl6a	Clic1	Elmo1
Smarca4	Paics	Xab2
Rrbp1	Psmd7	Copb2
Wiz	Dnaja1	Pfas
Dcaf7	Gar1	Chpf
Sall3	Sipa1l3	Polr2f
Map4k1	Khsrp	Pdia3
Usp7	Smu1	Mrps34
Mrps26	Rsl1d1	Cnot1
Asns	Klhl6	Pdgfra
Hmg20b	Wwp2	Nsf
Mrps27	Chd4	Usp9x
Mrps22	Impdh2	Tnfrsf19
Nop16	Them6	Pom121
Mrps23	Anp32e	Eloc
Anp32e	Hectd3	Larp4b
Strap	Cct8	Mcmbp
Mrps7	Rrp12	Birc6
Dap3	Cct6a	Jmy
Llph	Pop1	Eny2
Ddx24	Hp1bp3	Asrgl1
Ddx50	Trim28	Mat2b
Rrp15	Tcp1	Psme3
Prpf4	Nop2	Pi4k2a
Ddx41	Tsr1	Ckap5
Nxf1	Luc7l3	Uba6
Glt28d2	Aimp2	Akap13
Fasn	Mtap	Bud13
Utp14a	Psmc4	Rpf1
Iars1	Acp1	Rcl1
Mrpl39	Khdrbs1	Hpf1
Mrpl12	Dkc1	Scfd1
Anp32b	Prps2	Dcaf1
Rrp1b	Arhgef2	Ddx55
Mrps21	Zbtb1	Ddx27
Eif3e	Csde1	Adgre5
Dpy30	Kif20b	Map4k1
Mrpl50	Ppp2r2a	Usp7
Srp68	Prdx2	Mrps26
Ankrd52	Tmpo	Hmg20b
H2-L	Flna	Mrps27
Drg1	Il7r	Nop16
Ankrd44	Iqgap1	Mrps23
Eif2s2	Exosc3	Strap
Ruvbl1	Rcc2	Dap3
Ipo7	Eif3f	Ddx24
Exosc7	Eif2ak3	Rrp15
Vdac3	Ppp6c	Fasn
Larp7	Rack1	Iars1
Pum3	G3bp2	Mrpl39
Emg1	Abcf1	Mrpl12
Lactb	Odr4	Anp32b
Mrps9	Eef1d	Mrps21
Ubr2	Cherp	Dpy30
Smarca5	Psmd4	Exosc7
Pdcd11	Try10	Larp7
Utp15	Srsf2	Pum3
Wdr36	Tmem59	Emg1
Rpl7l1	Rpl19	Mrps9
Prpf4b	Brix1	Smarca5
Atp5po	Vars1	Pdcd11
Kif2a	Ssb	Atp5po
Spats2	Srrm1	Spats2
Mrps2	S100a4	Mrps2
Psmd3	Eif2s3x	Gnl3l
Ifitm2	Zc3h11a	Bop1
Rbm5	Rpn1	Nop14
Gnl3l	Ilf3	Huwe1
Ltv1	Caprin1	Mrpl21
Eif3c	Vcp	Eif3m
Phf6	Sf3b4	Lsg1
Hacd3	Ablim1	Wdr5
Ttc26	Atp5f1c	Psma7
Ppan	Wdr1	Tln1
Imp3	Nono	Gnl2
Tbl3	Cdc5l	Myo19
Bop1	Hsph1	Tkt
Srsf11	Acin1	Mrpl4
Stau1	Cnbp	Nup133
Heatr1	Ppp1r12a	Aatf
Nop14	Rps28	Zcchc8
Ctcf	Srsf10	Znf638
Huwe1	Pnn	Utp20
Psma6	Xrn2	Aimp1
Mrpl21	Rtcb	Gmps
Nol6	Sqstm1	Snx9
Exosc8	Tprn	Wars1
Aven	Phf5a	Zfp217
Ercc3	RTRAF	Zc3h4
Nol10	Rbm25	Gatad2b
Eif3m	Nudt5	Ddx23
Rangap1	Nufip2	Sars1
Polr2a	Ddx1	Eif3l
Arf3	Tcof1	Ugcg
Gtf3c3	Mat2a	Gemin5
Mtdh	Sf3a1	Polr2c
Mcm2	Wtap	Snd1
Tefm	Mup10	Wdr6
Exosc10	Sf3b6	Sf3a2
Eef1b	Nefh	Smchd1
Mrpl44		Utp18
Mrpl15		Acly
Lsg1		Rpl22l1
Hspa14		Mcm4
Chd6		Pebp1
Srp14		Prkar1a
Dcaf13		Rfc2
Ngdn		Sart3
Nip7		Taf10
Wdr5		Gnl3
Lars1		Ftsj3
Cwc22		Nifk
Dhx37		Zc3h18
Psma7		Srrt
Tln1		Nup155
Lmnb1		Frg1
Gnl2		Atxn2
Myo19		Rnf2
Mrps11		Rrs1
Mrpl9		Itm2c
Smarcc1		Tbrg1
Mrps17		Ddx47
Tkt		Eif3a
Hnrnpll		Rbm27
Mrps24		Nvl
Hectd3		Polr1g
Nop53		Exosc6
Mrpl4		Rpf2
Polr2b		Sart1
Upf3b		Lsm2
Mrpl22		Polr2h
Serpinb1a		Anxa2
Gatad2a		Eif2s1
Nup133		Ranbp2
Trim56		Ap2a1
Eif3b		Itm2b
Tfb1m		Mrpl14
Ddx51		Prpf38b
Cgn		Lsm8
Knop1		Eif3i
Top3b		G3bp1
Gtf3c5		Rbfox1
Mtpn		Rbbp6
Aatf		Sh3bgrl
Mrps10		Nudt21
Galk1		Ssh2
Mrps18b		Xpo5
Cbx4		Cpsf6
Nktr		Il16
Zcchc8		Mup18
Uba1		Sdha
Trip12		Inpp5d
Srp9		Smarce1
Znf638		Arhgap45
Phax		Psmd8
FAM120A		Specc1
Utp20		Prpf40a
Myo9b		Camk2d
Usp14		Anp32a
Aimp1		Lrch1
Wdr46		Naa15
Arcn1		Mcm10
Mrpl10		Ahcy
Pwp2		Rps6ka3
Gmps		Phf21a
Ncbp3		Prpf3
Snx9		Ovol2
Nol9		Kdm1a
Ypel5		Gse1
Uhrf1		Hmg20a
Usp10		Rcor1
Fkbp1a		Cct7
Heatr3		Ppm1g
Wars1		Atic
Sp110		Tnpo1
Adrm1		Gtpbp4
Etfb		Aars1
Sf1		Ube2o
Tpx2		Tpt1
Zfp217		Il2rg
Zc3h4		Zmym2
Bud31		Mcm6
Grsf1		Sirt1
Csnk2a2		Hint1
Gatad2b		Fryl
Ago2		Vdac2
Smc4		Prep
Glrx3		Exosc5
Cbx5		Pa2g4
Fth1		Ola1
Ddx23		Cct6a
Elp3		Tsr1
Mrps5		Zbtb1
Helz2		Exosc3
Fam199x		Ppp6c
Sars1		Rack1
Ccdc12		Srsf2
Eif3l		Brix1
Srek1ip1		Vars1
Ugcg		Zc3h11a
Elp1		Cnbp
Toe1		Mat2a
Numa1		Sf3b6
Rps19bp1		Gars1
Aqr		Tpi1
Pak1ip1		Txnl1
Idh3b		Ndfip1
Ppp6r3		Lzts2
Gemin5		Dars1
Ddx31		Snrnp40
Kifc1		Nap1l1
Obi1		Zc3h14
Dnttip2		Uqcrc2
Znf219		Bcas2
Sgpl1		Sap18
Prkcb		Rars1
Polr2c		Ruvbl2
Snd1		Slc25a3
Wdr6		Pafah1b2
Srm		Psmb4
Nsun5		Wdr26
Rbm19
Mrpl23
Eloa
Sf3a2
Smchd1
Utp18
Scaf11
Dync1h1
Rsbn1
Nedd4
Gspt1
Zc3h15
Hmmr
Acly
Pdcd6ip
Tmco1
Nfx1
Phc2
Mrps31
Wdr82
Rpl22l1
Mcm4
Suz12
Myo6
Mphosph6
Wdr3
Trmt1l
Pebp1
Wdr74
Arpc1a
Esco2
Sgo2
Polr1a
Patz1
Tut1
Prkar1a
Fyb1
Mrm3
Cyfip2
Bccip
Nsd2
Atp2a2
Psat1
Cdca8
Rbmx2
Dido1
Dgkz
Rfc2
Rpp30
Ctps1
Sart3
Noc2l
Uba2
Taf10
Tmem176b
Glrx
Denr
Sae1
Znfx1
Fmnl2
Metap1
Phykpl

## Sheet: Experiment 1
Protein	Protein ID	Entry Name	Gene	Protein Length	Coverage	Organism	Protein Existence	Description	Protein Probability	Top Peptide Probability	Combined Total Peptides	Combined Spectral Count	Combined Unique Spectral Count	Combined Total Spectral Count	Co-immunoprecipitation_1 Spectral Count	Co-immunoprecipitation_2 Spectral Count	Co-immunoprecipitation_3 Spectral Count	Negative_Control_1 Spectral Count	Negative_Control_2 Spectral Count	Negative_Control_3 Spectral Count	Co-immunoprecipitation_1 Unique Spectral Count	Co-immunoprecipitation_2 Unique Spectral Count	Co-immunoprecipitation_3 Unique Spectral Count	Negative_Control_1 Unique Spectral Count	Negative_Control_2 Unique Spectral Count	Negative_Control_3 Unique Spectral Count	Co-immunoprecipitation_1 Total Spectral Count	Co-immunoprecipitation_2 Total Spectral Count	Co-immunoprecipitation_3 Total Spectral Count	Negative_Control_1 Total Spectral Count	Negative_Control_2 Total Spectral Count	Negative_Control_3 Total Spectral Count	Co-immunoprecipitation_1 Intensity	Co-immunoprecipitation_2 Intensity	Co-immunoprecipitation_3 Intensity	Negative_Control_1 Intensity	Negative_Control_2 Intensity	Negative_Control_3 Intensity	Co-immunoprecipitation_1 Unique Intensity	Co-immunoprecipitation_2 Unique Intensity	Co-immunoprecipitation_3 Unique Intensity	Negative_Control_1 Unique Intensity	Negative_Control_2 Unique Intensity	Negative_Control_3 Unique Intensity	Co-immunoprecipitation_1 Total Intensity	Co-immunoprecipitation_2 Total Intensity	Co-immunoprecipitation_3 Total Intensity	Negative_Control_1 Total Intensity	Negative_Control_2 Total Intensity
sp|Q8CIV7|OVOL2_MOUSE	Q8CIV7	OVOL2_MOUSE	Ovol2	274	73.4	Mus musculus OX=10090	2:Experimental evidence at transcript level	Transcription factor Ovo-like 2	1	0.999	25	96	84	96	26	36	34	0	0	0	23	32	29	0	0	0	26	36	34	0	0	0	620520640	764337920	830865920	0	0	0	503717408	622034370	674097540	0	0	0	620520640	764337920	830865920	0	0
sp|Q6ZQ88|KDM1A_MOUSE	Q6ZQ88	KDM1A_MOUSE	Kdm1a	853	50.3	Mus musculus OX=10090	1:Experimental evidence at protein level	Lysine-specific histone demethylase 1A	1	0.999	24	67	67	67	19	24	24	0	0	0	19	24	24	0	0	0	19	24	24	0	0	0	51552144	86290096	86262552	0	0	0	51552144	86290096	86262552	0	0	0	51552144	86290096	86262552	0	0
sp|Q3U3C9|GSE1_MOUSE	Q3U3C9	GSE1_MOUSE	Gse1	1213	27.6	Mus musculus OX=10090	1:Experimental evidence at protein level	Genetic suppressor element 1	1	0.999	16	31	31	31	9	9	13	0	0	0	9	9	13	0	0	0	9	9	13	0	0	0	47785680	45614400	62596292	0	0	0	47785680	45614400	62596292	0	0	0	47785680	45614400	62596292	0	0
sp|Q8CFE3|RCOR1_MOUSE	Q8CFE3	RCOR1_MOUSE	Rcor1	480	28.3	Mus musculus OX=10090	1:Experimental evidence at protein level	REST corepressor 1	1	0.9989	6	11	10	11	4	4	3	0	0	0	4	3	3	0	0	0	4	4	3	0	0	0	47395404	42854504	47026696	0	0	0	47395404	42854504	47026696	0	0	0	47395404	42854504	47026696	0	0
sp|O09106|HDAC1_MOUSE	O09106	HDAC1_MOUSE	Hdac1	482	39.2	Mus musculus OX=10090	1:Experimental evidence at protein level	Histone deacetylase 1	1	0.999	10	29	19	29	5	13	11	0	0	0	3	9	7	0	0	0	5	13	11	0	0	0	11693984	35594164	51817612	0	0	0	15519255	32011076	31314578	0	0	0	11693984	35594164	51817612	0	0
sp|P70288|HDAC2_MOUSE	P70288	HDAC2_MOUSE	Hdac2	488	24.8	Mus musculus OX=10090	1:Experimental evidence at protein level	Histone deacetylase 2	0.9994	0.999	3	1	1	11	0	1	0	0	0	0	0	1	0	0	0	0	2	5	4	0	0	0	0	3.9167e+06	0	0	0	0	0	3.9167e+06	0	0	0	0	6.0568e+06	33264776	43873264	0	0
sp|Q9DC33|HM20A_MOUSE	Q9DC33	HM20A_MOUSE	Hmg20a	346	28.9	Mus musculus OX=10090	1:Experimental evidence at protein level	High mobility group protein 20A	1	0.999	5	9	9	9	2	3	4	0	0	0	2	3	4	0	0	0	2	3	4	0	0	0	26841006	12687673	32649914	0	0	0	26841006	12687673	32649914	0	0	0	26841006	12687673	32649914	0	0
sp|Q923E4|SIR1_MOUSE	Q923E4	SIR1_MOUSE	Sirt1	737	15.5	Mus musculus OX=10090	1:Experimental evidence at protein level	NAD-dependent protein deacetylase sirtuin-1	1	0.999	6	11	11	11	2	6	3	0	0	0	2	6	3	0	0	0	2	6	3	0	0	0	3.98805e+06	6.74886e+06	4.83478e+06	0	0	0	3.98805e+06	6.74886e+06	4.83478e+06	0	0	0	3.98805e+06	6.74886e+06	4.83478e+06	0	0
sp|Q62255|SALL3_MOUSE	Q62255	SALL3_MOUSE	Sall3	1320	5.8	Mus musculus OX=10090	1:Experimental evidence at protein level	Sal-like protein 3	0.95	0.9935	1	4	4	4	1	2	1	0	0	0	1	2	1	0	0	0	1	2	1	0	0	0	312398048	163610352	295471232	0	0	0	312398048	163610352	295471232	0	0	0	312398048	163610352	295471232	0	0
sp|P70218|M4K1_MOUSE	P70218	M4K1_MOUSE	Map4k1	827	12.8	Mus musculus OX=10090	1:Experimental evidence at protein level	Mitogen-activated protein kinase kinase kinase kinase 1	1	0.9988	3	4	4	4	1	2	1	0	0	0	1	2	1	0	0	0	1	2	1	0	0	0	238997568	2.99604e+06	0	0	0	0	238997568	2.99604e+06	0	0	0	0	238997568	2.99604e+06	0	0	0
sp|Q6A4J8|UBP7_MOUSE	Q6A4J8	UBP7_MOUSE	Usp7	1103	24.2	Mus musculus OX=10090	1:Experimental evidence at protein level	Ubiquitin carboxyl-terminal hydrolase 7	1	0.999	12	18	18	18	4	6	8	0	0	0	4	6	8	0	0	0	4	6	8	0	0	0	4.52189e+06	33746268	24911614	0	0	0	4.52189e+06	33746268	24911614	0	0	0	4.52189e+06	33746268	24911614	0	0
sp|P80313|TCPH_MOUSE	P80313	TCPH_MOUSE	Cct7	544	20.8	Mus musculus OX=10090	1:Experimental evidence at protein level	T-complex protein 1 subunit eta	1	0.999	5	8	8	8	3	4	1	0	0	0	3	4	1	0	0	0	3	4	1	0	0	0	26348396	11316055	24191994	0	0	0	26348396	11316055	24191994	0	0	0	26348396	11316055	24191994	0	0
sp|Q9JIF0|ANM1_MOUSE	Q9JIF0	ANM1_MOUSE	Prmt1	371	39.1	Mus musculus OX=10090	1:Experimental evidence at protein level	Protein arginine N-methyltransferase 1	1	0.999	7	22	19	22	6	7	7	0	1	1	5	6	6	0	1	1	6	7	7	0	1	1	18957128	17720632	21173436	0	0	0	17954884	17511458	19336300	0	1.78252e+06	1.01158e+06	18957128	17720632	21173436	0	0
sp|Q99ME9|GTPB4_MOUSE	Q99ME9	GTPB4_MOUSE	Gtpbp4	634	22.7	Mus musculus OX=10090	1:Experimental evidence at protein level	GTP-binding protein 4	1	0.999	8	18	18	18	5	7	6	0	0	0	5	7	6	0	0	0	5	7	6	0	0	0	17969378	10936870	20210444	0	0	0	17969378	10936870	20210444	0	0	0	17969378	10936870	20210444	0	0
sp|P09103|PDIA1_MOUSE	P09103	PDIA1_MOUSE	P4hb	509	47.7	Mus musculus OX=10090	1:Experimental evidence at protein level	Protein disulfide-isomerase	1	0.999	13	23	23	23	8	10	5	0	0	0	8	10	5	0	0	0	8	10	5	0	0	0	17578018	16101992	9550486	0	0	0	17578018	16101992	9550486	0	0	0	17578018	16101992	9550486	0	0
sp|P62715|PP2AB_MOUSE	P62715	PP2AB_MOUSE	Ppp2cb	309	18.4	Mus musculus OX=10090	1:Experimental evidence at protein level	Serine/threonine-protein phosphatase 2A catalytic subunit beta isoform	1	0.999	4	11	0	11	3	3	5	0	0	0	0	0	0	0	0	0	3	3	5	0	0	0	10643087	13813303	16697652	0	0	0	0	0	0	0	0	0	10643087	13813303	16697652	0	0
sp|Q9DCL9|PUR6_MOUSE	Q9DCL9	PUR6_MOUSE	Paics	425	25.9	Mus musculus OX=10090	1:Experimental evidence at protein level	Bifunctional phosphoribosylaminoimidazole carboxylase/phosphoribosylaminoimidazole succinocarboxamide synthetase	1	0.999	6	10	10	10	2	4	4	0	0	0	2	4	4	0	0	0	2	4	4	0	0	0	8971371	10650057	14980188	0	0	0	8971371	10650057	14980188	0	0	0	8971371	10650057	14980188	0	0
sp|Q8BVY0|RL1D1_MOUSE	Q8BVY0	RL1D1_MOUSE	Rsl1d1	452	33.4	Mus musculus OX=10090	1:Experimental evidence at protein level	Ribosomal L1 domain-containing protein 1	1	0.999	13	27	27	27	5	6	11	2	3	0	5	6	11	2	3	0	5	6	11	2	3	0	10644465	10233817	11957295	0	0	0	10644465	10233817	11957295	0	0	0	10644465	10233817	11957295	0	0
sp|Q8BFY9|TNPO1_MOUSE	Q8BFY9	TNPO1_MOUSE	Tnpo1	898	17.8	Mus musculus OX=10090	1:Experimental evidence at protein level	Transportin-1	1	0.999	9	13	10	13	2	7	4	0	0	0	2	5	3	0	0	0	2	7	4	0	0	0	6975795	16845768	7757977	0	0	0	6975795	10823809	3139412	0	0	0	6975795	16845768	7757977	0	0
sp|P62334|PRS10_MOUSE	P62334	PRS10_MOUSE	Psmc6	389	24.4	Mus musculus OX=10090	1:Experimental evidence at protein level	26S proteasome regulatory subunit 10B	1	0.999	5	11	11	11	4	3	3	1	0	0	4	3	3	1	0	0	4	3	3	1	0	0	12677112	6.3952e+06	10724081	0	0	0	12677112	6.3952e+06	10724081	0	0	0	12677112	6.3952e+06	10724081	0	0
sp|Q61074|PPM1G_MOUSE	Q61074	PPM1G_MOUSE	Ppm1g	542	28	Mus musculus OX=10090	1:Experimental evidence at protein level	Protein phosphatase 1G	1	0.999	5	11	11	11	5	2	4	0	0	0	5	2	4	0	0	0	5	2	4	0	0	0	8807588	10233512	9772508	0	0	0	8807588	10233512	9772508	0	0	0	8807588	10233512	9772508	0	0
sp|Q9CY66|GAR1_MOUSE	Q9CY66	GAR1_MOUSE	Gar1	231	30.3	Mus musculus OX=10090	1:Experimental evidence at protein level	H/ACA ribonucleoprotein complex subunit 1	1	0.9983	4	10	10	10	2	4	3	0	1	0	2	4	3	0	1	0	2	4	3	0	1	0	5985368	10664928	10888518	0	0	0	5985368	10664928	10888518	0	0	0	5985368	10664928	10888518	0	0
sp|P19157|GSTP1_MOUSE	P19157	GSTP1_MOUSE	Gstp1	210	30	Mus musculus OX=10090	1:Experimental evidence at protein level	Glutathione S-transferase P 1	1	0.999	2	6	3	6	2	2	2	0	0	0	1	1	1	0	0	0	2	2	2	0	0	0	9946590	8856724	8523294	0	0	0	6.64664e+06	5.92007e+06	5.61169e+06	0	0	0	9946590	8856724	8523294	0	0
sp|P26516|PSMD7_MOUSE	P26516	PSMD7_MOUSE	Psmd7	321	24.9	Mus musculus OX=10090	1:Experimental evidence at protein level	26S proteasome non-ATPase regulatory subunit 7	1	0.999	4	9	9	9	3	2	3	1	0	0	3	2	3	1	0	0	3	2	3	1	0	0	15645432	2.95388e+06	7715788	0	0	0	15645432	2.95388e+06	7715788	0	0	0	15645432	2.95388e+06	7715788	0	0
sp|P62962|PROF1_MOUSE	P62962	PROF1_MOUSE	Pfn1	140	30	Mus musculus OX=10090	1:Experimental evidence at protein level	Profilin-1	0.9996	0.9954	2	6	6	6	2	2	2	0	0	0	2	2	2	0	0	0	2	2	2	0	0	0	7676411	8523868	8031587	0	0	0	7676411	8523868	8031587	0	0	0	7676411	8523868	8031587	0	0
sp|Q6ZPJ3|UBE2O_MOUSE	Q6ZPJ3	UBE2O_MOUSE	Ube2o	1288	21.1	Mus musculus OX=10090	1:Experimental evidence at protein level	(E3-independent) E2 ubiquitin-conjugating enzyme UBE2O	1	0.999	9	13	13	13	2	4	6	0	0	1	2	4	6	0	0	1	2	4	6	0	0	1	3.7313e+06	10749592	9421896	0	0	0	3.7313e+06	10749592	9421896	0	0	0	3.7313e+06	10749592	9421896	0	0
sp|Q80ZS3|RT26_MOUSE	Q80ZS3	RT26_MOUSE	Mrps26	200	28.5	Mus musculus OX=10090	1:Experimental evidence at protein level	28S ribosomal protein S26, mitochondrial	1	0.999	3	5	5	5	3	0	2	0	0	0	3	0	2	0	0	0	3	0	2	0	0	0	15505378	0	8.08805e+06	0	0	0	15505378	0	8.08805e+06	0	0	0	15505378	0	8.08805e+06	0	0
sp|Q61024|ASNS_MOUSE	Q61024	ASNS_MOUSE	Asns	561	17.1	Mus musculus OX=10090	1:Experimental evidence at protein level	Asparagine synthetase [glutamine-hydrolyzing]	1	0.999	7	15	15	15	3	4	7	0	0	1	3	4	7	0	0	1	3	4	7	0	0	1	7826871	2.34941e+06	13354749	0	0	0	7826871	2.34941e+06	13354749	0	0	0	7826871	2.34941e+06	13354749	0	0
sp|P09411|PGK1_MOUSE	P09411	PGK1_MOUSE	Pgk1	417	27.6	Mus musculus OX=10090	1:Experimental evidence at protein level	Phosphoglycerate kinase 1	1	0.999	3	6	5	6	1	2	1	1	0	1	1	1	1	1	0	1	1	2	1	1	0	1	7.0431e+06	6.53721e+06	9406550	0	0	0	7.0431e+06	6.53721e+06	9406550	0	0	0	7.0431e+06	6.53721e+06	9406550	0	0
sp|P46471|PRS7_MOUSE	P46471	PRS7_MOUSE	Psmc2	433	27.7	Mus musculus OX=10090	1:Experimental evidence at protein level	26S proteasome regulatory subunit 7	1	0.999	6	11	11	11	3	2	4	2	0	0	3	2	4	2	0	0	3	2	4	2	0	0	10503440	1.60879e+06	10698335	0	0	0	10503440	1.60879e+06	10698335	0	0	0	10503440	1.60879e+06	10698335	0	0
sp|Q9Z104|HM20B_MOUSE	Q9Z104	HM20B_MOUSE	Hmg20b	317	25.9	Mus musculus OX=10090	1:Experimental evidence at protein level	SWI/SNF-related matrix-associated actin-dependent regulator of chromatin subfamily E member 1-related	1	0.999	3	8	8	8	2	3	3	0	0	0	2	3	3	0	0	0	2	3	3	0	0	0	7.02586e+06	7.24443e+06	8514578	0	0	0	7.02586e+06	7.24443e+06	8514578	0	0	0	7.02586e+06	7.24443e+06	8514578	0	0
sp|Q8BK72|RT27_MOUSE	Q8BK72	RT27_MOUSE	Mrps27	415	21.9	Mus musculus OX=10090	1:Experimental evidence at protein level	28S ribosomal protein S27, mitochondrial	1	0.9979	4	10	10	10	4	1	5	0	0	0	4	1	5	0	0	0	4	1	5	0	0	0	10152314	1.17559e+06	11248588	0	0	0	10152314	1.17559e+06	11248588	0	0	0	10152314	1.17559e+06	11248588	0	0
sp|Q9CXW2|RT22_MOUSE	Q9CXW2	RT22_MOUSE	Mrps22	359	33.4	Mus musculus OX=10090	1:Experimental evidence at protein level	28S ribosomal protein S22, mitochondrial	1	0.9989	7	11	11	11	4	1	6	0	0	0	4	1	6	0	0	0	4	1	6	0	0	0	11005240	1.07073e+06	10361034	0	0	0	11005240	1.07073e+06	10361034	0	0	0	11005240	1.07073e+06	10361034	0	0
sp|Q9CPT5|NOP16_MOUSE	Q9CPT5	NOP16_MOUSE	Nop16	178	18	Mus musculus OX=10090	1:Experimental evidence at protein level	Nucleolar protein 16	1	0.999	3	5	5	5	3	1	1	0	0	0	3	1	1	0	0	0	3	1	1	0	0	0	13160133	2.61064e+06	6599504	0	0	0	13160133	2.61064e+06	6599504	0	0	0	13160133	2.61064e+06	6599504	0	0
sp|Q8VE22|RT23_MOUSE	Q8VE22	RT23_MOUSE	Mrps23	177	27.7	Mus musculus OX=10090	1:Experimental evidence at protein level	28S ribosomal protein S23, mitochondrial	1	0.9965	4	8	8	8	3	2	3	0	0	0	3	2	3	0	0	0	3	2	3	0	0	0	9366252	5120943	7033742	0	0	0	9366252	5120943	7033742	0	0	0	9366252	5120943	7033742	0	0
sp|Q9D0I9|SYRC_MOUSE	Q9D0I9	SYRC_MOUSE	Rars1	660	12	Mus musculus OX=10090	1:Experimental evidence at protein level	Arginine--tRNA ligase, cytoplasmic	1	0.9989	5	9	9	9	3	3	3	0	0	0	3	3	3	0	0	0	3	3	3	0	0	0	5779384	4.8026e+06	10757367	0	0	0	5779384	4.8026e+06	10757367	0	0	0	5779384	4.8026e+06	10757367	0	0
sp|Q9CRA8|EXOS5_MOUSE	Q9CRA8	EXOS5_MOUSE	Exosc5	235	33.2	Mus musculus OX=10090	1:Experimental evidence at protein level	Exosome complex component RRP46	1	0.999	4	9	9	9	3	1	2	1	1	1	3	1	2	1	1	1	3	1	2	1	1	1	8296625	3.88079e+06	8432081	0	0	0	8296625	3.88079e+06	8432081	0	0	0	8296625	3.88079e+06	8432081	0	0
sp|P97822|AN32E_MOUSE	P97822	AN32E_MOUSE	Anp32e	260	12.7	Mus musculus OX=10090	1:Experimental evidence at protein level	Acidic leucine-rich nuclear phosphoprotein 32 family member E	1	0.999	2	6	6	6	2	2	2	0	0	0	2	2	2	0	0	0	2	2	2	0	0	0	7591453	8487067	3528641	0	0	0	7591453	8487067	3528641	0	0	0	7591453	8487067	3528641	0	0
sp|Q9Z1Z2|STRAP_MOUSE	Q9Z1Z2	STRAP_MOUSE	Strap	350	12.3	Mus musculus OX=10090	1:Experimental evidence at protein level	Serine-threonine kinase receptor-associated protein	1	0.9988	3	5	5	5	3	1	1	0	0	0	3	1	1	0	0	0	3	1	1	0	0	0	6.50674e+06	6.05268e+06	6085736	0	0	0	6.50674e+06	6.05268e+06	6085736	0	0	0	6.50674e+06	6.05268e+06	6085736	0	0
sp|P63037|DNJA1_MOUSE	P63037	DNJA1_MOUSE	Dnaja1	397	49.6	Mus musculus OX=10090	1:Experimental evidence at protein level	DnaJ homolog subfamily A member 1	1	0.9988	8	12	12	12	4	4	4	0	0	0	4	4	4	0	0	0	4	4	4	0	0	0	4.38828e+06	9693197	4462241	0	0	0	4.38828e+06	9693197	4462241	0	0	0	4.38828e+06	9693197	4462241	0	0
sp|Q9CZD3|GARS_MOUSE	Q9CZD3	GARS_MOUSE	Gars1	729	17.8	Mus musculus OX=10090	1:Experimental evidence at protein level	Glycine--tRNA ligase	1	0.999	6	9	9	9	3	3	3	0	0	0	3	3	3	0	0	0	3	3	3	0	0	0	3.79252e+06	7.11827e+06	7014755	0	0	0	3.79252e+06	7.11827e+06	7014755	0	0	0	3.79252e+06	7.11827e+06	7014755	0	0
sp|Q80X85|RT07_MOUSE	Q80X85	RT07_MOUSE	Mrps7	242	30.6	Mus musculus OX=10090	1:Experimental evidence at protein level	28S ribosomal protein S7, mitochondrial	1	0.999	4	8	8	8	4	1	3	0	0	0	4	1	3	0	0	0	4	1	3	0	0	0	9081964	1.9038e+06	6.79649e+06	0	0	0	9081964	1.9038e+06	6.79649e+06	0	0	0	9081964	1.9038e+06	6.79649e+06	0	0
sp|Q9ER88|RT29_MOUSE	Q9ER88	RT29_MOUSE	Dap3	391	10.2	Mus musculus OX=10090	1:Experimental evidence at protein level	28S ribosomal protein S29, mitochondrial	1	0.999	3	7	7	7	3	1	3	0	0	0	3	1	3	0	0	0	3	1	3	0	0	0	8404694	1.30776e+06	7668690	0	0	0	8404694	1.30776e+06	7668690	0	0	0	8404694	1.30776e+06	7668690	0	0
sp|Q9D945|LLPH_MOUSE	Q9D945	LLPH_MOUSE	Llph	130	26.2	Mus musculus OX=10090	1:Experimental evidence at protein level	Protein LLP homolog	0.9984	0.999	1	2	2	2	1	0	1	0	0	0	1	0	1	0	0	0	1	0	1	0	0	0	10136752	0	7.14231e+06	0	0	0	10136752	0	7.14231e+06	0	0	0	10136752	0	7.14231e+06	0	0
sp|Q9ESV0|DDX24_MOUSE	Q9ESV0	DDX24_MOUSE	Ddx24	857	17.3	Mus musculus OX=10090	1:Experimental evidence at protein level	ATP-dependent RNA helicase DDX24	1	0.9988	5	9	9	9	1	4	4	0	0	0	1	4	4	0	0	0	1	4	4	0	0	0	1.20992e+06	7539605	8429795	0	0	0	1.20992e+06	7539605	8429795	0	0	0	1.20992e+06	7539605	8429795	0	0
sp|P63028|TCTP_MOUSE	P63028	TCTP_MOUSE	Tpt1	172	35.5	Mus musculus OX=10090	1:Experimental evidence at protein level	Translationally-controlled tumor protein	1	0.999	2	7	7	7	2	3	2	0	0	0	2	3	2	0	0	0	2	3	2	0	0	0	7985557	6.23374e+06	2.82207e+06	0	0	0	7985557	6.23374e+06	2.82207e+06	0	0	0	7985557	6.23374e+06	2.82207e+06	0	0
sp|Q8VE80|THOC3_MOUSE	Q8VE80	THOC3_MOUSE	Thoc3	351	15.4	Mus musculus OX=10090	2:Experimental evidence at transcript level	THO complex subunit 3	1	0.9989	2	6	6	6	2	2	2	0	0	0	2	2	2	0	0	0	2	2	2	0	0	0	2.57346e+06	7644178	6111836	0	0	0	2.57346e+06	7644178	6111836	0	0	0	2.57346e+06	7644178	6111836	0	0
sp|Q99MJ9|DDX50_MOUSE	Q99MJ9	DDX50_MOUSE	Ddx50	734	10.5	Mus musculus OX=10090	2:Experimental evidence at transcript level	ATP-dependent RNA helicase DDX50	1	0.999	4	5	5	5	0	2	3	0	0	0	0	2	3	0	0	0	0	2	3	0	0	0	0	5873801	10341772	0	0	0	0	5873801	10341772	0	0	0	0	5873801	10341772	0	0
sp|Q9CYX7|RRP15_MOUSE	Q9CYX7	RRP15_MOUSE	Rrp15	281	9.3	Mus musculus OX=10090	1:Experimental evidence at protein level	RRP15-like protein	0.9985	0.9941	2	5	5	5	2	1	2	0	0	0	2	1	2	0	0	0	2	1	2	0	0	0	4662259	3.05003e+06	8352911	0	0	0	4662259	3.05003e+06	8352911	0	0	0	4662259	3.05003e+06	8352911	0	0
sp|Q9DAW6|PRP4_MOUSE	Q9DAW6	PRP4_MOUSE	Prpf4	521	18	Mus musculus OX=10090	1:Experimental evidence at protein level	U4/U6 small nuclear ribonucleoprotein Prp4	1	0.999	3	5	5	5	1	1	3	0	0	0	1	1	3	0	0	0	1	1	3	0	0	0	5.22232e+06	5350285	5233948	0	0	0	5.22232e+06	5350285	5233948	0	0	0	5.22232e+06	5350285	5233948	0	0
sp|P34902|IL2RG_MOUSE	P34902	IL2RG_MOUSE	Il2rg	369	3.5	Mus musculus OX=10090	1:Experimental evidence at protein level	Cytokine receptor common subunit gamma	0.9915	0.9989	1	3	3	3	1	1	1	0	0	0	1	1	1	0	0	0	1	1	1	0	0	0	3.1184e+06	7122146	5261142	0	0	0	3.1184e+06	7122146	5261142	0	0	0	3.1184e+06	7122146	5261142	0	0
sp|Q91ZV0|MIA2_MOUSE	Q91ZV0	MIA2_MOUSE	Mia2	1396	12.1	Mus musculus OX=10090	1:Experimental evidence at protein level	Melanoma inhibitory activity protein 2	1	0.999	4	7	7	7	0	4	3	0	0	0	0	4	3	0	0	0	0	4	3	0	0	0	0	9592585	5717965	0	0	0	0	9592585	5717965	0	0	0	0	9592585	5717965	0	0
sp|Q91VN6|DDX41_MOUSE	Q91VN6	DDX41_MOUSE	Ddx41	622	26.2	Mus musculus OX=10090	1:Experimental evidence at protein level	Probable ATP-dependent RNA helicase DDX41	1	0.9988	4	7	7	7	1	3	2	0	1	0	1	3	2	0	1	0	1	3	2	0	1	0	1.99026e+06	6425706	6.89385e+06	0	0	0	1.99026e+06	6425706	6.89385e+06	0	0	0	1.99026e+06	6425706	6.89385e+06	0	0
sp|Q9D937|CK098_MOUSE	Q9D937	CK098_MOUSE		123	27.6	Mus musculus OX=10090	1:Experimental evidence at protein level	Uncharacterized protein C11orf98 homolog	0.9907	0.9988	1	3	3	3	1	1	1	0	0	0	1	1	1	0	0	0	1	1	1	0	0	0	7477781	3.09054e+06	4435584	0	0	0	7477781	3.09054e+06	4435584	0	0	0	7477781	3.09054e+06	4435584	0	0
sp|Q9DC48|PRP17_MOUSE	Q9DC48	PRP17_MOUSE	Cdc40	579	19.9	Mus musculus OX=10090	1:Experimental evidence at protein level	Pre-mRNA-processing factor 17	1	0.999	3	5	5	5	0	3	2	0	0	0	0	3	2	0	0	0	0	3	2	0	0	0	0	10382706	3.90263e+06	0	0	0	0	10382706	3.90263e+06	0	0	0	0	10382706	3.90263e+06	0	0
sp|Q99JX7|NXF1_MOUSE	Q99JX7	NXF1_MOUSE	Nxf1	618	17.5	Mus musculus OX=10090	1:Experimental evidence at protein level	Nuclear RNA export factor 1	1	0.999	6	8	8	8	1	4	2	1	0	0	1	4	2	1	0	0	1	4	2	1	0	0	3.86714e+06	3.55496e+06	6.57393e+06	0	0	0	3.86714e+06	3.55496e+06	6.57393e+06	0	0	0	3.86714e+06	3.55496e+06	6.57393e+06	0	0
tr|Q8BML3|Q8BML3_MOUSE	Q8BML3	Q8BML3_MOUSE	Glt28d2	165	4.2	Mus musculus OX=10090	1:Experimental evidence at protein level	N-acetylglucosaminyldiphosphodolichol N-acetylglucosaminyltransferase	0.9397	0.9922	1	2	2	2	1	0	1	0	0	0	1	0	1	0	0	0	1	0	1	0	0	0	1.96302e+06	0	11965495	0	0	0	1.96302e+06	0	11965495	0	0	0	1.96302e+06	0	11965495	0	0
contam_sp|P10599|THIO_HUMAN	contam_sp|P10599|THIO_HUMAN Thioredoxin OS=Homo sapiens GN=TXN PE=1 SV=3	contam_sp|P10599|THIO_HUMAN Thioredoxin OS=Homo sapiens GN=TXN PE=1 SV=3		105	10.5			Thioredoxin	0.9983	0.9977	2	4	0	4	1	2	1	0	0	0	0	0	0	0	0	0	1	2	1	0	0	0	5802623	4522956	3542809	0	0	0	0	0	0	0	0	0	5802623	4522956	3542809	0	0
sp|P19096|FAS_MOUSE	P19096	FAS_MOUSE	Fasn	2504	13	Mus musculus OX=10090	1:Experimental evidence at protein level	Fatty acid synthase	1	0.999	10	16	16	16	0	10	6	0	0	0	0	10	6	0	0	0	0	10	6	0	0	0	0	5.99414e+06	7813899	0	0	0	0	5.99414e+06	7813899	0	0	0	0	5.99414e+06	7813899	0	0
sp|Q99JI4|PSMD6_MOUSE	Q99JI4	PSMD6_MOUSE	Psmd6	389	4.4	Mus musculus OX=10090	1:Experimental evidence at protein level	26S proteasome non-ATPase regulatory subunit 6	0.9919	0.999	1	3	3	3	1	1	1	0	0	0	1	1	1	0	0	0	1	1	1	0	0	0	6.0446e+06	2.82953e+06	4.92662e+06	0	0	0	6.0446e+06	2.82953e+06	4.92662e+06	0	0	0	6.0446e+06	2.82953e+06	4.92662e+06	0	0
sp|Q640M1|UT14A_MOUSE	Q640M1	UT14A_MOUSE	Utp14a	767	15.3	Mus musculus OX=10090	1:Experimental evidence at protein level	U3 small nucleolar RNA-associated protein 14 homolog A	1	0.999	5	8	3	8	1	4	3	0	0	0	0	2	1	0	0	0	1	4	3	0	0	0	2.48352e+06	5629125	5.39742e+06	0	0	0	0	1759592	1.14089e+06	0	0	0	2.48352e+06	5629125	5.39742e+06	0	0
sp|Q8BU30|SYIC_MOUSE	Q8BU30	SYIC_MOUSE	Iars1	1262	9.7	Mus musculus OX=10090	1:Experimental evidence at protein level	Isoleucine--tRNA ligase, cytoplasmic	1	0.9988	4	7	7	7	2	2	3	0	0	0	2	2	3	0	0	0	2	2	3	0	0	0	2.53441e+06	5.17931e+06	5.5784e+06	0	0	0	2.53441e+06	5.17931e+06	5.5784e+06	0	0	0	2.53441e+06	5.17931e+06	5.5784e+06	0	0
sp|Q9JKF7|RM39_MOUSE	Q9JKF7	RM39_MOUSE	Mrpl39	336	11.6	Mus musculus OX=10090	1:Experimental evidence at protein level	39S ribosomal protein L39, mitochondrial	1	0.999	2	5	5	5	2	1	2	0	0	0	2	1	2	0	0	0	2	1	2	0	0	0	6240279	1.2593e+06	5.756e+06	0	0	0	6240279	1.2593e+06	5.756e+06	0	0	0	6240279	1.2593e+06	5.756e+06	0	0
tr|F8VQ05|F8VQ05_MOUSE	F8VQ05	F8VQ05_MOUSE	Fryl	3007	7.4	Mus musculus OX=10090	1:Experimental evidence at protein level	FRY-like transcription coactivator	1	0.999	5	8	8	8	0	4	4	0	0	0	0	4	4	0	0	0	0	4	4	0	0	0	0	6048408	6911009	0	0	0	0	6048408	6911009	0	0	0	0	6048408	6911009	0	0
sp|P70349|HINT1_MOUSE	P70349	HINT1_MOUSE	Hint1	126	11.1	Mus musculus OX=10090	1:Experimental evidence at protein level	Adenosine 5'-monophosphoramidase HINT1	0.9918	0.999	1	3	3	3	1	1	1	0	0	0	1	1	1	0	0	0	1	1	1	0	0	0	4934908	3.97008e+06	3956287	0	0	0	4934908	3.97008e+06	3956287	0	0	0	4934908	3.97008e+06	3956287	0	0
sp|Q9DB15|RM12_MOUSE	Q9DB15	RM12_MOUSE	Mrpl12	201	29.9	Mus musculus OX=10090	1:Experimental evidence at protein level	39S ribosomal protein L12, mitochondrial	0.9999	0.999	2	3	3	3	2	0	1	0	0	0	2	0	1	0	0	0	2	0	1	0	0	0	7.43535e+06	0	5130210	0	0	0	7.43535e+06	0	5130210	0	0	0	7.43535e+06	0	5130210	0	0
sp|Q9WTM5|RUVB2_MOUSE	Q9WTM5	RUVB2_MOUSE	Ruvbl2	463	20.5	Mus musculus OX=10090	1:Experimental evidence at protein level	RuvB-like 2	1	0.999	6	11	11	11	5	3	3	0	0	0	5	3	3	0	0	0	5	3	3	0	0	0	7537728	4.3246e+06	492811	0	0	0	7537728	4.3246e+06	492811	0	0	0	7537728	4.3246e+06	492811	0	0
sp|Q9EST5|AN32B_MOUSE	Q9EST5	AN32B_MOUSE	Anp32b	272	11.4	Mus musculus OX=10090	1:Experimental evidence at protein level	Acidic leucine-rich nuclear phosphoprotein 32 family member B	0.9999	0.998	2	4	1	4	1	2	1	0	0	0	0	1	0	0	0	0	1	2	1	0	0	0	4.97994e+06	3.01773e+06	3.52346e+06	0	0	0	0	0	0	0	0	0	4.97994e+06	3.01773e+06	3.52346e+06	0	0
sp|Q91YK2|RRP1B_MOUSE	Q91YK2	RRP1B_MOUSE	Rrp1b	724	19.8	Mus musculus OX=10090	1:Experimental evidence at protein level	Ribosomal RNA processing protein 1 homolog B	1	0.999	6	11	11	11	2	5	3	0	0	1	2	5	3	0	0	1	2	5	3	0	0	1	186587	5406144	5.50292e+06	0	0	0	186587	5406144	5.50292e+06	0	0	0	186587	5406144	5.50292e+06	0	0
sp|P58059|RT21_MOUSE	P58059	RT21_MOUSE	Mrps21	87	31	Mus musculus OX=10090	1:Experimental evidence at protein level	28S ribosomal protein S21, mitochondrial	0.9978	0.999	2	4	4	4	2	1	1	0	0	0	2	1	1	0	0	0	2	1	1	0	0	0	4097642	3174390	3796983	0	0	0	4097642	3174390	3796983	0	0	0	4097642	3174390	3796983	0	0
sp|P60229|EIF3E_MOUSE	P60229	EIF3E_MOUSE	Eif3e	445	13.5	Mus musculus OX=10090	1:Experimental evidence at protein level	Eukaryotic translation initiation factor 3 subunit E	0.999	0.9989	2	3	3	3	1	0	2	0	0	0	1	0	2	0	0	0	1	0	2	0	0	0	5.45402e+06	0	5429784	0	0	0	5.45402e+06	0	5429784	0	0	0	5.45402e+06	0	5429784	0	0
sp|P29391|FRIL1_MOUSE	P29391	FRIL1_MOUSE	Ftl1	183	8.7	Mus musculus OX=10090	1:Experimental evidence at protein level	Ferritin light chain 1	0.9916	0.999	1	3	0	3	1	1	1	0	0	0	0	0	0	0	0	0	1	1	1	0	0	0	3.9089e+06	1.9357e+06	4833812	0	0	0	0	0	0	0	0	0	3.9089e+06	1.9357e+06	4833812	0	0
sp|Q99LT0|DPY30_MOUSE	Q99LT0	DPY30_MOUSE	Dpy30	99	70.7	Mus musculus OX=10090	1:Experimental evidence at protein level	Protein dpy-30 homolog	0.9955	0.99	2	4	4	4	1	1	2	0	0	0	1	1	2	0	0	0	1	1	2	0	0	0	3.57747e+06	2.46131e+06	4.56604e+06	0	0	0	3.57747e+06	2.46131e+06	4.56604e+06	0	0	0	3.57747e+06	2.46131e+06	4.56604e+06	0	0
sp|Q8VDT9|RM50_MOUSE	Q8VDT9	RM50_MOUSE	Mrpl50	159	17.6	Mus musculus OX=10090	1:Experimental evidence at protein level	39S ribosomal protein L50, mitochondrial	0.9998	0.9988	2	5	5	5	2	1	2	0	0	0	2	1	2	0	0	0	2	1	2	0	0	0	5.01424e+06	1.04568e+06	4509202	0	0	0	5.01424e+06	1.04568e+06	4509202	0	0	0	5.01424e+06	1.04568e+06	4509202	0	0
sp|Q922D8|C1TC_MOUSE	Q922D8	C1TC_MOUSE	Mthfd1	935	13.7	Mus musculus OX=10090	1:Experimental evidence at protein level	C-1-tetrahydrofolate synthase, cytoplasmic	1	0.9989	5	8	8	9	2	3	3	0	0	0	2	3	3	0	0	0	2	4	3	0	0	0	3163171	3278625	4065181	0	0	0	3163171	3278625	4065181	0	0	0	3163171	3278625	4065181	0	0
sp|Q8BMA6|SRP68_MOUSE	Q8BMA6	SRP68_MOUSE	Srp68	625	24.8	Mus musculus OX=10090	1:Experimental evidence at protein level	Signal recognition particle subunit SRP68	1	0.9989	5	9	9	9	2	3	4	0	0	0	2	3	4	0	0	0	2	3	4	0	0	0	2145863	6162582	2197183	0	0	0	2145863	6162582	2197183	0	0	0	2145863	6162582	2197183	0	0
sp|Q8BTI7|ANR52_MOUSE	Q8BTI7	ANR52_MOUSE	Ankrd52	1076	14.1	Mus musculus OX=10090	1:Experimental evidence at protein level	Serine/threonine-protein phosphatase 6 regulatory ankyrin repeat subunit C	1	0.999	3	5	5	5	0	2	3	0	0	0	0	2	3	0	0	0	0	2	3	0	0	0	0	5120397	5.31236e+06	0	0	0	0	5120397	5.31236e+06	0	0	0	0	5120397	5.31236e+06	0	0
sp|P01897|HA1L_MOUSE	P01897	HA1L_MOUSE	H2-L	362	24.9	Mus musculus OX=10090	1:Experimental evidence at protein level	H-2 class I histocompatibility antigen, L-D alpha chain	1	0.997	4	4	3	6	1	2	1	0	0	0	1	1	1	0	0	0	1	3	2	0	0	0	3.68719e+06	3.46532e+06	3.27691e+06	0	0	0	3.68719e+06	3.46532e+06	3.27691e+06	0	0	0	3.68719e+06	3.46532e+06	3.27691e+06	0	0
sp|P32233|DRG1_MOUSE	P32233	DRG1_MOUSE	Drg1	367	25.3	Mus musculus OX=10090	1:Experimental evidence at protein level	Developmentally-regulated GTP-binding protein 1	1	0.9987	3	5	5	5	3	0	2	0	0	0	3	0	2	0	0	0	3	0	2	0	0	0	6.07641e+06	0	4053632	0	0	0	6.07641e+06	0	4053632	0	0	0	6.07641e+06	0	4053632	0	0
sp|P06330|HVM51_MOUSE	P06330	HVM51_MOUSE		118	11.9	Mus musculus OX=10090	1:Experimental evidence at protein level	Ig heavy chain V region AC38 205.12	0.9919	0.999	1	4	4	4	1	2	1	0	0	0	1	2	1	0	0	0	1	2	1	0	0	0	1.56062e+06	3.64731e+06	4795687	0	0	0	1.56062e+06	3.64731e+06	4795687	0	0	0	1.56062e+06	3.64731e+06	4795687	0	0
sp|B2RXR6|ANR44_MOUSE	B2RXR6	ANR44_MOUSE	Ankrd44	993	16.5	Mus musculus OX=10090	1:Experimental evidence at protein level	Serine/threonine-protein phosphatase 6 regulatory ankyrin repeat subunit B	1	0.999	8	10	10	10	1	6	2	1	0	0	1	6	2	1	0	0	1	6	2	1	0	0	0	5982531	4.0126e+06	0	0	0	0	5982531	4.0126e+06	0	0	0	0	5982531	4.0126e+06	0	0
sp|Q99L45|IF2B_MOUSE	Q99L45	IF2B_MOUSE	Eif2s2	331	36	Mus musculus OX=10090	1:Experimental evidence at protein level	Eukaryotic translation initiation factor 2 subunit 2	1	0.999	6	9	9	9	2	2	5	0	0	0	2	2	5	0	0	0	2	2	5	0	0	0	3.66597e+06	874344	5324630	0	0	0	3.66597e+06	874344	5324630	0	0	0	3.66597e+06	874344	5324630	0	0
sp|P60122|RUVB1_MOUSE	P60122	RUVB1_MOUSE	Ruvbl1	456	26.1	Mus musculus OX=10090	1:Experimental evidence at protein level	RuvB-like 1	1	0.9989	8	16	16	16	5	5	4	0	1	1	5	5	4	0	1	1	5	5	4	0	1	1	3.42777e+06	3.67633e+06	2.72825e+06	0	0	0	3.42777e+06	3.67633e+06	2.72825e+06	0	0	0	3.42777e+06	3.67633e+06	2.72825e+06	0	0
sp|Q9EPL8|IPO7_MOUSE	Q9EPL8	IPO7_MOUSE	Ipo7	1038	18.4	Mus musculus OX=10090	1:Experimental evidence at protein level	Importin-7	1	0.9989	6	8	8	8	0	5	3	0	0	0	0	5	3	0	0	0	0	5	3	0	0	0	0	6.15063e+06	3.67545e+06	0	0	0	0	6.15063e+06	3.67545e+06	0	0	0	0	6.15063e+06	3.67545e+06	0	0
sp|Q8BGQ7|SYAC_MOUSE	Q8BGQ7	SYAC_MOUSE	Aars1	968	18.4	Mus musculus OX=10090	1:Experimental evidence at protein level	Alanine--tRNA ligase, cytoplasmic	0.9999	0.999	2	6	6	6	2	2	2	0	0	0	2	2	2	0	0	0	2	2	2	0	0	0	1.97948e+06	4.41726e+06	3.35145e+06	0	0	0	1.97948e+06	4.41726e+06	3.35145e+06	0	0	0	1.97948e+06	4.41726e+06	3.35145e+06	0	0
sp|Q9D0M0|EXOS7_MOUSE	Q9D0M0	EXOS7_MOUSE	Exosc7	291	15.8	Mus musculus OX=10090	1:Experimental evidence at protein level	Exosome complex exonuclease RRP42	1	0.9988	2	4	4	4	0	2	2	0	0	0	0	2	2	0	0	0	0	2	2	0	0	0	0	4.44577e+06	5240601	0	0	0	0	4.44577e+06	5240601	0	0	0	0	4.44577e+06	5240601	0	0
sp|P29351|PTN6_MOUSE	P29351	PTN6_MOUSE	Ptpn6	595	7.7	Mus musculus OX=10090	1:Experimental evidence at protein level	Tyrosine-protein phosphatase non-receptor type 6	1	0.999	2	5	5	5	1	2	2	0	0	0	1	2	2	0	0	0	1	2	2	0	0	0	2.18223e+06	4206676	3174090	0	0	0	2.18223e+06	4206676	3174090	0	0	0	2.18223e+06	4206676	3174090	0	0
sp|Q60931|VDAC3_MOUSE	Q60931	VDAC3_MOUSE	Vdac3	283	10.6	Mus musculus OX=10090	1:Experimental evidence at protein level	Voltage-dependent anion-selective channel protein 3	1	0.999	2	5	5	5	0	1	3	0	0	1	0	1	3	0	0	1	0	1	3	0	0	1	0	2.1479e+06	7.0919e+06	0	0	0	0	2.1479e+06	7.0919e+06	0	0	0	0	2.1479e+06	7.0919e+06	0	0
sp|Q05CL8|LARP7_MOUSE	Q05CL8	LARP7_MOUSE	Larp7	570	16.8	Mus musculus OX=10090	1:Experimental evidence at protein level	La-related protein 7	1	0.999	2	5	3	5	2	2	1	0	0	0	1	1	1	0	0	0	2	2	1	0	0	0	3927330	3.78942e+06	1.37527e+06	0	0	0	1.45022e+06	1.49018e+06	1.37527e+06	0	0	0	3927330	3.78942e+06	1.37527e+06	0	0
sp|Q8BKS9|PUM3_MOUSE	Q8BKS9	PUM3_MOUSE	Pum3	647	7.9	Mus musculus OX=10090	1:Experimental evidence at protein level	Pumilio homolog 3	1	0.997	4	5	5	5	0	1	4	0	0	0	0	1	4	0	0	0	0	1	4	0	0	0	0	1.64701e+06	7270671	0	0	0	0	1.64701e+06	7270671	0	0	0	0	1.64701e+06	7270671	0	0
sp|O35130|NEP1_MOUSE	O35130	NEP1_MOUSE	Emg1	244	31.6	Mus musculus OX=10090	1:Experimental evidence at protein level	Ribosomal RNA small subunit methyltransferase NEP1	1	0.9989	4	11	11	11	2	5	4	0	0	0	2	5	4	0	0	0	2	5	4	0	0	0	2.23882e+06	3818443	2.78158e+06	0	0	0	2.23882e+06	3818443	2.78158e+06	0	0	0	2.23882e+06	3818443	2.78158e+06	0	0
sp|Q9EP89|LACTB_MOUSE	Q9EP89	LACTB_MOUSE	Lactb	551	8.7	Mus musculus OX=10090	1:Experimental evidence at protein level	Serine beta-lactamase-like protein LACTB, mitochondrial	1	0.9962	3	7	7	7	2	1	4	0	0	0	2	1	4	0	0	0	2	1	4	0	0	0	3986094	873783	3.82358e+06	0	0	0	3986094	873783	3.82358e+06	0	0	0	3986094	873783	3.82358e+06	0	0
sp|Q9D7N3|RT09_MOUSE	Q9D7N3	RT09_MOUSE	Mrps9	390	17.2	Mus musculus OX=10090	1:Experimental evidence at protein level	28S ribosomal protein S9, mitochondrial	1	0.9987	2	4	4	4	1	1	2	0	0	0	1	1	2	0	0	0	1	1	2	0	0	0	3701338	1.68431e+06	3276284	0	0	0	3701338	1.68431e+06	3276284	0	0	0	3701338	1.68431e+06	3276284	0	0
sp|P24547|IMDH2_MOUSE	P24547	IMDH2_MOUSE	Impdh2	514	25.1	Mus musculus OX=10090	1:Experimental evidence at protein level	Inosine-5'-monophosphate dehydrogenase 2	1	0.9989	7	12	10	12	3	2	4	2	1	0	2	2	3	2	1	0	3	2	4	2	1	0	1.9153e+06	1.85835e+06	4.81696e+06	0	0	0	1.9153e+06	1.85835e+06	4.81696e+06	0	0	0	1.9153e+06	1.85835e+06	4.81696e+06	0	0
sp|Q6WKZ8|UBR2_MOUSE	Q6WKZ8	UBR2_MOUSE	Ubr2	1755	8.9	Mus musculus OX=10090	1:Experimental evidence at protein level	E3 ubiquitin-protein ligase UBR2	1	0.999	5	7	7	7	0	4	3	0	0	0	0	4	3	0	0	0	0	4	3	0	0	0	0	4.10657e+06	4.43816e+06	0	0	0	0	4.10657e+06	4.43816e+06	0	0	0	0	4.10657e+06	4.43816e+06	0	0
sp|Q91ZW3|SMCA5_MOUSE	Q91ZW3	SMCA5_MOUSE	Smarca5	1051	5.5	Mus musculus OX=10090	1:Experimental evidence at protein level	SWI/SNF-related matrix-associated actin-dependent regulator of chromatin subfamily A member 5	1	0.999	4	8	7	8	2	3	3	0	0	0	2	2	3	0	0	0	2	3	3	0	0	0	484413	3962958	3959262	0	0	0	484413	3962958	3959262	0	0	0	484413	3962958	3959262	0	0
sp|Q6NS46|RRP5_MOUSE	Q6NS46	RRP5_MOUSE	Pdcd11	1862	7.8	Mus musculus OX=10090	1:Experimental evidence at protein level	Protein RRP5 homolog	1	0.9982	7	9	9	9	1	4	4	0	0	0	1	4	4	0	0	0	1	4	4	0	0	0	0	4618840	3.76755e+06	0	0	0	0	4618840	3.76755e+06	0	0	0	0	4618840	3.76755e+06	0	0
sp|Q8C7V3|UTP15_MOUSE	Q8C7V3	UTP15_MOUSE	Utp15	528	22	Mus musculus OX=10090	1:Experimental evidence at protein level	U3 small nucleolar RNA-associated protein 15 homolog	1	0.9983	4	9	9	9	2	3	4	0	0	0	2	3	4	0	0	0	2	3	4	0	0	0	2.01211e+06	2.98159e+06	3.34372e+06	0	0	0	2.01211e+06	2.98159e+06	3.34372e+06	0	0	0	2.01211e+06	2.98159e+06	3.34372e+06	0	0
tr|Q3TAQ9|Q3TAQ9_MOUSE	Q3TAQ9	Q3TAQ9_MOUSE	Wdr36	899	2.6	Mus musculus OX=10090	1:Experimental evidence at protein level	WD repeat domain 36	0.9998	0.999	2	4	4	4	1	1	2	0	0	0	1	1	2	0	0	0	1	1	2	0	0	0	2.03126e+06	1.50745e+06	4764042	0	0	0	2.03126e+06	1.50745e+06	4764042	0	0	0	2.03126e+06	1.50745e+06	4764042	0	0
sp|Q9D8M4|RL7L_MOUSE	Q9D8M4	RL7L_MOUSE	Rpl7l1	246	13.8	Mus musculus OX=10090	1:Experimental evidence at protein level	60S ribosomal protein L7-like 1	1	0.999	2	4	4	4	1	1	2	0	0	0	1	1	2	0	0	0	1	1	2	0	0	0	2.92435e+06	1.73818e+06	3623812	0	0	0	2.92435e+06	1.73818e+06	3623812	0	0	0	2.92435e+06	1.73818e+06	3623812	0	0
sp|Q61136|PRP4B_MOUSE	Q61136	PRP4B_MOUSE	Prpf4b	1007	11.4	Mus musculus OX=10090	1:Experimental evidence at protein level	Serine/threonine-protein kinase PRP4 homolog	1	0.9987	6	7	7	7	0	5	2	0	0	0	0	5	2	0	0	0	0	5	2	0	0	0	0	6655701	1.57285e+06	0	0	0	0	6655701	1.57285e+06	0	0	0	0	6655701	1.57285e+06	0	0
sp|Q9DB20|ATPO_MOUSE	Q9DB20	ATPO_MOUSE	Atp5po	213	22.1	Mus musculus OX=10090	1:Experimental evidence at protein level	ATP synthase subunit O, mitochondrial	1	0.9976	3	6	6	6	3	1	2	0	0	0	3	1	2	0	0	0	3	1	2	0	0	0	3.83861e+06	1.12081e+06	3.12762e+06	0	0	0	3.83861e+06	1.12081e+06	3.12762e+06	0	0	0	3.83861e+06	1.12081e+06	3.12762e+06	0	0
sp|Q9CU65|ZMYM2_MOUSE	Q9CU65	ZMYM2_MOUSE	Zmym2	1376	15.5	Mus musculus OX=10090	1:Experimental evidence at protein level	Zinc finger MYM-type protein 2	1	0.9984	6	9	9	9	1	3	5	0	0	0	1	3	5	0	0	0	1	3	5	0	0	0	1.90339e+06	3.44759e+06	2.71187e+06	0	0	0	1.90339e+06	3.44759e+06	2.71187e+06	0	0	0	1.90339e+06	3.44759e+06	2.71187e+06	0	0
sp|P28740|KIF2A_MOUSE	P28740	KIF2A_MOUSE	Kif2a	705	25.5	Mus musculus OX=10090	1:Experimental evidence at protein level	Kinesin-like protein KIF2A	1	0.9987	7	10	9	10	1	2	4	2	1	0	1	2	4	1	1	0	1	2	4	2	1	0	1792419	3.26192e+06	2.94966e+06	0	0	0	1792419	3.26192e+06	2.94966e+06	0	0	0	1792419	3.26192e+06	2.94966e+06	0	0
sp|P97311|MCM6_MOUSE	P97311	MCM6_MOUSE	Mcm6	821	15.6	Mus musculus OX=10090	1:Experimental evidence at protein level	DNA replication licensing factor MCM6	0.9999	0.9986	2	4	4	4	1	2	1	0	0	0	1	2	1	0	0	0	1	2	1	0	0	0	2.27117e+06	2454475	3239010	0	0	0	2.27117e+06	2454475	3239010	0	0	0	2.27117e+06	2454475	3239010	0	0
sp|Q8K1N4|SPAS2_MOUSE	Q8K1N4	SPAS2_MOUSE	Spats2	545	26.1	Mus musculus OX=10090	1:Experimental evidence at protein level	Spermatogenesis-associated serine-rich protein 2	1	0.999	3	5	5	5	0	3	2	0	0	0	0	3	2	0	0	0	0	3	2	0	0	0	0	7901772	0	0	0	0	0	7901772	0	0	0	0	0	7901772	0	0	0
sp|Q924T2|RT02_MOUSE	Q924T2	RT02_MOUSE	Mrps2	291	17.2	Mus musculus OX=10090	1:Experimental evidence at protein level	28S ribosomal protein S2, mitochondrial	1	0.999	2	3	3	3	2	0	1	0	0	0	2	0	1	0	0	0	2	0	1	0	0	0	6014149	0	1.85778e+06	0	0	0	6014149	0	1.85778e+06	0	0	0	6014149	0	1.85778e+06	0	0
sp|P14685|PSMD3_MOUSE	P14685	PSMD3_MOUSE	Psmd3	530	13.6	Mus musculus OX=10090	1:Experimental evidence at protein level	26S proteasome non-ATPase regulatory subunit 3	1	0.9977	4	6	6	6	2	1	3	0	0	0	2	1	3	0	0	0	2	1	3	0	0	0	515588	1.72798e+06	5598109	0	0	0	515588	1.72798e+06	5598109	0	0	0	515588	1.72798e+06	5598109	0	0
sp|Q99J93|IFM2_MOUSE	Q99J93	IFM2_MOUSE	Ifitm2	144	33.3	Mus musculus OX=10090	1:Experimental evidence at protein level	Interferon-induced transmembrane protein 2	0.9999	0.997	2	6	4	6	3	0	2	0	0	1	2	0	1	0	0	1	3	0	2	0	0	1	3522973	0	4.31427e+06	0	0	0	0	0	0	0	0	0	3522973	0	4.31427e+06	0	0
sp|Q91YE7|RBM5_MOUSE	Q91YE7	RBM5_MOUSE	Rbm5	815	11.7	Mus musculus OX=10090	1:Experimental evidence at protein level	RNA-binding protein 5	1	0.999	3	3	3	4	1	2	0	0	0	0	1	2	0	0	0	0	1	3	0	0	0	0	875065	1.73011e+06	0	0	0	0	875065	1.73011e+06	0	0	0	0	875065	6.94651e+06	0	0	0
sp|Q6PGG6|GNL3L_MOUSE	Q6PGG6	GNL3L_MOUSE	Gnl3l	577	20.1	Mus musculus OX=10090	1:Experimental evidence at protein level	Guanine nucleotide-binding protein-like 3-like protein	1	0.999	3	7	7	7	1	3	3	0	0	0	1	3	3	0	0	0	1	3	3	0	0	0	3.16678e+06	0	4.62708e+06	0	0	0	3.16678e+06	0	4.62708e+06	0	0	0	3.16678e+06	0	4.62708e+06	0	0
sp|Q6NSQ7|LTV1_MOUSE	Q6NSQ7	LTV1_MOUSE	Ltv1	470	10.6	Mus musculus OX=10090	1:Experimental evidence at protein level	Protein LTV1 homolog	1	0.9962	2	4	4	4	1	1	1	1	0	0	1	1	1	1	0	0	1	1	1	1	0	0	1.93062e+06	3.28873e+06	2.51882e+06	0	0	0	1.93062e+06	3.28873e+06	2.51882e+06	0	0	0	1.93062e+06	3.28873e+06	2.51882e+06	0	0
sp|Q3TKT4|SMCA4_MOUSE	Q3TKT4	SMCA4_MOUSE	Smarca4	1613	8.1	Mus musculus OX=10090	1:Experimental evidence at protein level	Transcription activator BRG1	1	0.999	4	8	7	8	2	2	2	2	0	0	2	2	2	1	0	0	2	2	2	2	0	0	1.6404e+06	3010910	2.9828e+06	0	0	0	1.6404e+06	3010910	2.9828e+06	0	0	0	1.6404e+06	3010910	2.9828e+06	0	0
sp|Q8R1B4|EIF3C_MOUSE	Q8R1B4	EIF3C_MOUSE	Eif3c	911	8.6	Mus musculus OX=10090	1:Experimental evidence at protein level	Eukaryotic translation initiation factor 3 subunit C	1	0.9985	3	5	5	5	0	3	2	0	0	0	0	3	2	0	0	0	0	3	2	0	0	0	0	4.76098e+06	2.82179e+06	0	0	0	0	4.76098e+06	2.82179e+06	0	0	0	0	4.76098e+06	2.82179e+06	0	0
sp|Q60930|VDAC2_MOUSE	Q60930	VDAC2_MOUSE	Vdac2	295	17.6	Mus musculus OX=10090	1:Experimental evidence at protein level	Voltage-dependent anion-selective channel protein 2	1	0.9988	3	5	5	5	2	1	2	0	0	0	2	1	2	0	0	0	2	1	2	0	0	0	1.27031e+06	2.57847e+06	3645914	0	0	0	1.27031e+06	2.57847e+06	3645914	0	0	0	1.27031e+06	2.57847e+06	3645914	0	0
sp|Q9D4J7|PHF6_MOUSE	Q9D4J7	PHF6_MOUSE	Phf6	364	40.7	Mus musculus OX=10090	1:Experimental evidence at protein level	PHD finger protein 6	1	0.9989	4	4	4	4	0	2	2	0	0	0	0	2	2	0	0	0	0	2	2	0	0	0	0	1.45572e+06	5978980	0	0	0	0	1.45572e+06	5978980	0	0	0	0	1.45572e+06	5978980	0	0
sp|Q8K2C9|HACD3_MOUSE	Q8K2C9	HACD3_MOUSE	Hacd3	362	11.9	Mus musculus OX=10090	1:Experimental evidence at protein level	Very-long-chain (3R)-3-hydroxyacyl-CoA dehydratase 3	0.9872	0.9957	1	1	1	1	0	1	0	0	0	0	0	1	0	0	0	0	0	1	0	0	0	0	0	7.28038e+06	0	0	0	0	0	7.28038e+06	0	0	0	0	0	7.28038e+06	0	0	0
sp|Q8BS45|IFT56_MOUSE	Q8BS45	IFT56_MOUSE	Ttc26	554	5.8	Mus musculus OX=10090	1:Experimental evidence at protein level	Intraflagellar transport protein 56	0.96	0.9949	1	1	1	1	0	1	0	0	0	0	0	1	0	0	0	0	0	1	0	0	0	0	0	7.2691e+06	0	0	0	0	0	7.2691e+06	0	0	0	0	0	7.2691e+06	0	0	0
sp|Q91YU8|SSF1_MOUSE	Q91YU8	SSF1_MOUSE	Ppan	470	16.4	Mus musculus OX=10090	1:Experimental evidence at protein level	Suppressor of SWI4 1 homolog	1	0.9973	4	5	5	5	2	1	2	0	0	0	2	1	2	0	0	0	2	1	2	0	0	0	0	2.92416e+06	4338248	0	0	0	0	2.92416e+06	4338248	0	0	0	0	2.92416e+06	4338248	0	0
sp|Q921Y2|IMP3_MOUSE	Q921Y2	IMP3_MOUSE	Imp3	184	19.6	Mus musculus OX=10090	2:Experimental evidence at transcript level	U3 small nucleolar ribonucleoprotein protein IMP3	0.9522	0.9938	1	3	3	3	1	1	1	0	0	0	1	1	1	0	0	0	1	1	1	0	0	0	3.18672e+06	1.3682e+06	2.64444e+06	0	0	0	3.18672e+06	1.3682e+06	2.64444e+06	0	0	0	3.18672e+06	1.3682e+06	2.64444e+06	0	0
sp|Q9CZ30|OLA1_MOUSE	Q9CZ30	OLA1_MOUSE	Ola1	396	6.6	Mus musculus OX=10090	1:Experimental evidence at protein level	Obg-like ATPase 1	0.9999	0.999	2	3	3	3	0	1	2	0	0	0	0	1	2	0	0	0	0	1	2	0	0	0	0	3.29874e+06	3.88032e+06	0	0	0	0	3.29874e+06	3.88032e+06	0	0	0	0	3.29874e+06	3.88032e+06	0	0
sp|Q8C4J7|TBL3_MOUSE	Q8C4J7	TBL3_MOUSE	Tbl3	801	8.2	Mus musculus OX=10090	2:Experimental evidence at transcript level	Transducin beta-like protein 3	1	0.9988	4	8	8	8	2	3	3	0	0	0	2	3	3	0	0	0	2	3	3	0	0	0	1.27581e+06	2.14983e+06	3705702	0	0	0	1.27581e+06	2.14983e+06	3705702	0	0	0	1.27581e+06	2.14983e+06	3705702	0	0
sp|P97452|BOP1_MOUSE	P97452	BOP1_MOUSE	Bop1	732	15.8	Mus musculus OX=10090	1:Experimental evidence at protein level	Ribosome biogenesis protein BOP1	1	0.9989	3	4	4	4	0	2	2	0	0	0	0	2	2	0	0	0	0	2	2	0	0	0	0	3.10105e+06	3.91247e+06	0	0	0	0	3.10105e+06	3.91247e+06	0	0	0	0	3.10105e+06	3.91247e+06	0	0
tr|E9Q6E5|E9Q6E5_MOUSE	E9Q6E5	E9Q6E5_MOUSE	Srsf11	511	14.3	Mus musculus OX=10090	1:Experimental evidence at protein level	Serine and arginine-rich-splicing factor 11	0.9924	0.9913	1	3	3	3	1	1	1	0	0	0	1	1	1	0	0	0	1	1	1	0	0	0	1.84102e+06	2786217	2.18338e+06	0	0	0	1.84102e+06	2786217	2.18338e+06	0	0	0	1.84102e+06	2786217	2.18338e+06	0	0
sp|Q62191|RO52_MOUSE	Q62191	RO52_MOUSE	Trim21	470	17.9	Mus musculus OX=10090	1:Experimental evidence at protein level	E3 ubiquitin-protein ligase TRIM21	1	0.999	2	4	4	4	1	1	2	0	0	0	1	1	2	0	0	0	1	1	2	0	0	0	1.78382e+06	2.39193e+06	2.60664e+06	0	0	0	1.78382e+06	2.39193e+06	2.60664e+06	0	0	0	1.78382e+06	2.39193e+06	2.60664e+06	0	0
sp|Q9Z108|STAU1_MOUSE	Q9Z108	STAU1_MOUSE	Stau1	487	12.3	Mus musculus OX=10090	1:Experimental evidence at protein level	Double-stranded RNA-binding protein Staufen homolog 1	0.9877	0.9978	1	3	3	3	1	1	1	0	0	0	1	1	1	0	0	0	1	1	1	0	0	0	2.43454e+06	1.91518e+06	2298114	0	0	0	2.43454e+06	1.91518e+06	2298114	0	0	0	2.43454e+06	1.91518e+06	2298114	0	0
tr|G3X9B1|G3X9B1_MOUSE	G3X9B1	G3X9B1_MOUSE	Heatr1	2143	2	Mus musculus OX=10090	1:Experimental evidence at protein level	HEAT repeat-containing protein 1	1	0.999	3	4	4	4	0	2	2	0	0	0	0	2	2	0	0	0	0	2	2	0	0	0	0	2631767	3.98747e+06	0	0	0	0	2631767	3.98747e+06	0	0	0	0	2631767	3.98747e+06	0	0
sp|Q8R3N1|NOP14_MOUSE	Q8R3N1	NOP14_MOUSE	Nop14	860	9.9	Mus musculus OX=10090	1:Experimental evidence at protein level	Nucleolar protein 14	1	0.9986	6	8	8	8	1	4	3	0	0	0	1	4	3	0	0	0	1	4	3	0	0	0	1.23165e+06	2984450	2.38482e+06	0	0	0	1.23165e+06	2984450	2.38482e+06	0	0	0	1.23165e+06	2984450	2.38482e+06	0	0
sp|Q61164|CTCF_MOUSE	Q61164	CTCF_MOUSE	Ctcf	736	12.6	Mus musculus OX=10090	1:Experimental evidence at protein level	Transcriptional repressor CTCF	1	0.9974	3	4	4	4	0	3	1	0	0	0	0	3	1	0	0	0	0	3	1	0	0	0	0	5071478	1.51751e+06	0	0	0	0	5071478	1.51751e+06	0	0	0	0	5071478	1.51751e+06	0	0
sp|Q7TMY8|HUWE1_MOUSE	Q7TMY8	HUWE1_MOUSE	Huwe1	4377	8.2	Mus musculus OX=10090	1:Experimental evidence at protein level	E3 ubiquitin-protein ligase HUWE1	1	0.9989	4	6	6	6	0	4	2	0	0	0	0	4	2	0	0	0	0	4	2	0	0	0	0	3.73233e+06	2.78201e+06	0	0	0	0	3.73233e+06	2.78201e+06	0	0	0	0	3.73233e+06	2.78201e+06	0	0
sp|Q9QUM9|PSA6_MOUSE	Q9QUM9	PSA6_MOUSE	Psma6	246	12.6	Mus musculus OX=10090	1:Experimental evidence at protein level	Proteasome subunit alpha type-6	0.9937	0.9983	1	2	2	2	1	0	1	0	0	0	1	0	1	0	0	0	1	0	1	0	0	0	3.85403e+06	0	2.62995e+06	0	0	0	3.85403e+06	0	2.62995e+06	0	0	0	3.85403e+06	0	2.62995e+06	0	0
sp|Q9D1N9|RM21_MOUSE	Q9D1N9	RM21_MOUSE	Mrpl21	209	25.8	Mus musculus OX=10090	1:Experimental evidence at protein level	39S ribosomal protein L21, mitochondrial	0.9995	0.9988	2	4	4	4	2	1	1	0	0	0	2	1	1	0	0	0	2	1	1	0	0	0	2.36958e+06	1.50982e+06	2298251	0	0	0	2.36958e+06	1.50982e+06	2298251	0	0	0	2.36958e+06	1.50982e+06	2298251	0	0
sp|Q8R5K4|NOL6_MOUSE	Q8R5K4	NOL6_MOUSE	Nol6	1152	10.2	Mus musculus OX=10090	2:Experimental evidence at transcript level	Nucleolar protein 6	1	0.999	3	6	6	6	0	3	2	1	0	0	0	3	2	1	0	0	0	3	2	1	0	0	0	6155279	0	0	0	0	0	6155279	0	0	0	0	0	6155279	0	0	0
sp|Q9D753|EXOS8_MOUSE	Q9D753	EXOS8_MOUSE	Exosc8	276	11.2	Mus musculus OX=10090	1:Experimental evidence at protein level	Exosome complex component RRP43	0.9917	0.999	1	2	2	2	0	1	1	0	0	0	0	1	1	0	0	0	0	1	1	0	0	0	0	2.45153e+06	3.64854e+06	0	0	0	0	2.45153e+06	3.64854e+06	0	0	0	0	2.45153e+06	3.64854e+06	0	0
sp|Q9DBH0|WWP2_MOUSE	Q9DBH0	WWP2_MOUSE	Wwp2	870	11.8	Mus musculus OX=10090	1:Experimental evidence at protein level	NEDD4-like E3 ubiquitin-protein ligase WWP2	1	0.9989	5	10	7	10	1	5	3	1	0	0	0	4	2	1	0	0	1	5	3	1	0	0	1.78093e+06	910765	3.40323e+06	0	0	0	0	7058625	0	0	0	0	1.78093e+06	910765	3.40323e+06	0	0
sp|Q9D9K3|AVEN_MOUSE	Q9D9K3	AVEN_MOUSE	Aven	342	16.1	Mus musculus OX=10090	1:Experimental evidence at protein level	Cell death regulator Aven	1	0.999	3	6	6	6	1	4	1	0	0	0	1	4	1	0	0	0	1	4	1	0	0	0	1.83834e+06	2.26431e+06	1.98617e+06	0	0	0	1.83834e+06	2.26431e+06	1.98617e+06	0	0	0	1.83834e+06	2.26431e+06	1.98617e+06	0	0
sp|P49135|ERCC3_MOUSE	P49135	ERCC3_MOUSE	Ercc3	783	29.9	Mus musculus OX=10090	2:Experimental evidence at transcript level	General transcription and DNA repair factor IIH helicase subunit XPB	1	0.9973	6	6	6	6	0	4	2	0	0	0	0	4	2	0	0	0	0	4	2	0	0	0	0	4.04245e+06	2.03777e+06	0	0	0	0	4.04245e+06	2.03777e+06	0	0	0	0	4.04245e+06	2.03777e+06	0	0
sp|Q5RJG1|NOL10_MOUSE	Q5RJG1	NOL10_MOUSE	Nol10	687	19.7	Mus musculus OX=10090	2:Experimental evidence at transcript level	Nucleolar protein 10	1	0.999	5	9	9	9	1	5	3	0	0	0	1	5	3	0	0	0	1	5	3	0	0	0	1.03126e+06	2.12578e+06	2906957	0	0	0	1.03126e+06	2.12578e+06	2906957	0	0	0	1.03126e+06	2.12578e+06	2906957	0	0
sp|Q99JX4|EIF3M_MOUSE	Q99JX4	EIF3M_MOUSE	Eif3m	374	4.8	Mus musculus OX=10090	1:Experimental evidence at protein level	Eukaryotic translation initiation factor 3 subunit M	0.9919	0.999	1	4	4	4	1	1	1	0	1	0	1	1	1	0	1	0	1	1	1	0	1	0	2676369	1854469	1.52979e+06	0	0	0	2676369	1854469	1.52979e+06	0	0	0	2676369	1854469	1.52979e+06	0	0
sp|P46061|RAGP1_MOUSE	P46061	RAGP1_MOUSE	Rangap1	589	11.4	Mus musculus OX=10090	1:Experimental evidence at protein level	Ran GTPase-activating protein 1	1	0.999	2	3	3	3	0	2	1	0	0	0	0	2	1	0	0	0	0	2	1	0	0	0	0	5027912	956826	0	0	0	0	5027912	956826	0	0	0	0	5027912	956826	0	0
sp|P08775|RPB1_MOUSE	P08775	RPB1_MOUSE	Polr2a	1970	11.9	Mus musculus OX=10090	1:Experimental evidence at protein level	DNA-directed RNA polymerase II subunit RPB1	1	0.9988	4	5	5	5	0	3	2	0	0	0	0	3	2	0	0	0	0	3	2	0	0	0	0	3.58414e+06	2.37931e+06	0	0	0	0	3.58414e+06	2.37931e+06	0	0	0	0	3.58414e+06	2.37931e+06	0	0
sp|P61205|ARF3_MOUSE	P61205	ARF3_MOUSE	Arf3	181	9.9	Mus musculus OX=10090	2:Experimental evidence at transcript level	ADP-ribosylation factor 3	0.9999	0.9988	1	2	0	2	1	0	1	0	0	0	0	0	0	0	0	0	1	0	1	0	0	0	1.83464e+06	0	4.10162e+06	0	0	0	0	0	0	0	0	0	1.83464e+06	0	4.10162e+06	0	0
tr|Q3TMP1|Q3TMP1_MOUSE	Q3TMP1	Q3TMP1_MOUSE	Gtf3c3	882	13.2	Mus musculus OX=10090	1:Experimental evidence at protein level	General transcription factor IIIC, polypeptide 3	1	0.9989	2	3	3	3	0	2	1	0	0	0	0	2	1	0	0	0	0	2	1	0	0	0	0	3.13694e+06	2.6505e+06	0	0	0	0	3.13694e+06	2.6505e+06	0	0	0	0	3.13694e+06	2.6505e+06	0	0
sp|Q80WJ7|LYRIC_MOUSE	Q80WJ7	LYRIC_MOUSE	Mtdh	579	23.1	Mus musculus OX=10090	1:Experimental evidence at protein level	Protein LYRIC	1	0.999	6	10	10	10	1	3	5	1	0	0	1	3	5	1	0	0	1	3	5	1	0	0	1.41976e+06	1.33611e+06	2996575	0	0	0	1.41976e+06	1.33611e+06	2996575	0	0	0	1.41976e+06	1.33611e+06	2996575	0	0
sp|Q9Z2N8|ACL6A_MOUSE	Q9Z2N8	ACL6A_MOUSE	Actl6a	429	12.4	Mus musculus OX=10090	1:Experimental evidence at protein level	Actin-like protein 6A	1	0.9989	2	6	6	6	1	1	2	0	1	1	1	1	2	0	1	1	1	1	2	0	1	1	3.38402e+06	2348645	0	0	0	0	3.38402e+06	2348645	0	0	0	0	3.38402e+06	2348645	0	0	0
sp|P97310|MCM2_MOUSE	P97310	MCM2_MOUSE	Mcm2	904	13.9	Mus musculus OX=10090	1:Experimental evidence at protein level	DNA replication licensing factor MCM2	1	0.999	5	8	8	8	0	6	2	0	0	0	0	6	2	0	0	0	0	6	2	0	0	0	0	4777702	897133	0	0	0	0	4777702	897133	0	0	0	0	4777702	897133	0	0
sp|Q9QUR6|PPCE_MOUSE	Q9QUR6	PPCE_MOUSE	Prep	710	9.4	Mus musculus OX=10090	1:Experimental evidence at protein level	Prolyl endopeptidase	0.9918	0.999	1	3	3	3	1	1	1	0	0	0	1	1	1	0	0	0	1	1	1	0	0	0	1.46018e+06	2.51117e+06	1.69138e+06	0	0	0	1.46018e+06	2.51117e+06	1.69138e+06	0	0	0	1.46018e+06	2.51117e+06	1.69138e+06	0	0
sp|Q5SSK3|TEFM_MOUSE	Q5SSK3	TEFM_MOUSE	Tefm	364	10.4	Mus musculus OX=10090	1:Experimental evidence at protein level	Transcription elongation factor, mitochondrial	1	0.9979	2	5	5	5	1	2	2	0	0	0	1	2	2	0	0	0	1	2	2	0	0	0	1257282	1.85259e+06	2.54437e+06	0	0	0	1257282	1.85259e+06	2.54437e+06	0	0	0	1257282	1.85259e+06	2.54437e+06	0	0
sp|P56960|EXOSX_MOUSE	P56960	EXOSX_MOUSE	Exosc10	887	19.5	Mus musculus OX=10090	1:Experimental evidence at protein level	Exosome component 10	1	0.999	5	7	7	7	1	3	2	0	1	0	1	3	2	0	1	0	1	3	2	0	1	0	1.57312e+06	2146022	1.92056e+06	0	0	0	1.57312e+06	2146022	1.92056e+06	0	0	0	1.57312e+06	2146022	1.92056e+06	0	0
sp|O70251|EF1B_MOUSE	O70251	EF1B_MOUSE	Eef1b	225	51.1	Mus musculus OX=10090	1:Experimental evidence at protein level	Elongation factor 1-beta	1	0.9989	2	4	4	4	1	1	2	0	0	0	1	1	2	0	0	0	1	1	2	0	0	0	2.95972e+06	2660906	0	0	0	0	2.95972e+06	2660906	0	0	0	0	2.95972e+06	2660906	0	0	0
sp|Q9CY73|RM44_MOUSE	Q9CY73	RM44_MOUSE	Mrpl44	333	15.3	Mus musculus OX=10090	1:Experimental evidence at protein level	39S ribosomal protein L44, mitochondrial	0.9992	0.9988	2	4	4	4	1	1	2	0	0	0	1	1	2	0	0	0	1	1	2	0	0	0	2.33043e+06	1.37051e+06	1.9159e+06	0	0	0	2.33043e+06	1.37051e+06	1.9159e+06	0	0	0	2.33043e+06	1.37051e+06	1.9159e+06	0	0
sp|Q9CPR5|RM15_MOUSE	Q9CPR5	RM15_MOUSE	Mrpl15	295	23.4	Mus musculus OX=10090	1:Experimental evidence at protein level	39S ribosomal protein L15, mitochondrial	0.9998	0.998	1	3	3	3	1	1	1	0	0	0	1	1	1	0	0	0	1	1	1	0	0	0	2.71034e+06	1.0938e+06	1.78056e+06	0	0	0	2.71034e+06	1.0938e+06	1.78056e+06	0	0	0	2.71034e+06	1.0938e+06	1.78056e+06	0	0
sp|Q3UM18|LSG1_MOUSE	Q3UM18	LSG1_MOUSE	Lsg1	644	2.8	Mus musculus OX=10090	1:Experimental evidence at protein level	Large subunit GTPase 1 homolog	0.9986	0.996	2	5	5	5	1	2	2	0	0	0	1	2	2	0	0	0	1	2	2	0	0	0	1.42762e+06	2254621	1.84536e+06	0	0	0	1.42762e+06	2254621	1.84536e+06	0	0	0	1.42762e+06	2254621	1.84536e+06	0	0
sp|Q99M31|HSP7E_MOUSE	Q99M31	HSP7E_MOUSE	Hspa14	509	5.7	Mus musculus OX=10090	1:Experimental evidence at protein level	Heat shock 70 kDa protein 14	0.9911	0.9989	1	4	4	4	1	2	1	0	0	0	1	2	1	0	0	0	1	2	1	0	0	0	1.66326e+06	1.69373e+06	2.10466e+06	0	0	0	1.66326e+06	1.69373e+06	2.10466e+06	0	0	0	1.66326e+06	1.69373e+06	2.10466e+06	0	0
sp|A3KFM7|CHD6_MOUSE	A3KFM7	CHD6_MOUSE	Chd6	2711	8.2	Mus musculus OX=10090	1:Experimental evidence at protein level	Chromodomain-helicase-DNA-binding protein 6	0.9998	0.9919	2	2	2	2	0	1	0	0	1	0	0	1	0	0	1	0	0	1	0	0	1	0	0	5.43145e+06	0	0	0	0	0	5.43145e+06	0	0	0	0	0	5.43145e+06	0	0	0
sp|P16254|SRP14_MOUSE	P16254	SRP14_MOUSE	Srp14	110	12.7	Mus musculus OX=10090	1:Experimental evidence at protein level	Signal recognition particle 14 kDa protein	0.9918	0.999	1	2	2	2	1	0	1	0	0	0	1	0	1	0	0	0	1	0	1	0	0	0	2.99554e+06	0	2.35288e+06	0	0	0	2.99554e+06	0	2.35288e+06	0	0	0	2.99554e+06	0	2.35288e+06	0	0
sp|Q6PAC3|DCA13_MOUSE	Q6PAC3	DCA13_MOUSE	Dcaf13	445	12.6	Mus musculus OX=10090	2:Experimental evidence at transcript level	DDB1- and CUL4-associated factor 13	1	0.9986	2	3	3	3	0	1	2	0	0	0	0	1	2	0	0	0	0	1	2	0	0	0	0	1.92433e+06	3.40484e+06	0	0	0	0	1.92433e+06	3.40484e+06	0	0	0	0	1.92433e+06	3.40484e+06	0	0
sp|Q9DB96|NGDN_MOUSE	Q9DB96	NGDN_MOUSE	Ngdn	315	14.6	Mus musculus OX=10090	1:Experimental evidence at protein level	Neuroguidin	1	0.9978	3	4	4	4	3	0	1	0	0	0	3	0	1	0	0	0	3	0	1	0	0	0	4224687	0	1.02521e+06	0	0	0	4224687	0	1.02521e+06	0	0	0	4224687	0	1.02521e+06	0	0
sp|Q99PL5|RRBP1_MOUSE	Q99PL5	RRBP1_MOUSE	Rrbp1	1605	17.6	Mus musculus OX=10090	1:Experimental evidence at protein level	Ribosome-binding protein 1	1	0.999	12	14	14	14	1	8	5	0	0	0	1	8	5	0	0	0	1	8	5	0	0	0	0	2.94861e+06	2.27209e+06	0	0	0	0	2.94861e+06	2.27209e+06	0	0	0	0	2.94861e+06	2.27209e+06	0	0
sp|Q9CXK8|NIP7_MOUSE	Q9CXK8	NIP7_MOUSE	Nip7	180	18.9	Mus musculus OX=10090	1:Experimental evidence at protein level	60S ribosome subunit biogenesis protein NIP7 homolog	0.9957	0.999	1	2	2	2	1	0	1	0	0	0	1	0	1	0	0	0	1	0	1	0	0	0	2.35998e+06	0	2.77809e+06	0	0	0	2.35998e+06	0	2.77809e+06	0	0	0	2.35998e+06	0	2.77809e+06	0	0
sp|P61965|WDR5_MOUSE	P61965	WDR5_MOUSE	Wdr5	334	13.5	Mus musculus OX=10090	1:Experimental evidence at protein level	WD repeat-containing protein 5	0.9917	0.9954	1	2	2	2	1	0	1	0	0	0	1	0	1	0	0	0	1	0	1	0	0	0	2.76687e+06	0	2.33788e+06	0	0	0	2.76687e+06	0	2.33788e+06	0	0	0	2.76687e+06	0	2.33788e+06	0	0
sp|Q8BMJ2|SYLC_MOUSE	Q8BMJ2	SYLC_MOUSE	Lars1	1178	14.8	Mus musculus OX=10090	1:Experimental evidence at protein level	Leucine--tRNA ligase, cytoplasmic	1	0.9987	4	6	6	6	2	1	3	0	0	0	2	1	3	0	0	0	2	1	3	0	0	0	1305665	2.00953e+06	1.76791e+06	0	0	0	1305665	2.00953e+06	1.76791e+06	0	0	0	1305665	2.00953e+06	1.76791e+06	0	0
sp|Q8C5N3|CWC22_MOUSE	Q8C5N3	CWC22_MOUSE	Cwc22	908	6.7	Mus musculus OX=10090	1:Experimental evidence at protein level	Pre-mRNA-splicing factor CWC22 homolog	0.9994	0.9966	2	2	0	2	0	1	1	0	0	0	0	0	0	0	0	0	0	1	1	0	0	0	0	1.55774e+06	3.48895e+06	0	0	0	0	0	0	0	0	0	0	1.55774e+06	3.48895e+06	0	0
tr|Q6NZL1|Q6NZL1_MOUSE	Q6NZL1	Q6NZL1_MOUSE	Dhx37	1150	16.3	Mus musculus OX=10090	1:Experimental evidence at protein level	DEAH (Asp-Glu-Ala-His) box polypeptide 37	1	0.999	4	5	5	5	0	2	3	0	0	0	0	2	3	0	0	0	0	2	3	0	0	0	0	1.0455e+06	3.9686e+06	0	0	0	0	1.0455e+06	3.9686e+06	0	0	0	0	1.0455e+06	3.9686e+06	0	0
sp|Q8BH59|S2512_MOUSE	Q8BH59	S2512_MOUSE	Slc25a12	677	25	Mus musculus OX=10090	1:Experimental evidence at protein level	Electrogenic aspartate/glutamate antiporter SLC25A12, mitochondrial	1	0.999	8	11	8	11	0	4	4	2	1	0	0	3	3	2	0	0	0	4	4	2	1	0	0	3.0379e+06	1.93262e+06	0	0	0	0	1.32866e+06	428826	0	0	0	0	3.0379e+06	1.93262e+06	0	0
sp|Q9Z2U0|PSA7_MOUSE	Q9Z2U0	PSA7_MOUSE	Psma7	248	32.3	Mus musculus OX=10090	1:Experimental evidence at protein level	Proteasome subunit alpha type-7	0.9999	0.991	3	5	2	5	2	1	2	0	0	0	1	0	1	0	0	0	2	1	2	0	0	0	2104272	992410	1.8472e+06	0	0	0	0	0	276490	0	0	0	2104272	992410	1.8472e+06	0	0
sp|P26039|TLN1_MOUSE	P26039	TLN1_MOUSE	Tln1	2541	3.9	Mus musculus OX=10090	1:Experimental evidence at protein level	Talin-1	0.9999	0.999	1	2	2	2	0	1	1	0	0	0	0	1	1	0	0	0	0	1	1	0	0	0	0	1.97368e+06	2925732	0	0	0	0	1.97368e+06	2925732	0	0	0	0	1.97368e+06	2925732	0	0
sp|P14733|LMNB1_MOUSE	P14733	LMNB1_MOUSE	Lmnb1	588	12.4	Mus musculus OX=10090	1:Experimental evidence at protein level	Lamin-B1	0.9987	0.9981	1	3	3	3	1	1	1	0	0	0	1	1	1	0	0	0	1	1	1	0	0	0	1.1798e+06	2182396	1536363	0	0	0	1.1798e+06	2182396	1536363	0	0	0	1.1798e+06	2182396	1536363	0	0
sp|Q9QXK7|CPSF3_MOUSE	Q9QXK7	CPSF3_MOUSE	Cpsf3	684	8.5	Mus musculus OX=10090	1:Experimental evidence at protein level	Cleavage and polyadenylation specificity factor subunit 3	0.9917	0.999	1	2	2	2	0	1	1	0	0	0	0	1	1	0	0	0	0	1	1	0	0	0	0	3.00084e+06	1.889e+06	0	0	0	0	3.00084e+06	1.889e+06	0	0	0	0	3.00084e+06	1.889e+06	0	0
sp|Q99LH1|NOG2_MOUSE	Q99LH1	NOG2_MOUSE	Gnl2	728	13.6	Mus musculus OX=10090	1:Experimental evidence at protein level	Nucleolar GTP-binding protein 2	1	0.9959	4	6	6	6	1	3	2	0	0	0	1	3	2	0	0	0	1	3	2	0	0	0	1.53109e+06	2131273	1.15888e+06	0	0	0	1.53109e+06	2131273	1.15888e+06	0	0	0	1.53109e+06	2131273	1.15888e+06	0	0
sp|Q5SV80|MYO19_MOUSE	Q5SV80	MYO19_MOUSE	Myo19	963	13.3	Mus musculus OX=10090	1:Experimental evidence at protein level	Unconventional myosin-XIX	1	0.999	5	6	6	6	0	2	2	0	2	0	0	2	2	0	2	0	0	2	2	0	2	0	0	2.16686e+06	2.59028e+06	0	0	0	0	2.16686e+06	2.59028e+06	0	0	0	0	2.16686e+06	2.59028e+06	0	0
sp|Q9DCA2|RT11_MOUSE	Q9DCA2	RT11_MOUSE	Mrps11	191	8.9	Mus musculus OX=10090	1:Experimental evidence at protein level	28S ribosomal protein S11, mitochondrial	0.9919	0.999	1	3	3	3	1	1	1	0	0	0	1	1	1	0	0	0	1	1	1	0	0	0	2.03364e+06	1.14289e+06	1.4989e+06	0	0	0	2.03364e+06	1.14289e+06	1.4989e+06	0	0	0	2.03364e+06	1.14289e+06	1.4989e+06	0	0
sp|Q99N94|RM09_MOUSE	Q99N94	RM09_MOUSE	Mrpl9	265	5.7	Mus musculus OX=10090	1:Experimental evidence at protein level	39S ribosomal protein L9, mitochondrial	0.9919	0.999	1	3	3	3	1	1	1	0	0	0	1	1	1	0	0	0	1	1	1	0	0	0	2.19207e+06	1.01005e+06	1.45428e+06	0	0	0	2.19207e+06	1.01005e+06	1.45428e+06	0	0	0	2.19207e+06	1.01005e+06	1.45428e+06	0	0
sp|P97496|SMRC1_MOUSE	P97496	SMRC1_MOUSE	Smarcc1	1104	9.1	Mus musculus OX=10090	1:Experimental evidence at protein level	SWI/SNF complex subunit SMARCC1	1	0.9949	3	3	2	3	0	2	1	0	0	0	0	1	1	0	0	0	0	2	1	0	0	0	0	2.09733e+06	2.50624e+06	0	0	0	0	987316	2.50624e+06	0	0	0	0	2.09733e+06	2.50624e+06	0	0
sp|Q9CQE3|RT17_MOUSE	Q9CQE3	RT17_MOUSE	Mrps17	120	7.5	Mus musculus OX=10090	1:Experimental evidence at protein level	28S ribosomal protein S17, mitochondrial	0.9232	0.9899	1	2	2	2	1	0	1	0	0	0	1	0	1	0	0	0	1	0	1	0	0	0	2.63327e+06	0	1968470	0	0	0	2.63327e+06	0	1968470	0	0	0	2.63327e+06	0	1968470	0	0
sp|Q8C6G8|WDR26_MOUSE	Q8C6G8	WDR26_MOUSE	Wdr26	641	9.5	Mus musculus OX=10090	1:Experimental evidence at protein level	WD repeat-containing protein 26	1	0.9988	3	3	3	3	0	3	0	0	0	0	0	3	0	0	0	0	0	3	0	0	0	0	0	4567473	0	0	0	0	0	4567473	0	0	0	0	0	4567473	0	0	0
sp|P40142|TKT_MOUSE	P40142	TKT_MOUSE	Tkt	623	20.1	Mus musculus OX=10090	1:Experimental evidence at protein level	Transketolase	1	0.9983	2	3	3	3	0	1	2	0	0	0	0	1	2	0	0	0	0	1	2	0	0	0	0	874757	3648709	0	0	0	0	874757	3648709	0	0	0	0	874757	3648709	0	0
sp|Q921F4|HNRLL_MOUSE	Q921F4	HNRLL_MOUSE	Hnrnpll	591	28.4	Mus musculus OX=10090	1:Experimental evidence at protein level	Heterogeneous nuclear ribonucleoprotein L-like	1	0.9989	4	4	4	4	0	3	1	0	0	0	0	3	1	0	0	0	0	3	1	0	0	0	0	2892202	1585250	0	0	0	0	2892202	1585250	0	0	0	0	2892202	1585250	0	0
sp|Q9CQV5|RT24_MOUSE	Q9CQV5	RT24_MOUSE	Mrps24	167	4.8	Mus musculus OX=10090	1:Experimental evidence at protein level	28S ribosomal protein S24, mitochondrial	0.9291	0.9907	1	2	2	2	0	1	1	0	0	0	0	1	1	0	0	0	0	1	1	0	0	0	0	1.95215e+06	2.49684e+06	0	0	0	0	1.95215e+06	2.49684e+06	0	0	0	0	1.95215e+06	2.49684e+06	0	0
sp|Q3U487|HECD3_MOUSE	Q3U487	HECD3_MOUSE	Hectd3	861	9.2	Mus musculus OX=10090	1:Experimental evidence at protein level	E3 ubiquitin-protein ligase HECTD3	1	0.999	2	3	3	3	0	1	2	0	0	0	0	1	2	0	0	0	0	1	2	0	0	0	0	611118	3.75229e+06	0	0	0	0	611118	3.75229e+06	0	0	0	0	611118	3.75229e+06	0	0
sp|Q8BK35|NOP53_MOUSE	Q8BK35	NOP53_MOUSE	Nop53	484	26.4	Mus musculus OX=10090	1:Experimental evidence at protein level	Ribosome biogenesis protein NOP53	1	0.999	4	7	7	7	1	3	3	0	0	0	1	3	3	0	0	0	1	3	3	0	0	0	1472031	729800	2.1589e+06	0	0	0	1472031	729800	2.1589e+06	0	0	0	1472031	729800	2.1589e+06	0	0
sp|Q9DCU6|RM04_MOUSE	Q9DCU6	RM04_MOUSE	Mrpl4	294	5.4	Mus musculus OX=10090	1:Experimental evidence at protein level	39S ribosomal protein L4, mitochondrial	0.9918	0.999	1	1	1	1	0	0	1	0	0	0	0	0	1	0	0	0	0	0	1	0	0	0	0	0	4357113	0	0	0	0	0	4357113	0	0	0	0	0	4357113	0	0
sp|Q8CFI7|RPB2_MOUSE	Q8CFI7	RPB2_MOUSE	Polr2b	1174	8.4	Mus musculus OX=10090	1:Experimental evidence at protein level	DNA-directed RNA polymerase II subunit RPB2	1	0.9983	4	7	7	7	0	4	3	0	0	0	0	4	3	0	0	0	0	4	3	0	0	0	0	2524333	1.83165e+06	0	0	0	0	2524333	1.83165e+06	0	0	0	0	2524333	1.83165e+06	0	0
sp|Q9CWJ9|PUR9_MOUSE	Q9CWJ9	PUR9_MOUSE	Atic	592	21.1	Mus musculus OX=10090	1:Experimental evidence at protein level	Bifunctional purine biosynthesis protein ATIC	1	0.999	6	6	6	6	2	2	2	0	0	0	2	2	2	0	0	0	2	2	2	0	0	0	2.25186e+06	2.094e+06	0	0	0	0	2.25186e+06	2.094e+06	0	0	0	0	2.25186e+06	2.094e+06	0	0	0
tr|Q3ULL6|Q3ULL6_MOUSE	Q3ULL6	Q3ULL6_MOUSE	Upf3b	472	16.3	Mus musculus OX=10090	1:Experimental evidence at protein level	UPF3 regulator of nonsense transcripts homolog B (yeast)	1	0.999	5	7	7	7	1	2	2	1	0	1	1	2	2	1	0	1	1	2	2	1	0	1	1.52462e+06	1.57572e+06	1199133	0	0	0	1.52462e+06	1.57572e+06	1199133	0	0	0	1.52462e+06	1.57572e+06	1199133	0	0
sp|Q8BU88|RM22_MOUSE	Q8BU88	RM22_MOUSE	Mrpl22	206	15.5	Mus musculus OX=10090	1:Experimental evidence at protein level	39S ribosomal protein L22, mitochondrial	0.9994	0.9989	2	3	3	3	2	0	1	0	0	0	2	0	1	0	0	0	2	0	1	0	0	0	2216568	0	2.07506e+06	0	0	0	2216568	0	2.07506e+06	0	0	0	2216568	0	2.07506e+06	0	0
sp|Q9D154|ILEUA_MOUSE	Q9D154	ILEUA_MOUSE	Serpinb1a	379	11.1	Mus musculus OX=10090	1:Experimental evidence at protein level	Leukocyte elastase inhibitor A	1	0.9963	2	3	3	3	1	0	1	1	0	0	1	0	1	1	0	0	1	0	1	1	0	0	2.40571e+06	0	1.86981e+06	0	0	0	2.40571e+06	0	1.86981e+06	0	0	0	2.40571e+06	0	1.86981e+06	0	0
sp|Q8CHY6|P66A_MOUSE	Q8CHY6	P66A_MOUSE	Gatad2a	629	7.6	Mus musculus OX=10090	1:Experimental evidence at protein level	Transcriptional repressor p66 alpha	1	0.999	3	5	5	5	2	1	2	0	0	0	2	1	2	0	0	0	2	1	2	0	0	0	1.49929e+06	1.49119e+06	1222522	0	0	0	1.49929e+06	1.49119e+06	1222522	0	0	0	1.49929e+06	1.49119e+06	1222522	0	0
sp|Q8R0G9|NU133_MOUSE	Q8R0G9	NU133_MOUSE	Nup133	1155	13.8	Mus musculus OX=10090	1:Experimental evidence at protein level	Nuclear pore complex protein Nup133	1	0.999	2	3	3	3	0	2	1	0	0	0	0	2	1	0	0	0	0	2	1	0	0	0	0	1.4402e+06	2732741	0	0	0	0	1.4402e+06	2732741	0	0	0	0	1.4402e+06	2732741	0	0
sp|Q80VI1|TRI56_MOUSE	Q80VI1	TRI56_MOUSE	Trim56	734	21.1	Mus musculus OX=10090	1:Experimental evidence at protein level	E3 ubiquitin-protein ligase TRIM56	1	0.9985	5	5	5	5	0	3	2	0	0	0	0	3	2	0	0	0	0	3	2	0	0	0	0	2.07731e+06	2.08874e+06	0	0	0	0	2.07731e+06	2.08874e+06	0	0	0	0	2.07731e+06	2.08874e+06	0	0
sp|Q8JZQ9|EIF3B_MOUSE	Q8JZQ9	EIF3B_MOUSE	Eif3b	803	18.7	Mus musculus OX=10090	1:Experimental evidence at protein level	Eukaryotic translation initiation factor 3 subunit B	1	0.999	7	10	10	10	1	8	1	0	0	0	1	8	1	0	0	0	1	8	1	0	0	0	3.01282e+06	1.13155e+06	0	0	0	0	3.01282e+06	1.13155e+06	0	0	0	0	3.01282e+06	1.13155e+06	0	0	0
sp|Q6PDQ2|CHD4_MOUSE	Q6PDQ2	CHD4_MOUSE	Chd4	1915	14.4	Mus musculus OX=10090	1:Experimental evidence at protein level	Chromodomain-helicase-DNA-binding protein 4	1	0.999	4	4	2	4	0	2	1	1	0	0	0	1	1	0	0	0	0	2	1	1	0	0	0	3.53785e+06	570438	0	0	0	0	2.74583e+06	570438	0	0	0	0	3.53785e+06	570438	0	0
sp|Q8JZM0|TFB1M_MOUSE	Q8JZM0	TFB1M_MOUSE	Tfb1m	345	19.1	Mus musculus OX=10090	1:Experimental evidence at protein level	Dimethyladenosine transferase 1, mitochondrial	0.9999	0.999	2	5	5	5	2	1	2	0	0	0	2	1	2	0	0	0	2	1	2	0	0	0	2.19964e+06	747640	1.10622e+06	0	0	0	2.19964e+06	747640	1.10622e+06	0	0	0	2.19964e+06	747640	1.10622e+06	0	0
sp|Q3UKJ7|SMU1_MOUSE	Q3UKJ7	SMU1_MOUSE	Smu1	513	15.8	Mus musculus OX=10090	2:Experimental evidence at transcript level	WD40 repeat-containing protein SMU1	1	0.9978	3	4	4	4	0	1	2	1	0	0	0	1	2	1	0	0	0	1	2	1	0	0	0	1.53811e+06	2457992	0	0	0	0	1.53811e+06	2457992	0	0	0	0	1.53811e+06	2457992	0	0
sp|Q6P9R1|DDX51_MOUSE	Q6P9R1	DDX51_MOUSE	Ddx51	639	13.5	Mus musculus OX=10090	1:Experimental evidence at protein level	ATP-dependent RNA helicase DDX51	0.9998	0.9958	2	3	3	3	0	2	1	0	0	0	0	2	1	0	0	0	0	2	1	0	0	0	0	2.43825e+06	1556635	0	0	0	0	2.43825e+06	1556635	0	0	0	0	2.43825e+06	1556635	0	0
sp|P59242|CING_MOUSE	P59242	CING_MOUSE	Cgn	1191	3.4	Mus musculus OX=10090	1:Experimental evidence at protein level	Cingulin	0.9998	0.9898	2	2	2	2	0	0	1	1	0	0	0	0	1	1	0	0	0	0	1	1	0	0	0	0	3.98039e+06	0	0	0	0	0	3.98039e+06	0	0	0	0	0	3.98039e+06	0	0
sp|Q9Z2Q2|KNOP1_MOUSE	Q9Z2Q2	KNOP1_MOUSE	Knop1	478	11.5	Mus musculus OX=10090	1:Experimental evidence at protein level	Lysine-rich nucleolar protein 1	1	0.999	2	5	5	5	1	2	1	0	1	0	1	2	1	0	1	0	1	2	1	0	1	0	1.37094e+06	2.2918e+06	301586	0	0	0	1.37094e+06	2.2918e+06	301586	0	0	0	1.37094e+06	2.2918e+06	301586	0	0
sp|P50580|PA2G4_MOUSE	P50580	PA2G4_MOUSE	Pa2g4	394	7.1	Mus musculus OX=10090	1:Experimental evidence at protein level	Proliferation-associated protein 2G4	0.9967	0.9916	2	2	2	2	0	1	1	0	0	0	0	1	1	0	0	0	0	1	1	0	0	0	0	2.1781e+06	1.71088e+06	0	0	0	0	2.1781e+06	1.71088e+06	0	0	0	0	2.1781e+06	1.71088e+06	0	0
sp|Q9Z321|TOP3B_MOUSE	Q9Z321	TOP3B_MOUSE	Top3b	862	5.3	Mus musculus OX=10090	1:Experimental evidence at protein level	DNA topoisomerase 3-beta-1	0.9914	0.9984	1	2	0	2	0	1	1	0	0	0	0	0	0	0	0	0	0	1	1	0	0	0	0	1.4565e+06	2.41575e+06	0	0	0	0	0	0	0	0	0	0	1.4565e+06	2.41575e+06	0	0
sp|Q8R2T8|TF3C5_MOUSE	Q8R2T8	TF3C5_MOUSE	Gtf3c5	520	13.5	Mus musculus OX=10090	2:Experimental evidence at transcript level	General transcription factor 3C polypeptide 5	1	0.9981	3	4	4	4	0	3	1	0	0	0	0	3	1	0	0	0	0	3	1	0	0	0	0	3.3176e+06	542101	0	0	0	0	3.3176e+06	542101	0	0	0	0	3.3176e+06	542101	0	0
sp|P62774|MTPN_MOUSE	P62774	MTPN_MOUSE	Mtpn	118	14.4	Mus musculus OX=10090	1:Experimental evidence at protein level	Myotrophin	0.9866	0.9983	1	2	2	2	1	0	1	0	0	0	1	0	1	0	0	0	1	0	1	0	0	0	2.26078e+06	0	1.55805e+06	0	0	0	2.26078e+06	0	1.55805e+06	0	0	0	2.26078e+06	0	1.55805e+06	0	0
sp|Q9JKX4|AATF_MOUSE	Q9JKX4	AATF_MOUSE	Aatf	526	16.9	Mus musculus OX=10090	1:Experimental evidence at protein level	Protein AATF	0.9991	0.9989	1	1	1	1	0	1	0	0	0	0	0	1	0	0	0	0	0	1	0	0	0	0	0	3813573	0	0	0	0	0	3813573	0	0	0	0	0	3813573	0	0	0
sp|Q80ZK0|RT10_MOUSE	Q80ZK0	RT10_MOUSE	Mrps10	160	9.4	Mus musculus OX=10090	1:Experimental evidence at protein level	28S ribosomal protein S10, mitochondrial	0.9572	0.9945	1	1	1	1	1	0	0	0	0	0	1	0	0	0	0	0	1	0	0	0	0	0	3802924	0	0	0	0	0	3802924	0	0	0	0	0	3802924	0	0	0	0
sp|G3X9J0|SI1L3_MOUSE	G3X9J0	SI1L3_MOUSE	Sipa1l3	1776	7.7	Mus musculus OX=10090	1:Experimental evidence at protein level	Signal-induced proliferation-associated 1-like protein 3	0.9998	0.9949	2	3	3	3	0	1	2	0	0	0	0	1	2	0	0	0	0	1	2	0	0	0	0	825064	2.97333e+06	0	0	0	0	825064	2.97333e+06	0	0	0	0	825064	2.97333e+06	0	0
sp|Q9R0N0|GALK1_MOUSE	Q9R0N0	GALK1_MOUSE	Galk1	392	5.9	Mus musculus OX=10090	1:Experimental evidence at protein level	Galactokinase	0.9919	0.999	1	2	2	2	0	1	1	0	0	0	0	1	1	0	0	0	0	1	1	0	0	0	0	1.07785e+06	2.70768e+06	0	0	0	0	1.07785e+06	2.70768e+06	0	0	0	0	1.07785e+06	2.70768e+06	0	0
sp|Q99N84|RT18B_MOUSE	Q99N84	RT18B_MOUSE	Mrps18b	254	9.4	Mus musculus OX=10090	1:Experimental evidence at protein level	28S ribosomal protein S18b, mitochondrial	0.9904	0.9988	1	1	1	1	0	0	1	0	0	0	0	0	1	0	0	0	0	0	1	0	0	0	0	0	3763412	0	0	0	0	0	3763412	0	0	0	0	0	3763412	0	0
sp|O55187|CBX4_MOUSE	O55187	CBX4_MOUSE	Cbx4	551	11.1	Mus musculus OX=10090	1:Experimental evidence at protein level	E3 SUMO-protein ligase CBX4	1	0.9987	3	5	5	5	1	2	2	0	0	0	1	2	2	0	0	0	1	2	2	0	0	0	1112894	1.43913e+06	1162476	0	0	0	1112894	1.43913e+06	1162476	0	0	0	1112894	1.43913e+06	1162476	0	0
sp|P30415|NKTR_MOUSE	P30415	NKTR_MOUSE	Nktr	1453	9.9	Mus musculus OX=10090	1:Experimental evidence at protein level	NK-tumor recognition protein	1	0.996	2	4	4	4	1	2	1	0	0	0	1	2	1	0	0	0	1	2	1	0	0	0	1.07575e+06	1.59512e+06	1.02846e+06	0	0	0	1.07575e+06	1.59512e+06	1.02846e+06	0	0	0	1.07575e+06	1.59512e+06	1.02846e+06	0	0
sp|Q9CYA6|ZCHC8_MOUSE	Q9CYA6	ZCHC8_MOUSE	Zcchc8	709	13.4	Mus musculus OX=10090	1:Experimental evidence at protein level	Zinc finger CCHC domain-containing protein 8	0.9999	0.9983	1	1	1	1	0	1	0	0	0	0	0	1	0	0	0	0	0	1	0	0	0	0	0	3.6611e+06	0	0	0	0	0	3.6611e+06	0	0	0	0	0	3.6611e+06	0	0	0
sp|Q02053|UBA1_MOUSE	Q02053	UBA1_MOUSE	Uba1	1058	20.7	Mus musculus OX=10090	1:Experimental evidence at protein level	Ubiquitin-like modifier-activating enzyme 1	1	0.9961	4	4	3	4	0	2	2	0	0	0	0	2	1	0	0	0	0	2	2	0	0	0	0	1073476	2.55958e+06	0	0	0	0	1073476	1.16871e+06	0	0	0	0	1073476	2.55958e+06	0	0
sp|G5E870|TRIPC_MOUSE	G5E870	TRIPC_MOUSE	Trip12	2025	7.9	Mus musculus OX=10090	1:Experimental evidence at protein level	E3 ubiquitin-protein ligase TRIP12	1	0.9989	5	5	5	5	0	5	0	0	0	0	0	5	0	0	0	0	0	5	0	0	0	0	0	3.62786e+06	0	0	0	0	0	3.62786e+06	0	0	0	0	0	3.62786e+06	0	0	0
sp|P49962|SRP09_MOUSE	P49962	SRP09_MOUSE	Srp9	86	25.6	Mus musculus OX=10090	1:Experimental evidence at protein level	Signal recognition particle 9 kDa protein	0.9919	0.999	1	3	3	3	1	1	1	0	0	0	1	1	1	0	0	0	1	1	1	0	0	0	2630901	966109	0	0	0	0	2630901	966109	0	0	0	0	2630901	966109	0	0	0
sp|Q61464|ZN638_MOUSE	Q61464	ZN638_MOUSE	Znf638	1960	11.8	Mus musculus OX=10090	1:Experimental evidence at protein level	Zinc finger protein 638	1	0.9988	4	4	4	4	0	4	0	0	0	0	0	4	0	0	0	0	0	4	0	0	0	0	0	3532590	0	0	0	0	0	3532590	0	0	0	0	0	3532590	0	0	0
sp|Q9JJT9|PHAX_MOUSE	Q9JJT9	PHAX_MOUSE	Phax	385	24.9	Mus musculus OX=10090	1:Experimental evidence at protein level	Phosphorylated adapter RNA export protein	0.998	0.9939	2	3	3	3	1	1	0	0	0	1	1	1	0	0	0	1	1	1	0	0	0	1	1.47191e+06	2035118	0	0	0	0	1.47191e+06	2035118	0	0	0	0	1.47191e+06	2035118	0	0	0
sp|Q6A0A9|F120A_MOUSE	Q6A0A9	F120A_MOUSE	FAM120A	1112	12.9	Mus musculus OX=10090	1:Experimental evidence at protein level	Constitutive coactivator of PPAR-gamma-like protein 1	1	0.9989	4	5	4	5	0	3	2	0	0	0	0	3	1	0	0	0	0	3	2	0	0	0	0	1.48877e+06	2.00411e+06	0	0	0	0	1.48877e+06	1.30696e+06	0	0	0	0	1.48877e+06	2.00411e+06	0	0
sp|Q5XG71|UTP20_MOUSE	Q5XG71	UTP20_MOUSE	Utp20	2788	4.4	Mus musculus OX=10090	1:Experimental evidence at protein level	Small subunit processome component 20 homolog	1	0.9957	6	7	7	7	0	4	3	0	0	0	0	4	3	0	0	0	0	4	3	0	0	0	0	2173664	1.25194e+06	0	0	0	0	2173664	1.25194e+06	0	0	0	0	2173664	1.25194e+06	0	0
sp|Q9QY06|MYO9B_MOUSE	Q9QY06	MYO9B_MOUSE	Myo9b	2114	9.2	Mus musculus OX=10090	1:Experimental evidence at protein level	Unconventional myosin-IXb	1	0.999	4	4	4	4	0	3	1	0	0	0	0	3	1	0	0	0	0	3	1	0	0	0	0	2.62804e+06	793359	0	0	0	0	2.62804e+06	793359	0	0	0	0	2.62804e+06	793359	0	0
sp|Q9JMA1|UBP14_MOUSE	Q9JMA1	UBP14_MOUSE	Usp14	493	16.4	Mus musculus OX=10090	1:Experimental evidence at protein level	Ubiquitin carboxyl-terminal hydrolase 14	1	0.9989	2	2	2	2	1	0	1	0	0	0	1	0	1	0	0	0	1	0	1	0	0	0	2.34523e+06	0	1.00792e+06	0	0	0	2.34523e+06	0	1.00792e+06	0	0	0	2.34523e+06	0	1.00792e+06	0	0
sp|P31230|AIMP1_MOUSE	P31230	AIMP1_MOUSE	Aimp1	310	21.9	Mus musculus OX=10090	1:Experimental evidence at protein level	Aminoacyl tRNA synthase complex-interacting multifunctional protein 1	1	0.9983	3	4	4	4	1	0	3	0	0	0	1	0	3	0	0	0	1	0	3	0	0	0	3.34407e+06	0	0	0	0	0	3.34407e+06	0	0	0	0	0	3.34407e+06	0	0	0	0
sp|Q9Z0H1|WDR46_MOUSE	Q9Z0H1	WDR46_MOUSE	Wdr46	622	10.1	Mus musculus OX=10090	2:Experimental evidence at transcript level	WD repeat-containing protein 46	1	0.9978	3	5	5	5	2	1	2	0	0	0	2	1	2	0	0	0	2	1	2	0	0	0	1.05479e+06	698062	1.57764e+06	0	0	0	1.05479e+06	698062	1.57764e+06	0	0	0	1.05479e+06	698062	1.57764e+06	0	0
sp|Q5XJY5|COPD_MOUSE	Q5XJY5	COPD_MOUSE	Arcn1	511	11.4	Mus musculus OX=10090	1:Experimental evidence at protein level	Coatomer subunit delta	0.9943	0.9958	1	3	3	3	1	1	1	0	0	0	1	1	1	0	0	0	1	1	1	0	0	0	1.344e+06	1.03233e+06	894708	0	0	0	1.344e+06	1.03233e+06	894708	0	0	0	1.344e+06	1.03233e+06	894708	0	0
sp|Q3TBW2|RM10_MOUSE	Q3TBW2	RM10_MOUSE	Mrpl10	262	8.8	Mus musculus OX=10090	1:Experimental evidence at protein level	39S ribosomal protein L10, mitochondrial	0.9919	0.999	1	1	1	1	1	0	0	0	0	0	1	0	0	0	0	0	1	0	0	0	0	0	3236263	0	0	0	0	0	3236263	0	0	0	0	0	3236263	0	0	0	0
sp|Q8BU03|PWP2_MOUSE	Q8BU03	PWP2_MOUSE	Pwp2	919	13.1	Mus musculus OX=10090	1:Experimental evidence at protein level	Periodic tryptophan protein 2 homolog	0.9999	0.997	2	2	2	2	0	2	0	0	0	0	0	2	0	0	0	0	0	2	0	0	0	0	0	3.18945e+06	0	0	0	0	0	3.18945e+06	0	0	0	0	0	3.18945e+06	0	0	0
sp|Q3THK7|GUAA_MOUSE	Q3THK7	GUAA_MOUSE	Gmps	693	16.5	Mus musculus OX=10090	1:Experimental evidence at protein level	GMP synthase [glutamine-hydrolyzing]	1	0.999	5	7	7	7	1	3	3	0	0	0	1	3	3	0	0	0	1	3	3	0	0	0	1.33792e+06	1.81025e+06	0	0	0	0	1.33792e+06	1.81025e+06	0	0	0	0	1.33792e+06	1.81025e+06	0	0	0
sp|Q8BZR9|NCBP3_MOUSE	Q8BZR9	NCBP3_MOUSE	Ncbp3	615	9.8	Mus musculus OX=10090	1:Experimental evidence at protein level	Nuclear cap-binding protein subunit 3	0.9911	0.9989	1	1	1	1	0	1	0	0	0	0	0	1	0	0	0	0	0	1	0	0	0	0	0	3.11978e+06	0	0	0	0	0	3.11978e+06	0	0	0	0	0	3.11978e+06	0	0	0
sp|Q91VH2|SNX9_MOUSE	Q91VH2	SNX9_MOUSE	Snx9	595	12.9	Mus musculus OX=10090	1:Experimental evidence at protein level	Sorting nexin-9	0.9992	0.9987	2	3	3	3	0	2	1	0	0	0	0	2	1	0	0	0	0	2	1	0	0	0	0	2.29379e+06	825154	0	0	0	0	2.29379e+06	825154	0	0	0	0	2.29379e+06	825154	0	0
sp|Q3TZX8|NOL9_MOUSE	Q3TZX8	NOL9_MOUSE	Nol9	714	5.5	Mus musculus OX=10090	1:Experimental evidence at protein level	Polynucleotide 5'-hydroxyl-kinase NOL9	0.9994	0.9989	2	2	2	2	0	0	2	0	0	0	0	0	2	0	0	0	0	0	2	0	0	0	0	0	3062486	0	0	0	0	0	3062486	0	0	0	0	0	3062486	0	0
sp|Q3U0V1|FUBP2_MOUSE	Q3U0V1	FUBP2_MOUSE	Khsrp	748	19.3	Mus musculus OX=10090	1:Experimental evidence at protein level	Far upstream element-binding protein 2	1	0.998	3	6	6	6	2	3	1	0	0	0	2	3	1	0	0	0	2	3	1	0	0	0	0	1.71397e+06	1.34356e+06	0	0	0	0	1.71397e+06	1.34356e+06	0	0	0	0	1.71397e+06	1.34356e+06	0	0
sp|P62700|YPEL5_MOUSE	P62700	YPEL5_MOUSE	Ypel5	121	11.6	Mus musculus OX=10090	1:Experimental evidence at protein level	Protein yippee-like 5	0.9353	0.9916	1	2	2	2	1	0	1	0	0	0	1	0	1	0	0	0	1	0	1	0	0	0	1.78613e+06	0	1.26524e+06	0	0	0	1.78613e+06	0	1.26524e+06	0	0	0	1.78613e+06	0	1.26524e+06	0	0
sp|Q8VDF2|UHRF1_MOUSE	Q8VDF2	UHRF1_MOUSE	Uhrf1	782	9.2	Mus musculus OX=10090	1:Experimental evidence at protein level	E3 ubiquitin-protein ligase UHRF1	1	0.9979	2	3	3	3	0	1	2	0	0	0	0	1	2	0	0	0	0	1	2	0	0	0	0	661776	2360579	0	0	0	0	661776	2360579	0	0	0	0	661776	2360579	0	0
sp|P52479|UBP10_MOUSE	P52479	UBP10_MOUSE	Usp10	792	16.7	Mus musculus OX=10090	1:Experimental evidence at protein level	Ubiquitin carboxyl-terminal hydrolase 10	1	0.9989	2	2	2	2	0	2	0	0	0	0	0	2	0	0	0	0	0	2	0	0	0	0	0	2982870	0	0	0	0	0	2982870	0	0	0	0	0	2982870	0	0	0
sp|P26883|FKB1A_MOUSE	P26883	FKB1A_MOUSE	Fkbp1a	108	32.4	Mus musculus OX=10090	1:Experimental evidence at protein level	Peptidyl-prolyl cis-trans isomerase FKBP1A	0.9899	0.9987	1	2	2	2	1	1	0	0	0	0	1	1	0	0	0	0	1	1	0	0	0	0	1.43495e+06	1.51935e+06	0	0	0	0	1.43495e+06	1.51935e+06	0	0	0	0	1.43495e+06	1.51935e+06	0	0	0
sp|Q8BQM4|HEAT3_MOUSE	Q8BQM4	HEAT3_MOUSE	Heatr3	679	6.5	Mus musculus OX=10090	1:Experimental evidence at protein level	HEAT repeat-containing protein 3	0.9906	0.9988	1	3	3	3	1	1	1	0	0	0	1	1	1	0	0	0	1	1	1	0	0	0	531874	1.53179e+06	888659	0	0	0	531874	1.53179e+06	888659	0	0	0	531874	1.53179e+06	888659	0	0
sp|P32921|SYWC_MOUSE	P32921	SYWC_MOUSE	Wars1	481	6.2	Mus musculus OX=10090	1:Experimental evidence at protein level	Tryptophan--tRNA ligase, cytoplasmic	0.9912	0.9989	1	2	2	2	0	1	1	0	0	0	0	1	1	0	0	0	0	1	1	0	0	0	0	1.70274e+06	1226399	0	0	0	0	1.70274e+06	1226399	0	0	0	0	1.70274e+06	1226399	0	0
sp|Q8BVK9|SP110_MOUSE	Q8BVK9	SP110_MOUSE	Sp110	445	18.7	Mus musculus OX=10090	1:Experimental evidence at protein level	Sp110 nuclear body protein	1	0.9977	3	4	4	4	2	1	1	0	0	0	2	1	1	0	0	0	2	1	1	0	0	0	1.72437e+06	1.16306e+06	0	0	0	0	1.72437e+06	1.16306e+06	0	0	0	0	1.72437e+06	1.16306e+06	0	0	0
sp|Q9JKV1|ADRM1_MOUSE	Q9JKV1	ADRM1_MOUSE	Adrm1	407	3.9	Mus musculus OX=10090	1:Experimental evidence at protein level	Proteasomal ubiquitin receptor ADRM1	0.9807	0.9976	1	2	0	2	0	1	1	0	0	0	0	0	0	0	0	0	0	1	1	0	0	0	0	1.16529e+06	1.69339e+06	0	0	0	0	0	0	0	0	0	0	1.16529e+06	1.69339e+06	0	0
sp|Q9DCW4|ETFB_MOUSE	Q9DCW4	ETFB_MOUSE	Etfb	255	14.9	Mus musculus OX=10090	1:Experimental evidence at protein level	Electron transfer flavoprotein subunit beta	0.9994	0.9989	2	4	4	4	0	1	3	0	0	0	0	1	3	0	0	0	0	1	3	0	0	0	0	1.04915e+06	1.79967e+06	0	0	0	0	1.04915e+06	1.79967e+06	0	0	0	0	1.04915e+06	1.79967e+06	0	0
sp|O70194|EIF3D_MOUSE	O70194	EIF3D_MOUSE	Eif3d	548	32.3	Mus musculus OX=10090	1:Experimental evidence at protein level	Eukaryotic translation initiation factor 3 subunit D	1	0.9988	2	8	8	8	1	2	3	0	2	0	1	2	3	0	2	0	1	2	3	0	2	0	0	1.4492e+06	1.36e+06	0	0	0	0	1.4492e+06	1.36e+06	0	0	0	0	1.4492e+06	1.36e+06	0	0
sp|Q64213|SF01_MOUSE	Q64213	SF01_MOUSE	Sf1	653	5.2	Mus musculus OX=10090	1:Experimental evidence at protein level	Splicing factor 1	0.9983	0.999	1	3	3	3	1	1	1	0	0	0	1	1	1	0	0	0	1	1	1	0	0	0	838336	1.2455e+06	719929	0	0	0	838336	1.2455e+06	719929	0	0	0	838336	1.2455e+06	719929	0	0
sp|A2APB8|TPX2_MOUSE	A2APB8	TPX2_MOUSE	Tpx2	745	8.9	Mus musculus OX=10090	1:Experimental evidence at protein level	Targeting protein for Xklp2	1	0.9974	2	4	4	4	1	2	1	0	0	0	1	2	1	0	0	0	1	2	1	0	0	0	843257	910662	1000009	0	0	0	843257	910662	1000009	0	0	0	843257	910662	1000009	0	0
tr|Q3U0X6|Q3U0X6_MOUSE	Q3U0X6	Q3U0X6_MOUSE	Zfp217	1041	16.4	Mus musculus OX=10090	1:Experimental evidence at protein level	Zinc finger protein 217	1	0.999	2	2	2	2	0	2	0	0	0	0	0	2	0	0	0	0	0	2	0	0	0	0	0	2.74359e+06	0	0	0	0	0	2.74359e+06	0	0	0	0	0	2.74359e+06	0	0	0
sp|Q9Z1Q5|CLIC1_MOUSE	Q9Z1Q5	CLIC1_MOUSE	Clic1	241	23.7	Mus musculus OX=10090	1:Experimental evidence at protein level	Chloride intracellular channel protein 1	1	0.999	3	4	4	4	2	1	1	0	0	0	2	1	1	0	0	0	2	1	1	0	0	0	1.61155e+06	0	1.10174e+06	0	0	0	1.61155e+06	0	1.10174e+06	0	0	0	1.61155e+06	0	1.10174e+06	0	0
sp|Q6ZPZ3|ZC3H4_MOUSE	Q6ZPZ3	ZC3H4_MOUSE	Zc3h4	1304	22.1	Mus musculus OX=10090	1:Experimental evidence at protein level	Zinc finger CCCH domain-containing protein 4	1	0.9971	2	2	2	2	0	0	2	0	0	0	0	0	2	0	0	0	0	0	2	0	0	0	0	0	2.70325e+06	0	0	0	0	0	2.70325e+06	0	0	0	0	0	2.70325e+06	0	0
sp|Q6PGH1|BUD31_MOUSE	Q6PGH1	BUD31_MOUSE	Bud31	144	7.6	Mus musculus OX=10090	1:Experimental evidence at protein level	Protein BUD31 homolog	0.9756	0.9969	1	2	2	2	1	0	1	0	0	0	1	0	1	0	0	0	1	0	1	0	0	0	1.56104e+06	0	1.11139e+06	0	0	0	1.56104e+06	0	1.11139e+06	0	0	0	1.56104e+06	0	1.11139e+06	0	0
sp|Q8C5Q4|GRSF1_MOUSE	Q8C5Q4	GRSF1_MOUSE	Grsf1	479	7.3	Mus musculus OX=10090	1:Experimental evidence at protein level	G-rich sequence factor 1	0.9612	0.995	1	2	2	2	0	1	1	0	0	0	0	1	1	0	0	0	0	1	1	0	0	0	0	1.45542e+06	1204222	0	0	0	0	1.45542e+06	1204222	0	0	0	0	1.45542e+06	1204222	0	0
sp|O54833|CSK22_MOUSE	O54833	CSK22_MOUSE	Csnk2a2	350	25.7	Mus musculus OX=10090	1:Experimental evidence at protein level	Casein kinase II subunit alpha'	1	0.9989	6	7	7	7	2	2	3	0	0	0	2	2	3	0	0	0	2	2	3	0	0	0	1579353	1.02419e+06	0	0	0	0	1579353	1.02419e+06	0	0	0	0	1579353	1.02419e+06	0	0	0
sp|Q8VHR5|P66B_MOUSE	Q8VHR5	P66B_MOUSE	Gatad2b	594	8.1	Mus musculus OX=10090	1:Experimental evidence at protein level	Transcriptional repressor p66-beta	0.9894	0.9974	1	2	2	2	1	0	1	0	0	0	1	0	1	0	0	0	1	0	1	0	0	0	1.30045e+06	0	1.29331e+06	0	0	0	1.30045e+06	0	1.29331e+06	0	0	0	1.30045e+06	0	1.29331e+06	0	0
sp|P03975|IGEB_MOUSE	P03975	IGEB_MOUSE	Iap	557	5.2	Mus musculus OX=10090	2:Experimental evidence at transcript level	IgE-binding protein	0.9974	0.995	1	2	2	2	0	1	1	0	0	0	0	1	1	0	0	0	0	1	1	0	0	0	0	1.69688e+06	886353	0	0	0	0	1.69688e+06	886353	0	0	0	0	1.69688e+06	886353	0	0
sp|Q8CJG0|AGO2_MOUSE	Q8CJG0	AGO2_MOUSE	Ago2	860	8	Mus musculus OX=10090	1:Experimental evidence at protein level	Protein argonaute-2	0.9964	0.9941	2	3	1	3	0	2	1	0	0	0	0	1	0	0	0	0	0	2	1	0	0	0	0	1.94259e+06	629436	0	0	0	0	712379	0	0	0	0	0	1.94259e+06	629436	0	0
sp|Q8CG47|SMC4_MOUSE	Q8CG47	SMC4_MOUSE	Smc4	1286	3.4	Mus musculus OX=10090	1:Experimental evidence at protein level	Structural maintenance of chromosomes protein 4	0.9692	0.9961	1	2	2	2	0	1	1	0	0	0	0	1	1	0	0	0	0	1	1	0	0	0	0	1.21509e+06	1.35186e+06	0	0	0	0	1.21509e+06	1.35186e+06	0	0	0	0	1.21509e+06	1.35186e+06	0	0
sp|Q9CQM9|GLRX3_MOUSE	Q9CQM9	GLRX3_MOUSE	Glrx3	337	8.3	Mus musculus OX=10090	1:Experimental evidence at protein level	Glutaredoxin-3	1	0.999	1	2	2	2	0	1	1	0	0	0	0	1	1	0	0	0	0	1	1	0	0	0	0	2.52475e+06	0	0	0	0	0	2.52475e+06	0	0	0	0	0	2.52475e+06	0	0	0
sp|P61963|DCAF7_MOUSE	P61963	DCAF7_MOUSE	Dcaf7	342	13.2	Mus musculus OX=10090	1:Experimental evidence at protein level	DDB1- and CUL4-associated factor 7	0.9865	0.9982	1	3	3	3	1	1	1	0	0	0	1	1	1	0	0	0	1	1	1	0	0	0	812273	1.00102e+06	710859	0	0	0	812273	1.00102e+06	710859	0	0	0	812273	1.00102e+06	710859	0	0
sp|Q61686|CBX5_MOUSE	Q61686	CBX5_MOUSE	Cbx5	191	18.8	Mus musculus OX=10090	1:Experimental evidence at protein level	Chromobox protein homolog 5	0.9999	0.9901	2	2	2	2	0	2	0	0	0	0	0	2	0	0	0	0	0	2	0	0	0	0	0	2.52081e+06	0	0	0	0	0	2.52081e+06	0	0	0	0	0	2.52081e+06	0	0	0
sp|P09528|FRIH_MOUSE	P09528	FRIH_MOUSE	Fth1	182	20.9	Mus musculus OX=10090	1:Experimental evidence at protein level	Ferritin heavy chain	0.9914	0.9972	1	1	1	1	1	0	0	0	0	0	1	0	0	0	0	0	1	0	0	0	0	0	2.50703e+06	0	0	0	0	0	2.50703e+06	0	0	0	0	0	2.50703e+06	0	0	0	0
tr|D3Z0M9|D3Z0M9_MOUSE	D3Z0M9	D3Z0M9_MOUSE	Ddx23	819	18.3	Mus musculus OX=10090	1:Experimental evidence at protein level	RNA helicase	1	0.9982	2	3	3	3	0	1	1	0	1	0	0	1	1	0	1	0	0	1	1	0	1	0	0	630280	1837739	0	0	0	0	630280	1837739	0	0	0	0	630280	1837739	0	0
sp|Q9CZX0|ELP3_MOUSE	Q9CZX0	ELP3_MOUSE	Elp3	547	2.4	Mus musculus OX=10090	1:Experimental evidence at protein level	Elongator complex protein 3	0.9727	0.9966	1	2	2	2	0	1	1	0	0	0	0	1	1	0	0	0	0	1	1	0	0	0	0	0	2.43208e+06	0	0	0	0	0	2.43208e+06	0	0	0	0	0	2.43208e+06	0	0
sp|Q99N87|RT05_MOUSE	Q99N87	RT05_MOUSE	Mrps5	432	5.3	Mus musculus OX=10090	1:Experimental evidence at protein level	28S ribosomal protein S5, mitochondrial	0.9993	0.9989	2	2	2	2	2	0	0	0	0	0	2	0	0	0	0	0	2	0	0	0	0	0	2432025	0	0	0	0	0	2432025	0	0	0	0	0	2432025	0	0	0	0
sp|E9QAM5|HELZ2_MOUSE	E9QAM5	HELZ2_MOUSE	Helz2	2947	6.1	Mus musculus OX=10090	1:Experimental evidence at protein level	Helicase with zinc finger domain 2	1	0.9987	2	3	3	3	0	2	1	0	0	0	0	2	1	0	0	0	0	2	1	0	0	0	0	1646482	676262	0	0	0	0	1646482	676262	0	0	0	0	1646482	676262	0	0
sp|Q8K2D0|F199X_MOUSE	Q8K2D0	F199X_MOUSE	Fam199x	388	12.4	Mus musculus OX=10090	2:Experimental evidence at transcript level	Protein FAM199X	0.9906	0.9988	1	1	1	1	0	1	0	0	0	0	0	1	0	0	0	0	0	1	0	0	0	0	0	2.23113e+06	0	0	0	0	0	2.23113e+06	0	0	0	0	0	2.23113e+06	0	0	0
sp|P26638|SYSC_MOUSE	P26638	SYSC_MOUSE	Sars1	512	7	Mus musculus OX=10090	1:Experimental evidence at protein level	Serine--tRNA ligase, cytoplasmic	0.9263	0.9903	1	2	2	2	0	1	1	0	0	0	0	1	1	0	0	0	0	1	1	0	0	0	0	1.24486e+06	985094	0	0	0	0	1.24486e+06	985094	0	0	0	0	1.24486e+06	985094	0	0
sp|Q8R344|CCD12_MOUSE	Q8R344	CCD12_MOUSE	Ccdc12	166	9.6	Mus musculus OX=10090	1:Experimental evidence at protein level	Coiled-coil domain-containing protein 12	0.9909	0.9989	1	1	1	1	0	0	1	0	0	0	0	0	1	0	0	0	0	0	1	0	0	0	0	0	2212469	0	0	0	0	0	2212469	0	0	0	0	0	2212469	0	0
sp|Q8QZY1|EIF3L_MOUSE	Q8QZY1	EIF3L_MOUSE	Eif3l	564	3.7	Mus musculus OX=10090	1:Experimental evidence at protein level	Eukaryotic translation initiation factor 3 subunit L	0.9951	0.9979	1	1	1	1	0	0	1	0	0	0	0	0	1	0	0	0	0	0	1	0	0	0	0	0	2.153e+06	0	0	0	0	0	2.153e+06	0	0	0	0	0	2.153e+06	0	0
sp|Q4V9W2|SR1IP_MOUSE	Q4V9W2	SR1IP_MOUSE	Srek1ip1	153	7.2	Mus musculus OX=10090	1:Experimental evidence at protein level	Protein SREK1IP1	0.9583	0.9947	1	1	1	1	0	1	0	0	0	0	0	1	0	0	0	0	0	1	0	0	0	0	0	2.03864e+06	0	0	0	0	0	2.03864e+06	0	0	0	0	0	2.03864e+06	0	0	0
sp|O88693|CEGT_MOUSE	O88693	CEGT_MOUSE	Ugcg	394	3.3	Mus musculus OX=10090	1:Experimental evidence at protein level	Ceramide glucosyltransferase	0.9918	0.999	1	2	2	2	0	1	1	0	0	0	0	1	1	0	0	0	0	1	1	0	0	0	0	1.02764e+06	992342	0	0	0	0	1.02764e+06	992342	0	0	0	0	1.02764e+06	992342	0	0
sp|Q7TT37|ELP1_MOUSE	Q7TT37	ELP1_MOUSE	Elp1	1333	3.1	Mus musculus OX=10090	1:Experimental evidence at protein level	Elongator complex protein 1	0.9999	0.9989	2	2	2	2	0	2	0	0	0	0	0	2	0	0	0	0	0	2	0	0	0	0	0	2.00158e+06	0	0	0	0	0	2.00158e+06	0	0	0	0	0	2.00158e+06	0	0	0
sp|Q9D2E2|TOE1_MOUSE	Q9D2E2	TOE1_MOUSE	Toe1	511	13.5	Mus musculus OX=10090	1:Experimental evidence at protein level	Target of EGR1 protein 1	1	0.999	3	6	6	6	1	3	2	0	0	0	1	3	2	0	0	0	1	3	2	0	0	0	0	809928	1.16359e+06	0	0	0	0	809928	1.16359e+06	0	0	0	0	809928	1.16359e+06	0	0
sp|E9Q7G0|NUMA1_MOUSE	E9Q7G0	NUMA1_MOUSE	Numa1	2094	5.6	Mus musculus OX=10090	1:Experimental evidence at protein level	Nuclear mitotic apparatus protein 1	1	0.999	3	5	5	5	0	2	2	1	0	0	0	2	2	1	0	0	0	2	2	1	0	0	0	852303	1.12033e+06	0	0	0	0	852303	1.12033e+06	0	0	0	0	852303	1.12033e+06	0	0
sp|Q8C6B9|AROS_MOUSE	Q8C6B9	AROS_MOUSE	Rps19bp1	143	21.7	Mus musculus OX=10090	1:Experimental evidence at protein level	Active regulator of SIRT1	0.9997	0.9985	2	2	2	2	2	0	0	0	0	0	2	0	0	0	0	0	2	0	0	0	0	0	1.96687e+06	0	0	0	0	0	1.96687e+06	0	0	0	0	0	1.96687e+06	0	0	0	0
sp|Q8CFQ3|AQR_MOUSE	Q8CFQ3	AQR_MOUSE	Aqr	1481	12.7	Mus musculus OX=10090	1:Experimental evidence at protein level	RNA helicase aquarius	1	0.998	5	6	6	6	0	4	1	0	1	0	0	4	1	0	1	0	0	4	1	0	1	0	0	1.24733e+06	701171	0	0	0	0	1.24733e+06	701171	0	0	0	0	1.24733e+06	701171	0	0
sp|Q9DCE5|PK1IP_MOUSE	Q9DCE5	PK1IP_MOUSE	Pak1ip1	382	3.4	Mus musculus OX=10090	1:Experimental evidence at protein level	p21-activated protein kinase-interacting protein 1	0.9294	0.9907	1	1	1	1	0	1	0	0	0	0	0	1	0	0	0	0	0	1	0	0	0	0	0	1.93287e+06	0	0	0	0	0	1.93287e+06	0	0	0	0	0	1.93287e+06	0	0	0
tr|Q91VA7|Q91VA7_MOUSE	Q91VA7	Q91VA7_MOUSE	Idh3b	384	8.1	Mus musculus OX=10090	1:Experimental evidence at protein level	Isocitrate dehydrogenase [NAD] subunit, mitochondrial	0.972	0.9964	1	1	1	1	0	0	1	0	0	0	0	0	1	0	0	0	0	0	1	0	0	0	0	0	1.91161e+06	0	0	0	0	0	1.91161e+06	0	0	0	0	0	1.91161e+06	0	0
sp|Q922D4|PP6R3_MOUSE	Q922D4	PP6R3_MOUSE	Ppp6r3	844	17.5	Mus musculus OX=10090	1:Experimental evidence at protein level	Serine/threonine-protein phosphatase 6 regulatory subunit 3	1	0.999	4	6	6	6	1	2	3	0	0	0	1	2	3	0	0	0	1	2	3	0	0	0	828518	0	1.05832e+06	0	0	0	828518	0	1.05832e+06	0	0	0	828518	0	1.05832e+06	0	0
sp|Q6V595|KLHL6_MOUSE	Q6V595	KLHL6_MOUSE	Klhl6	619	12	Mus musculus OX=10090	2:Experimental evidence at transcript level	Kelch-like protein 6	0.9814	0.9958	1	1	1	1	0	1	0	0	0	0	0	1	0	0	0	0	0	1	0	0	0	0	0	1.88291e+06	0	0	0	0	0	1.88291e+06	0	0	0	0	0	1.88291e+06	0	0	0
sp|Q8BX17|GEMI5_MOUSE	Q8BX17	GEMI5_MOUSE	Gemin5	1502	3.5	Mus musculus OX=10090	1:Experimental evidence at protein level	Gem-associated protein 5	1	0.999	1	2	2	2	1	0	1	0	0	0	1	0	1	0	0	0	1	0	1	0	0	0	0	0	1837830	0	0	0	0	0	1837830	0	0	0	0	0	1837830	0	0
sp|Q6NZQ2|DDX31_MOUSE	Q6NZQ2	DDX31_MOUSE	Ddx31	687	6.7	Mus musculus OX=10090	2:Experimental evidence at transcript level	Probable ATP-dependent RNA helicase DDX31	0.9924	0.999	1	2	2	2	0	1	1	0	0	0	0	1	1	0	0	0	0	1	1	0	0	0	0	747721	1076639	0	0	0	0	747721	1076639	0	0	0	0	747721	1076639	0	0
sp|Q9QWT9|KIFC1_MOUSE	Q9QWT9	KIFC1_MOUSE	Kifc1	674	25.2	Mus musculus OX=10090	1:Experimental evidence at protein level	Kinesin-like protein KIFC1	1	0.9981	3	4	0	4	0	2	2	0	0	0	0	0	0	0	0	0	0	2	2	0	0	0	0	1.10465e+06	718152	0	0	0	0	0	0	0	0	0	0	1.10465e+06	718152	0	0
sp|Q8K2Y0|OBI1_MOUSE	Q8K2Y0	OBI1_MOUSE	Obi1	722	4.8	Mus musculus OX=10090	1:Experimental evidence at protein level	ORC ubiquitin ligase 1	0.9999	0.9989	1	1	1	1	0	1	0	0	0	0	0	1	0	0	0	0	0	1	0	0	0	0	0	1.79034e+06	0	0	0	0	0	1.79034e+06	0	0	0	0	0	1.79034e+06	0	0	0
sp|Q8R2M2|TDIF2_MOUSE	Q8R2M2	TDIF2_MOUSE	Dnttip2	758	17	Mus musculus OX=10090	1:Experimental evidence at protein level	Deoxynucleotidyltransferase terminal-interacting protein 2	0.9951	0.9926	1	2	2	2	0	1	1	0	0	0	0	1	1	0	0	0	0	1	1	0	0	0	0	1.12456e+06	664955	0	0	0	0	1.12456e+06	664955	0	0	0	0	1.12456e+06	664955	0	0
sp|Q6IQX8|ZN219_MOUSE	Q6IQX8	ZN219_MOUSE	Znf219	726	17.4	Mus musculus OX=10090	1:Experimental evidence at protein level	Zinc finger protein 219	0.9914	0.9951	1	1	1	1	0	1	0	0	0	0	0	1	0	0	0	0	0	1	0	0	0	0	0	1.70893e+06	0	0	0	0	0	1.70893e+06	0	0	0	0	0	1.70893e+06	0	0	0
sp|Q8R0X7|SGPL1_MOUSE	Q8R0X7	SGPL1_MOUSE	Sgpl1	568	2.6	Mus musculus OX=10090	1:Experimental evidence at protein level	Sphingosine-1-phosphate lyase 1	0.9779	0.9959	1	1	1	1	0	1	0	0	0	0	0	1	0	0	0	0	0	1	0	0	0	0	0	1.69128e+06	0	0	0	0	0	1.69128e+06	0	0	0	0	0	1.69128e+06	0	0	0
sp|P68404|KPCB_MOUSE	P68404	KPCB_MOUSE	Prkcb	671	5.2	Mus musculus OX=10090	1:Experimental evidence at protein level	Protein kinase C beta type	0.9905	0.9988	1	2	2	2	0	1	1	0	0	0	0	1	1	0	0	0	0	1	1	0	0	0	0	606514	1078682	0	0	0	0	606514	1078682	0	0	0	0	606514	1078682	0	0
sp|P97760|RPB3_MOUSE	P97760	RPB3_MOUSE	Polr2c	275	14.2	Mus musculus OX=10090	1:Experimental evidence at protein level	DNA-directed RNA polymerase II subunit RPB3	0.9912	0.9989	1	1	1	1	0	0	1	0	0	0	0	0	1	0	0	0	0	0	1	0	0	0	0	0	1.65294e+06	0	0	0	0	0	1.65294e+06	0	0	0	0	0	1.65294e+06	0	0
sp|Q78PY7|SND1_MOUSE	Q78PY7	SND1_MOUSE	Snd1	910	4.1	Mus musculus OX=10090	1:Experimental evidence at protein level	Staphylococcal nuclease domain-containing protein 1	0.9917	0.9917	2	2	2	2	0	2	0	0	0	0	0	2	0	0	0	0	0	2	0	0	0	0	0	1.65061e+06	0	0	0	0	0	1.65061e+06	0	0	0	0	0	1.65061e+06	0	0	0
sp|Q99ME2|WDR6_MOUSE	Q99ME2	WDR6_MOUSE	Wdr6	1125	9.6	Mus musculus OX=10090	1:Experimental evidence at protein level	WD repeat-containing protein 6	1	0.9917	2	2	2	2	0	1	1	0	0	0	0	1	1	0	0	0	0	1	1	0	0	0	0	0	1650139	0	0	0	0	0	1650139	0	0	0	0	0	1650139	0	0
sp|Q64674|SPEE_MOUSE	Q64674	SPEE_MOUSE	Srm	302	26.5	Mus musculus OX=10090	1:Experimental evidence at protein level	Spermidine synthase	0.9835	0.9979	1	1	1	1	0	1	0	0	0	0	0	1	0	0	0	0	0	1	0	0	0	0	0	1.637e+06	0	0	0	0	0	1.637e+06	0	0	0	0	0	1.637e+06	0	0	0
sp|Q8K4F6|NSUN5_MOUSE	Q8K4F6	NSUN5_MOUSE	Nsun5	465	18.5	Mus musculus OX=10090	1:Experimental evidence at protein level	28S rRNA (cytosine-C(5))-methyltransferase	0.9975	0.9975	1	2	2	2	1	0	1	0	0	0	1	0	1	0	0	0	1	0	1	0	0	0	432888	0	1.18888e+06	0	0	0	432888	0	1.18888e+06	0	0	0	432888	0	1.18888e+06	0	0
sp|Q8R3C6|RBM19_MOUSE	Q8R3C6	RBM19_MOUSE	Rbm19	952	16.5	Mus musculus OX=10090	1:Experimental evidence at protein level	Probable RNA-binding protein 19	1	0.999	2	3	3	3	0	1	2	0	0	0	0	1	2	0	0	0	0	1	2	0	0	0	0	684612	914229	0	0	0	0	684612	914229	0	0	0	0	684612	914229	0	0
sp|O35972|RM23_MOUSE	O35972	RM23_MOUSE	Mrpl23	146	10.3	Mus musculus OX=10090	1:Experimental evidence at protein level	39S ribosomal protein L23, mitochondrial	0.9911	0.9989	1	1	1	1	1	0	0	0	0	0	1	0	0	0	0	0	1	0	0	0	0	0	1.57348e+06	0	0	0	0	0	1.57348e+06	0	0	0	0	0	1.57348e+06	0	0	0	0
sp|Q8CB77|ELOA1_MOUSE	Q8CB77	ELOA1_MOUSE	Eloa	773	5	Mus musculus OX=10090	1:Experimental evidence at protein level	Elongin-A	0.9926	0.999	1	2	2	2	0	1	1	0	0	0	0	1	1	0	0	0	0	1	1	0	0	0	0	950195	617179	0	0	0	0	950195	617179	0	0	0	0	950195	617179	0	0
sp|Q62203|SF3A2_MOUSE	Q62203	SF3A2_MOUSE	Sf3a2	475	8.6	Mus musculus OX=10090	1:Experimental evidence at protein level	Splicing factor 3A subunit 2	0.9909	0.9989	1	2	2	2	1	0	1	0	0	0	1	0	1	0	0	0	1	0	1	0	0	0	731127	0	794906	0	0	0	731127	0	794906	0	0	0	731127	0	794906	0	0
sp|Q6P5D8|SMHD1_MOUSE	Q6P5D8	SMHD1_MOUSE	Smchd1	2007	5.3	Mus musculus OX=10090	1:Experimental evidence at protein level	Structural maintenance of chromosomes flexible hinge domain-containing protein 1	1	0.999	6	7	7	7	0	5	1	0	1	0	0	5	1	0	1	0	0	5	1	0	1	0	0	741043	770688	0	0	0	0	741043	770688	0	0	0	0	741043	770688	0	0
sp|Q5SSI6|UTP18_MOUSE	Q5SSI6	UTP18_MOUSE	Utp18	552	16.3	Mus musculus OX=10090	1:Experimental evidence at protein level	U3 small nucleolar RNA-associated protein 18 homolog	1	0.9985	1	2	2	2	0	1	1	0	0	0	0	1	1	0	0	0	0	1	1	0	0	0	0	876686	634221	0	0	0	0	876686	634221	0	0	0	0	876686	634221	0	0
tr|E9PZM7|E9PZM7_MOUSE	E9PZM7	E9PZM7_MOUSE	Scaf11	1456	9.8	Mus musculus OX=10090	1:Experimental evidence at protein level	SR-related CTD-associated factor 11	0.9902	0.9978	1	1	1	1	0	1	0	0	0	0	0	1	0	0	0	0	0	1	0	0	0	0	0	1.44998e+06	0	0	0	0	0	1.44998e+06	0	0	0	0	0	1.44998e+06	0	0	0
sp|Q9JHU4|DYHC1_MOUSE	Q9JHU4	DYHC1_MOUSE	Dync1h1	4644	6.3	Mus musculus OX=10090	1:Experimental evidence at protein level	Cytoplasmic dynein 1 heavy chain 1	1	0.9914	2	2	2	2	0	1	1	0	0	0	0	1	1	0	0	0	0	1	1	0	0	0	0	942046	497513	0	0	0	0	942046	497513	0	0	0	0	942046	497513	0	0
sp|Q80T69|RSBN1_MOUSE	Q80T69	RSBN1_MOUSE	Rsbn1	795	9.8	Mus musculus OX=10090	1:Experimental evidence at protein level	Lysine-specific demethylase 9	0.9996	0.9901	3	3	2	3	1	2	0	0	0	0	1	1	0	0	0	0	1	2	0	0	0	0	0	1.43137e+06	0	0	0	0	0	1.43137e+06	0	0	0	0	0	1.43137e+06	0	0	0
sp|P46935|NEDD4_MOUSE	P46935	NEDD4_MOUSE	Nedd4	887	12.7	Mus musculus OX=10090	1:Experimental evidence at protein level	E3 ubiquitin-protein ligase NEDD4	0.9964	0.9972	1	2	2	2	0	1	1	0	0	0	0	1	1	0	0	0	0	1	1	0	0	0	0	1.40555e+06	0	0	0	0	0	1.40555e+06	0	0	0	0	0	1.40555e+06	0	0	0
sp|Q8R050|ERF3A_MOUSE	Q8R050	ERF3A_MOUSE	Gspt1	636	11	Mus musculus OX=10090	1:Experimental evidence at protein level	Eukaryotic peptide chain release factor GTP-binding subunit ERF3A	0.9935	0.9948	1	1	1	1	0	1	0	0	0	0	0	1	0	0	0	0	0	1	0	0	0	0	0	1.40433e+06	0	0	0	0	0	1.40433e+06	0	0	0	0	0	1.40433e+06	0	0	0
sp|Q3TIV5|ZC3HF_MOUSE	Q3TIV5	ZC3HF_MOUSE	Zc3h15	426	13.4	Mus musculus OX=10090	1:Experimental evidence at protein level	Zinc finger CCCH domain-containing protein 15	0.921	0.9896	1	1	1	1	0	0	1	0	0	0	0	0	1	0	0	0	0	0	1	0	0	0	0	0	1.40324e+06	0	0	0	0	0	1.40324e+06	0	0	0	0	0	1.40324e+06	0	0
sp|Q00547|HMMR_MOUSE	Q00547	HMMR_MOUSE	Hmmr	794	6.5	Mus musculus OX=10090	1:Experimental evidence at protein level	Hyaluronan mediated motility receptor	0.9486	0.9933	1	2	2	2	0	1	1	0	0	0	0	1	1	0	0	0	0	1	1	0	0	0	0	0	1.38508e+06	0	0	0	0	0	1.38508e+06	0	0	0	0	0	1.38508e+06	0	0
sp|O88286|WIZ_MOUSE	O88286	WIZ_MOUSE	Wiz	1684	2.9	Mus musculus OX=10090	1:Experimental evidence at protein level	Protein Wiz	0.989	0.9957	1	1	1	1	0	1	0	0	0	0	0	1	0	0	0	0	0	1	0	0	0	0	0	1.34973e+06	0	0	0	0	0	1.34973e+06	0	0	0	0	0	1.34973e+06	0	0	0
sp|Q91V92|ACLY_MOUSE	Q91V92	ACLY_MOUSE	Acly	1091	7.1	Mus musculus OX=10090	1:Experimental evidence at protein level	ATP-citrate synthase	0.9999	0.995	2	2	2	2	0	2	0	0	0	0	0	2	0	0	0	0	0	2	0	0	0	0	0	1.33243e+06	0	0	0	0	0	1.33243e+06	0	0	0	0	0	1.33243e+06	0	0	0
sp|Q9WU78|PDC6I_MOUSE	Q9WU78	PDC6I_MOUSE	Pdcd6ip	869	1.5	Mus musculus OX=10090	1:Experimental evidence at protein level	Programmed cell death 6-interacting protein	0.991	0.9989	1	2	2	2	1	1	0	0	0	0	1	1	0	0	0	0	1	1	0	0	0	0	642937	632487	0	0	0	0	642937	632487	0	0	0	0	642937	632487	0	0	0
sp|Q921L3|TMCO1_MOUSE	Q921L3	TMCO1_MOUSE	Tmco1	188	5.9	Mus musculus OX=10090	1:Experimental evidence at protein level	Calcium load-activated calcium channel	0.9806	0.9966	1	1	1	1	1	0	0	0	0	0	1	0	0	0	0	0	1	0	0	0	0	0	1.2706e+06	0	0	0	0	0	1.2706e+06	0	0	0	0	0	1.2706e+06	0	0	0	0
sp|B1AY10|NFX1_MOUSE	B1AY10	NFX1_MOUSE	Nfx1	1114	14.5	Mus musculus OX=10090	1:Experimental evidence at protein level	Transcriptional repressor NF-X1	1	0.9981	2	2	2	2	0	1	1	0	0	0	0	1	1	0	0	0	0	1	1	0	0	0	0	1087034	137801	0	0	0	0	1087034	137801	0	0	0	0	1087034	137801	0	0
sp|Q9QWH1|PHC2_MOUSE	Q9QWH1	PHC2_MOUSE	Phc2	850	13.9	Mus musculus OX=10090	1:Experimental evidence at protein level	Polyhomeotic-like protein 2	0.992	0.9904	1	1	1	1	0	0	1	0	0	0	0	0	1	0	0	0	0	0	1	0	0	0	0	0	1.20063e+06	0	0	0	0	0	1.20063e+06	0	0	0	0	0	1.20063e+06	0	0
sp|Q61733|RT31_MOUSE	Q61733	RT31_MOUSE	Mrps31	384	2.6	Mus musculus OX=10090	1:Experimental evidence at protein level	28S ribosomal protein S31, mitochondrial	0.9583	0.9947	1	1	1	1	0	0	1	0	0	0	0	0	1	0	0	0	0	0	1	0	0	0	0	0	1.18374e+06	0	0	0	0	0	1.18374e+06	0	0	0	0	0	1.18374e+06	0	0
sp|Q8BFQ4|WDR82_MOUSE	Q8BFQ4	WDR82_MOUSE	Wdr82	313	2.6	Mus musculus OX=10090	1:Experimental evidence at protein level	WD repeat-containing protein 82	0.9337	0.9913	1	1	1	1	1	0	0	0	0	0	1	0	0	0	0	0	1	0	0	0	0	0	1.11212e+06	0	0	0	0	0	1.11212e+06	0	0	0	0	0	1.11212e+06	0	0	0	0
sp|P52651|RHOX5_MOUSE	P52651	RHOX5_MOUSE	Rhox5	210	30.5	Mus musculus OX=10090	2:Experimental evidence at transcript level	Homeobox protein Rhox5	1	0.9938	2	2	2	2	0	1	0	1	0	0	0	1	0	1	0	0	0	1	0	1	0	0	0	1.10232e+06	0	0	0	0	0	1.10232e+06	0	0	0	0	0	1.10232e+06	0	0	0
sp|Q9D7S7|RL22L_MOUSE	Q9D7S7	RL22L_MOUSE	Rpl22l1	122	9.8	Mus musculus OX=10090	1:Experimental evidence at protein level	60S ribosomal protein L22-like 1	0.9369	0.9918	1	1	1	1	1	0	0	0	0	0	1	0	0	0	0	0	1	0	0	0	0	0	1.09881e+06	0	0	0	0	0	1.09881e+06	0	0	0	0	0	1.09881e+06	0	0	0	0
sp|P49717|MCM4_MOUSE	P49717	MCM4_MOUSE	Mcm4	862	6.1	Mus musculus OX=10090	1:Experimental evidence at protein level	DNA replication licensing factor MCM4	0.987	0.9984	1	2	2	2	0	1	1	0	0	0	0	1	1	0	0	0	0	1	1	0	0	0	0	499633	585945	0	0	0	0	499633	585945	0	0	0	0	499633	585945	0	0
sp|Q80U70|SUZ12_MOUSE	Q80U70	SUZ12_MOUSE	Suz12	741	16.5	Mus musculus OX=10090	1:Experimental evidence at protein level	Polycomb protein Suz12	0.9999	0.9989	2	3	3	3	0	1	2	0	0	0	0	1	2	0	0	0	0	1	2	0	0	0	0	1.07891e+06	0	0	0	0	0	1.07891e+06	0	0	0	0	0	1.07891e+06	0	0	0
sp|Q64331|MYO6_MOUSE	Q64331	MYO6_MOUSE	Myo6	1265	6.6	Mus musculus OX=10090	1:Experimental evidence at protein level	Unconventional myosin-VI	0.9912	0.9988	1	1	1	1	0	1	0	0	0	0	0	1	0	0	0	0	0	1	0	0	0	0	0	1.04437e+06	0	0	0	0	0	1.04437e+06	0	0	0	0	0	1.04437e+06	0	0	0
sp|Q6VGS5|DAPLE_MOUSE	Q6VGS5	DAPLE_MOUSE	Ccdc88c	2009	10.5	Mus musculus OX=10090	1:Experimental evidence at protein level	Protein Daple	1	0.9977	5	7	7	7	0	4	2	0	1	0	0	4	2	0	1	0	0	4	2	0	1	0	0	492873	547345	0	0	0	0	492873	547345	0	0	0	0	492873	547345	0	0
sp|Q9D1Q1|MPH6_MOUSE	Q9D1Q1	MPH6_MOUSE	Mphosph6	161	6.8	Mus musculus OX=10090	1:Experimental evidence at protein level	M-phase phosphoprotein 6	0.9438	0.9927	1	1	1	1	0	0	1	0	0	0	0	0	1	0	0	0	0	0	1	0	0	0	0	0	1.03641e+06	0	0	0	0	0	1.03641e+06	0	0	0	0	0	1.03641e+06	0	0
sp|Q2KN98|CYTSA_MOUSE	Q2KN98	CYTSA_MOUSE	Specc1l	1118	3.9	Mus musculus OX=10090	1:Experimental evidence at protein level	Cytospin-A	0.9895	0.9987	1	1	1	1	0	1	0	0	0	0	0	1	0	0	0	0	0	1	0	0	0	0	0	1.03382e+06	0	0	0	0	0	1.03382e+06	0	0	0	0	0	1.03382e+06	0	0	0
sp|Q8BHB4|WDR3_MOUSE	Q8BHB4	WDR3_MOUSE	Wdr3	942	6.4	Mus musculus OX=10090	1:Experimental evidence at protein level	WD repeat-containing protein 3	0.9896	0.9943	1	1	1	1	0	0	1	0	0	0	0	0	1	0	0	0	0	0	1	0	0	0	0	0	1.03356e+06	0	0	0	0	0	1.03356e+06	0	0	0	0	0	1.03356e+06	0	0
sp|A2RSY6|TRM1L_MOUSE	A2RSY6	TRM1L_MOUSE	Trmt1l	728	10.3	Mus musculus OX=10090	1:Experimental evidence at protein level	TRMT1-like protein	0.9991	0.999	2	2	2	2	0	1	1	0	0	0	0	1	1	0	0	0	0	1	1	0	0	0	0	1.01023e+06	0	0	0	0	0	1.01023e+06	0	0	0	0	0	1.01023e+06	0	0	0
sp|P70296|PEBP1_MOUSE	P70296	PEBP1_MOUSE	Pebp1	187	13.9	Mus musculus OX=10090	1:Experimental evidence at protein level	Phosphatidylethanolamine-binding protein 1	0.9292	0.9907	1	1	1	1	0	1	0	0	0	0	0	1	0	0	0	0	0	1	0	0	0	0	0	1.00741e+06	0	0	0	0	0	1.00741e+06	0	0	0	0	0	1.00741e+06	0	0	0
sp|Q8VCG3|WDR74_MOUSE	Q8VCG3	WDR74_MOUSE	Wdr74	384	5.7	Mus musculus OX=10090	2:Experimental evidence at transcript level	WD repeat-containing protein 74	0.9781	0.9972	1	3	3	3	1	1	1	0	0	0	1	1	1	0	0	0	1	1	1	0	0	0	199191	438377	351069	0	0	0	199191	438377	351069	0	0	0	199191	438377	351069	0	0
sp|Q9R0Q6|ARC1A_MOUSE	Q9R0Q6	ARC1A_MOUSE	Arpc1a	370	14.3	Mus musculus OX=10090	1:Experimental evidence at protein level	Actin-related protein 2/3 complex subunit 1A	0.9493	0.9935	1	1	1	1	1	0	0	0	0	0	1	0	0	0	0	0	1	0	0	0	0	0	988317	0	0	0	0	0	988317	0	0	0	0	0	988317	0	0	0	0
sp|Q8CIB9|ESCO2_MOUSE	Q8CIB9	ESCO2_MOUSE	Esco2	592	7.3	Mus musculus OX=10090	1:Experimental evidence at protein level	N-acetyltransferase ESCO2	0.9645	0.9951	1	2	2	2	0	1	1	0	0	0	0	1	1	0	0	0	0	1	1	0	0	0	0	490705	482153	0	0	0	0	490705	482153	0	0	0	0	490705	482153	0	0
sp|Q7TSY8|SGO2_MOUSE	Q7TSY8	SGO2_MOUSE	Sgo2	1164	6.9	Mus musculus OX=10090	1:Experimental evidence at protein level	Shugoshin 2	0.9963	0.99	2	2	2	2	0	2	0	0	0	0	0	2	0	0	0	0	0	2	0	0	0	0	0	966020	0	0	0	0	0	966020	0	0	0	0	0	966020	0	0	0
sp|O35134|RPA1_MOUSE	O35134	RPA1_MOUSE	Polr1a	1717	5.8	Mus musculus OX=10090	1:Experimental evidence at protein level	DNA-directed RNA polymerase I subunit RPA1	1	0.9965	2	2	2	2	0	1	1	0	0	0	0	1	1	0	0	0	0	1	1	0	0	0	0	666291	286856	0	0	0	0	666291	286856	0	0	0	0	666291	286856	0	0
sp|Q5NBY9|PATZ1_MOUSE	Q5NBY9	PATZ1_MOUSE	Patz1	687	10	Mus musculus OX=10090	1:Experimental evidence at protein level	POZ (BTB) and AT hook-containing zinc finger 1	0.9999	0.9958	2	2	2	2	0	2	0	0	0	0	0	2	0	0	0	0	0	2	0	0	0	0	0	946228	0	0	0	0	0	946228	0	0	0	0	0	946228	0	0	0
sp|Q8R3F9|STPAP_MOUSE	Q8R3F9	STPAP_MOUSE	Tut1	869	5.8	Mus musculus OX=10090	1:Experimental evidence at protein level	Speckle targeted PIP5K1A-regulated poly(A) polymerase	0.9991	0.9903	1	1	1	1	0	1	0	0	0	0	0	1	0	0	0	0	0	1	0	0	0	0	0	928890	0	0	0	0	0	928890	0	0	0	0	0	928890	0	0	0
sp|Q9DBC7|KAP0_MOUSE	Q9DBC7	KAP0_MOUSE	Prkar1a	381	6.3	Mus musculus OX=10090	1:Experimental evidence at protein level	cAMP-dependent protein kinase type I-alpha regulatory subunit	0.9924	0.9984	1	1	1	1	0	0	1	0	0	0	0	0	1	0	0	0	0	0	1	0	0	0	0	0	871990	0	0	0	0	0	871990	0	0	0	0	0	871990	0	0
sp|O35601|FYB1_MOUSE	O35601	FYB1_MOUSE	Fyb1	819	8.2	Mus musculus OX=10090	1:Experimental evidence at protein level	FYN-binding protein 1	0.9286	0.9898	1	2	2	2	1	1	0	0	0	0	1	1	0	0	0	0	1	1	0	0	0	0	414770	427394	0	0	0	0	414770	427394	0	0	0	0	414770	427394	0	0	0
sp|Q5ND52|MRM3_MOUSE	Q5ND52	MRM3_MOUSE	Mrm3	418	2.6	Mus musculus OX=10090	2:Experimental evidence at transcript level	rRNA methyltransferase 3, mitochondrial	0.9918	0.999	1	3	3	3	1	1	1	0	0	0	1	1	1	0	0	0	1	1	1	0	0	0	0	834383	0	0	0	0	0	834383	0	0	0	0	0	834383	0	0	0
sp|Q5SQX6|CYFP2_MOUSE	Q5SQX6	CYFP2_MOUSE	Cyfip2	1253	3.4	Mus musculus OX=10090	1:Experimental evidence at protein level	Cytoplasmic FMR1-interacting protein 2	0.9878	0.9985	1	1	0	1	0	1	0	0	0	0	0	0	0	0	0	0	0	1	0	0	0	0	0	822326	0	0	0	0	0	0	0	0	0	0	0	822326	0	0	0
sp|Q9CWI3|BCCIP_MOUSE	Q9CWI3	BCCIP_MOUSE	Bccip	316	3.8	Mus musculus OX=10090	1:Experimental evidence at protein level	BRCA2 and CDKN1A-interacting protein	0.961	0.995	1	1	1	1	1	0	0	0	0	0	1	0	0	0	0	0	1	0	0	0	0	0	803388	0	0	0	0	0	803388	0	0	0	0	0	803388	0	0	0	0
sp|Q8BVE8|NSD2_MOUSE	Q8BVE8	NSD2_MOUSE	Nsd2	1365	6.3	Mus musculus OX=10090	1:Experimental evidence at protein level	Histone-lysine N-methyltransferase NSD2	1	0.999	2	2	2	2	0	2	0	0	0	0	0	2	0	0	0	0	0	2	0	0	0	0	0	759914	0	0	0	0	0	759914	0	0	0	0	0	759914	0	0	0
sp|O55143|AT2A2_MOUSE	O55143	AT2A2_MOUSE	Atp2a2	1044	10.9	Mus musculus OX=10090	1:Experimental evidence at protein level	Sarcoplasmic/endoplasmic reticulum calcium ATPase 2	0.9988	0.998	1	1	1	1	0	1	0	0	0	0	0	1	0	0	0	0	0	1	0	0	0	0	0	742554	0	0	0	0	0	742554	0	0	0	0	0	742554	0	0	0
sp|Q99K85|SERC_MOUSE	Q99K85	SERC_MOUSE	Psat1	370	13.2	Mus musculus OX=10090	1:Experimental evidence at protein level	Phosphoserine aminotransferase	0.9887	0.9956	1	1	1	1	0	0	1	0	0	0	0	0	1	0	0	0	0	0	1	0	0	0	0	0	742169	0	0	0	0	0	742169	0	0	0	0	0	742169	0	0
sp|Q80ZW2|THEM6_MOUSE	Q80ZW2	THEM6_MOUSE	Them6	207	14.5	Mus musculus OX=10090	1:Experimental evidence at protein level	Protein THEM6	0.9984	0.9978	2	3	3	3	0	2	1	0	0	0	0	2	1	0	0	0	0	2	1	0	0	0	0	418215	311188	0	0	0	0	418215	311188	0	0	0	0	418215	311188	0	0
sp|Q8BHX3|BOREA_MOUSE	Q8BHX3	BOREA_MOUSE	Cdca8	289	13.1	Mus musculus OX=10090	1:Experimental evidence at protein level	Borealin	0.9726	0.9935	1	1	1	1	0	1	0	0	0	0	0	1	0	0	0	0	0	1	0	0	0	0	0	716129	0	0	0	0	0	716129	0	0	0	0	0	716129	0	0	0
sp|Q8R0F5|RBMX2_MOUSE	Q8R0F5	RBMX2_MOUSE	Rbmx2	326	12.3	Mus musculus OX=10090	1:Experimental evidence at protein level	RNA-binding motif protein, X-linked 2	0.959	0.9948	1	2	2	2	0	1	1	0	0	0	0	1	1	0	0	0	0	1	1	0	0	0	0	520306	184029	0	0	0	0	520306	184029	0	0	0	0	520306	184029	0	0
sp|Q61206|PA1B2_MOUSE	Q61206	PA1B2_MOUSE	Pafah1b2	229	3.9	Mus musculus OX=10090	1:Experimental evidence at protein level	Platelet-activating factor acetylhydrolase IB subunit alpha2	0.9585	0.9947	1	1	1	1	0	0	1	0	0	0	0	0	1	0	0	0	0	0	1	0	0	0	0	0	697264	0	0	0	0	0	697264	0	0	0	0	0	697264	0	0
sp|Q8C9B9|DIDO1_MOUSE	Q8C9B9	DIDO1_MOUSE	Dido1	2256	6.6	Mus musculus OX=10090	1:Experimental evidence at protein level	Death-inducer obliterator 1	0.999	0.9946	1	1	1	1	0	1	0	0	0	0	0	1	0	0	0	0	0	1	0	0	0	0	0	669512	0	0	0	0	0	669512	0	0	0	0	0	669512	0	0	0
sp|Q80UP3|DGKZ_MOUSE	Q80UP3	DGKZ_MOUSE	Dgkz	929	5.7	Mus musculus OX=10090	1:Experimental evidence at protein level	Diacylglycerol kinase zeta	0.9688	0.9949	1	2	2	2	0	1	1	0	0	0	0	1	1	0	0	0	0	1	1	0	0	0	0	620386	0	0	0	0	0	620386	0	0	0	0	0	620386	0	0	0
sp|Q9WUK4|RFC2_MOUSE	Q9WUK4	RFC2_MOUSE	Rfc2	349	15.5	Mus musculus OX=10090	1:Experimental evidence at protein level	Replication factor C subunit 2	0.9491	0.9934	1	1	1	1	0	0	1	0	0	0	0	0	1	0	0	0	0	0	1	0	0	0	0	0	618538	0	0	0	0	0	618538	0	0	0	0	0	618538	0	0
sp|O88796|RPP30_MOUSE	O88796	RPP30_MOUSE	Rpp30	268	3.7	Mus musculus OX=10090	1:Experimental evidence at protein level	Ribonuclease P protein subunit p30	0.9229	0.9898	1	2	2	2	1	0	1	0	0	0	1	0	1	0	0	0	1	0	1	0	0	0	0	0	616669	0	0	0	0	0	616669	0	0	0	0	0	616669	0	0
sp|P70698|PYRG1_MOUSE	P70698	PYRG1_MOUSE	Ctps1	591	3	Mus musculus OX=10090	1:Experimental evidence at protein level	CTP synthase 1	0.9503	0.9936	1	1	1	1	0	0	1	0	0	0	0	0	1	0	0	0	0	0	1	0	0	0	0	0	590345	0	0	0	0	0	590345	0	0	0	0	0	590345	0	0
sp|Q9JLI8|SART3_MOUSE	Q9JLI8	SART3_MOUSE	Sart3	962	8.3	Mus musculus OX=10090	1:Experimental evidence at protein level	Squamous cell carcinoma antigen recognized by T-cells 3	0.9858	0.9982	1	4	4	4	0	3	1	0	0	0	0	3	1	0	0	0	0	3	1	0	0	0	0	0	558193	0	0	0	0	0	558193	0	0	0	0	0	558193	0	0
sp|Q9WV70|NOC2L_MOUSE	Q9WV70	NOC2L_MOUSE	Noc2l	747	3.3	Mus musculus OX=10090	1:Experimental evidence at protein level	Nucleolar complex protein 2 homolog	0.9864	0.9968	1	1	1	1	0	1	0	0	0	0	0	1	0	0	0	0	0	1	0	0	0	0	0	540116	0	0	0	0	0	540116	0	0	0	0	0	540116	0	0	0
sp|Q9Z1F9|SAE2_MOUSE	Q9Z1F9	SAE2_MOUSE	Uba2	638	9.9	Mus musculus OX=10090	1:Experimental evidence at protein level	SUMO-activating enzyme subunit 2	0.9264	0.9902	1	1	1	1	0	0	1	0	0	0	0	0	1	0	0	0	0	0	1	0	0	0	0	0	539118	0	0	0	0	0	539118	0	0	0	0	0	539118	0	0
sp|Q8K0H5|TAF10_MOUSE	Q8K0H5	TAF10_MOUSE	Taf10	218	30.7	Mus musculus OX=10090	1:Experimental evidence at protein level	Transcription initiation factor TFIID subunit 10	0.9852	0.9981	1	3	3	3	1	1	1	0	0	0	1	1	1	0	0	0	1	1	1	0	0	0	0	0	534846	0	0	0	0	0	534846	0	0	0	0	0	534846	0	0
sp|Q9R1Q6|T176B_MOUSE	Q9R1Q6	T176B_MOUSE	Tmem176b	263	4.6	Mus musculus OX=10090	1:Experimental evidence at protein level	Transmembrane protein 176B	0.9784	0.9973	1	1	1	1	0	0	1	0	0	0	0	0	1	0	0	0	0	0	1	0	0	0	0	0	534178	0	0	0	0	0	534178	0	0	0	0	0	534178	0	0
sp|Q9QUH0|GLRX1_MOUSE	Q9QUH0	GLRX1_MOUSE	Glrx	107	35.5	Mus musculus OX=10090	1:Experimental evidence at protein level	Glutaredoxin-1	0.9897	0.9962	1	1	1	1	0	0	1	0	0	0	0	0	1	0	0	0	0	0	1	0	0	0	0	0	529232	0	0	0	0	0	529232	0	0	0	0	0	529232	0	0
sp|Q9CQJ6|DENR_MOUSE	Q9CQJ6	DENR_MOUSE	Denr	198	8.6	Mus musculus OX=10090	1:Experimental evidence at protein level	Density-regulated protein	0.9709	0.9963	1	1	1	1	0	0	1	0	0	0	0	0	1	0	0	0	0	0	1	0	0	0	0	0	466016	0	0	0	0	0	466016	0	0	0	0	0	466016	0	0
sp|Q9R1T2|SAE1_MOUSE	Q9R1T2	SAE1_MOUSE	Sae1	350	5.7	Mus musculus OX=10090	1:Experimental evidence at protein level	SUMO-activating enzyme subunit 1	0.9858	0.9982	1	1	1	1	0	1	0	0	0	0	0	1	0	0	0	0	0	1	0	0	0	0	0	354952	0	0	0	0	0	354952	0	0	0	0	0	354952	0	0	0
sp|Q8R151|ZNFX1_MOUSE	Q8R151	ZNFX1_MOUSE	Znfx1	1909	6.4	Mus musculus OX=10090	1:Experimental evidence at protein level	NFX1-type zinc finger-containing protein 1	0.9902	0.9987	1	1	1	1	0	0	1	0	0	0	0	0	1	0	0	0	0	0	1	0	0	0	0	0	319478	0	0	0	0	0	319478	0	0	0	0	0	319478	0	0
sp|A2APV2|FMNL2_MOUSE	A2APV2	FMNL2_MOUSE	Fmnl2	1086	1.3	Mus musculus OX=10090	1:Experimental evidence at protein level	Formin-like protein 2	0.9815	0.9977	1	1	0	1	0	1	0	0	0	0	0	0	0	0	0	0	0	1	0	0	0	0	0	291954	0	0	0	0	0	0	0	0	0	0	0	291954	0	0	0
sp|Q8BP48|MAP11_MOUSE	Q8BP48	MAP11_MOUSE	Metap1	386	19.9	Mus musculus OX=10090	1:Experimental evidence at protein level	Methionine aminopeptidase 1	0.9646	0.9915	1	1	1	1	0	0	1	0	0	0	0	0	1	0	0	0	0	0	1	0	0	0	0	0	279896	0	0	0	0	0	279896	0	0	0	0	0	279896	0	0
sp|Q8R1K4|AT2L2_MOUSE	Q8R1K4	AT2L2_MOUSE	Phykpl	467	9.2	Mus musculus OX=10090	1:Experimental evidence at protein level	5-phosphohydroxy-L-lysine phospho-lyase	0.9585	0.9947	1	1	1	1	0	0	1	0	0	0	0	0	1	0	0	0	0	0	1	0	0	0	0	0	199381	0	0	0	0	0	199381	0	0	0	0	0	199381	0	0
sp|Q8CI11|GNL3_MOUSE	Q8CI11	GNL3_MOUSE	Gnl3	538	40.7	Mus musculus OX=10090	1:Experimental evidence at protein level	Guanine nucleotide-binding protein-like 3	1	0.999	11	22	22	22	6	7	7	1	1	0	6	7	7	1	1	0	6	7	7	1	1	0	5118751	19859826	31421460	0	387759	0	5118751	19859826	31421460	0	387759	0	5118751	19859826	31421460	0	387759
sp|Q76MZ3|2AAA_MOUSE	Q76MZ3	2AAA_MOUSE	Ppp2r1a	589	40.2	Mus musculus OX=10090	1:Experimental evidence at protein level	Serine/threonine-protein phosphatase 2A 65 kDa regulatory subunit A alpha isoform	1	0.999	17	44	32	44	13	12	17	1	1	0	10	8	13	1	0	0	13	12	17	1	1	0	24664154	27037298	28339720	0	927347	0	15875424	20946888	26908098	3.08224e+06	0	0	24664154	27037298	28339720	0	927347
sp|P70168|IMB1_MOUSE	P70168	IMB1_MOUSE	Kpnb1	876	27.4	Mus musculus OX=10090	1:Experimental evidence at protein level	Importin subunit beta-1	1	0.999	12	23	23	23	4	6	9	1	3	0	4	6	9	1	3	0	4	6	9	1	3	0	20820564	22990184	32790442	0	1584717	0	20820564	22990184	32790442	0	1584717	0	20820564	22990184	32790442	0	1584717
sp|Q9D0I8|MRT4_MOUSE	Q9D0I8	MRT4_MOUSE	Mrto4	239	34.7	Mus musculus OX=10090	1:Experimental evidence at protein level	mRNA turnover protein 4 homolog	1	0.999	6	15	15	15	5	4	5	0	1	0	5	4	5	0	1	0	5	4	5	0	1	0	28012932	23186376	27693372	0	2883057	0	28012932	23186376	27693372	0	2883057	0	28012932	23186376	27693372	0	2883057
sp|Q62158|TRI27_MOUSE	Q62158	TRI27_MOUSE	Trim27	513	26.7	Mus musculus OX=10090	1:Experimental evidence at protein level	Zinc finger protein RFP	1	0.999	5	12	12	12	3	4	3	1	1	0	3	4	3	1	1	0	3	4	3	1	1	0	3493827	12263176	9956352	1.01503e+06	0	0	3493827	12263176	9956352	1.01503e+06	0	0	3493827	12263176	9956352	1.01503e+06	0
sp|Q61881|MCM7_MOUSE	Q61881	MCM7_MOUSE	Mcm7	719	16.3	Mus musculus OX=10090	1:Experimental evidence at protein level	DNA replication licensing factor MCM7	1	0.9988	6	15	15	15	4	5	5	0	0	1	4	5	5	0	0	1	4	5	5	0	0	1	5925947	7415633	7.75895e+06	0	0	921680	5925947	7415633	7.75895e+06	0	0	921680	5925947	7415633	7.75895e+06	0	0
sp|P80314|TCPB_MOUSE	P80314	TCPB_MOUSE	Cct2	535	61.3	Mus musculus OX=10090	1:Experimental evidence at protein level	T-complex protein 1 subunit beta	1	0.999	18	40	40	40	13	11	14	0	1	1	13	11	14	0	1	1	13	11	14	0	1	1	38447008	25147472	32296906	0	4696316	0	38447008	25147472	32296906	0	4696316	0	38447008	25147472	32296906	0	4696316
sp|P08113|ENPL_MOUSE	P08113	ENPL_MOUSE	Hsp90b1	802	10.6	Mus musculus OX=10090	1:Experimental evidence at protein level	Endoplasmin	1	0.9949	4	6	6	9	1	1	3	0	0	1	1	1	3	0	0	1	2	2	4	0	0	1	1.57396e+06	1.14737e+06	2721817	0	0	1.02809e+06	1.57396e+06	1.14737e+06	2721817	0	0	1.02809e+06	4573927	7.77049e+06	6977527	0	0
sp|Q8K363|DDX18_MOUSE	Q8K363	DDX18_MOUSE	Ddx18	660	30.2	Mus musculus OX=10090	1:Experimental evidence at protein level	ATP-dependent RNA helicase DDX18	1	0.999	7	18	18	18	5	5	5	3	0	0	5	5	5	3	0	0	5	5	5	3	0	0	17488918	11541584	25994096	3129712	0	0	17488918	11541584	25994096	3129712	0	0	17488918	11541584	25994096	3129712	0
sp|Q9D8N0|EF1G_MOUSE	Q9D8N0	EF1G_MOUSE	Eef1g	437	27.7	Mus musculus OX=10090	1:Experimental evidence at protein level	Elongation factor 1-gamma	1	0.999	7	18	18	18	4	6	6	2	0	0	4	6	6	2	0	0	4	6	6	2	0	0	6.19468e+06	14151162	14275646	2133952	0	0	6.19468e+06	14151162	14275646	2133952	0	0	6.19468e+06	14151162	14275646	2133952	0
sp|Q3UFM5|NOM1_MOUSE	Q3UFM5	NOM1_MOUSE	Nom1	854	10.3	Mus musculus OX=10090	1:Experimental evidence at protein level	Nucleolar MIF4G domain-containing protein 1	1	0.9978	4	7	7	7	0	4	2	0	1	0	0	4	2	0	1	0	0	4	2	0	1	0	0	2881709	2.3676e+06	0	350867	0	0	2881709	2.3676e+06	0	350867	0	0	2881709	2.3676e+06	0	350867
sp|P42932|TCPQ_MOUSE	P42932	TCPQ_MOUSE	Cct8	548	13.1	Mus musculus OX=10090	1:Experimental evidence at protein level	T-complex protein 1 subunit theta	1	0.999	6	17	17	17	5	6	5	0	0	1	5	6	5	0	0	1	5	6	5	0	0	1	10891110	16459103	20841300	0	0	3.37018e+06	10891110	16459103	20841300	0	0	3.37018e+06	10891110	16459103	20841300	0	0
sp|Q6P5B0|RRP12_MOUSE	Q6P5B0	RRP12_MOUSE	Rrp12	1295	20.9	Mus musculus OX=10090	1:Experimental evidence at protein level	RRP12-like protein	1	0.999	13	23	23	23	5	9	8	1	0	0	5	9	8	1	0	0	5	9	8	1	0	0	5097688	7379979	5255721	1.2447e+06	0	0	5097688	7379979	5255721	1.2447e+06	0	0	5097688	7379979	5255721	1.2447e+06	0
sp|Q9Z2E1|MBD2_MOUSE	Q9Z2E1	MBD2_MOUSE	Mbd2	414	12.6	Mus musculus OX=10090	2:Experimental evidence at transcript level	Methyl-CpG-binding domain protein 2	1	0.999	3	7	7	7	1	3	2	1	0	0	1	3	2	1	0	0	1	3	2	1	0	0	1.26351e+06	5548778	2.73337e+06	681304	0	0	1.26351e+06	5548778	2.73337e+06	681304	0	0	1.26351e+06	5548778	2.73337e+06	681304	0
sp|Q61500|ITM2A_MOUSE	Q61500	ITM2A_MOUSE	Itm2a	263	12.5	Mus musculus OX=10090	2:Experimental evidence at transcript level	Integral membrane protein 2A	1	0.9989	2	7	7	7	2	2	2	0	1	0	2	2	2	0	1	0	2	2	2	0	1	0	5.31947e+06	8190513	6.35668e+06	0	1.50809e+06	0	5.31947e+06	8190513	6.35668e+06	0	1.50809e+06	0	5.31947e+06	8190513	6.35668e+06	0	1.50809e+06
sp|Q3UPF5|ZCCHV_MOUSE	Q3UPF5	ZCCHV_MOUSE	Zc3hav1	946	19.2	Mus musculus OX=10090	1:Experimental evidence at protein level	Zinc finger CCCH-type antiviral protein 1	1	0.999	8	14	14	14	2	8	2	1	1	0	2	8	2	1	1	0	2	8	2	1	1	0	4.65607e+06	16435570	14520780	0	2.70578e+06	0	4.65607e+06	16435570	14520780	0	2.70578e+06	0	4.65607e+06	16435570	14520780	0	2.70578e+06
sp|P80317|TCPZ_MOUSE	P80317	TCPZ_MOUSE	Cct6a	531	43.7	Mus musculus OX=10090	1:Experimental evidence at protein level	T-complex protein 1 subunit zeta	1	0.999	5	11	9	11	4	2	4	1	0	0	3	2	3	1	0	0	4	2	4	1	0	0	6388857	5475517	14414580	2.00241e+06	0	0	6388857	5475517	14414580	2.00241e+06	0	0	6388857	5475517	14414580	2.00241e+06	0
tr|Q8K205|Q8K205_MOUSE	Q8K205	Q8K205_MOUSE	Pop1	1045	33.1	Mus musculus OX=10090	1:Experimental evidence at protein level	Processing of 1, ribonuclease P/MRP family, (S. cerevisiae)	1	0.999	19	44	44	44	10	13	14	2	5	0	10	13	14	2	5	0	10	13	14	2	5	0	10709387	28692046	30194326	3.03905e+06	2.31764e+06	0	10709387	28692046	30194326	3.03905e+06	2.31764e+06	0	10709387	28692046	30194326	3.03905e+06	2.31764e+06
sp|P62196|PRS8_MOUSE	P62196	PRS8_MOUSE	Psmc5	406	22.9	Mus musculus OX=10090	1:Experimental evidence at protein level	26S proteasome regulatory subunit 8	1	0.999	4	12	12	12	4	2	4	0	0	2	4	2	4	0	0	2	4	2	4	0	0	2	15924144	6.1633e+06	13549030	0	0	3.01534e+06	15924144	6.1633e+06	13549030	0	0	3.01534e+06	15924144	6.1633e+06	13549030	0	0
sp|P63038|CH60_MOUSE	P63038	CH60_MOUSE	Hspd1	573	60.2	Mus musculus OX=10090	1:Experimental evidence at protein level	60 kDa heat shock protein, mitochondrial	1	0.999	22	70	70	70	21	18	25	4	0	2	21	18	25	4	0	2	21	18	25	4	0	2	64516840	34911940	60398220	6544649	0	8668429	64516840	34911940	60398220	6544649	0	8668429	64516840	34911940	60398220	6544649	0
sp|Q9DBE9|SPB1_MOUSE	Q9DBE9	SPB1_MOUSE	Ftsj3	838	17.2	Mus musculus OX=10090	1:Experimental evidence at protein level	pre-rRNA 2'-O-ribose RNA methyltransferase FTSJ3	1	0.999	6	13	13	13	2	4	6	1	0	0	2	4	6	1	0	0	2	4	6	1	0	0	1.38155e+06	10583598	8175209	1.9185e+06	0	0	1.38155e+06	10583598	8175209	1.9185e+06	0	0	1.38155e+06	10583598	8175209	1.9185e+06	0
sp|Q91VE6|MK67I_MOUSE	Q91VE6	MK67I_MOUSE	Nifk	317	21.5	Mus musculus OX=10090	1:Experimental evidence at protein level	MKI67 FHA domain-interacting nucleolar phosphoprotein	1	0.999	4	9	9	9	1	2	4	0	2	0	1	2	4	0	2	0	1	2	4	0	2	0	3.23701e+06	5910056	6720692	0	1.53292e+06	0	3.23701e+06	5910056	6720692	0	1.53292e+06	0	3.23701e+06	5910056	6720692	0	1.53292e+06
sp|P52480|KPYM_MOUSE	P52480	KPYM_MOUSE	Pkm	531	45.4	Mus musculus OX=10090	1:Experimental evidence at protein level	Pyruvate kinase PKM	1	0.999	13	26	22	26	6	8	9	1	1	1	5	7	8	1	1	0	6	8	9	1	1	1	21952794	19346600	20519726	0	0	6117320	17848608	15293377	16318624	0	0	0	21952794	19346600	20519726	0	0
sp|P28656|NP1L1_MOUSE	P28656	NP1L1_MOUSE	Nap1l1	391	35.5	Mus musculus OX=10090	1:Experimental evidence at protein level	Nucleosome assembly protein 1-like 1	1	0.999	10	24	18	24	3	9	9	1	1	1	2	7	8	1	0	0	3	9	9	1	1	1	15359412	18069710	16729492	0	4987474	0	6.56053e+06	38529292	33556036	0	0	0	15359412	18069710	16729492	0	4987474
sp|Q99PU8|DHX30_MOUSE	Q99PU8	DHX30_MOUSE	Dhx30	1217	6.4	Mus musculus OX=10090	1:Experimental evidence at protein level	ATP-dependent RNA helicase DHX30	1	0.999	4	8	8	8	1	3	3	0	1	0	1	3	3	0	1	0	1	3	3	0	1	0	1.4226e+06	4.47374e+06	5343723	0	1119232	0	1.4226e+06	4.47374e+06	5343723	0	1119232	0	1.4226e+06	4.47374e+06	5343723	0	1119232
sp|P80318|TCPG_MOUSE	P80318	TCPG_MOUSE	Cct3	545	16.7	Mus musculus OX=10090	1:Experimental evidence at protein level	T-complex protein 1 subunit gamma	1	0.999	6	11	11	11	3	2	5	1	0	0	3	2	5	1	0	0	3	2	5	1	0	0	6.42865e+06	11653992	16399682	3.52153e+06	0	0	6.42865e+06	11653992	16399682	3.52153e+06	0	0	6.42865e+06	11653992	16399682	3.52153e+06	0
sp|Q3TEA8|HP1B3_MOUSE	Q3TEA8	HP1B3_MOUSE	Hp1bp3	554	23.8	Mus musculus OX=10090	1:Experimental evidence at protein level	Heterochromatin protein 1-binding protein 3	1	0.9984	7	13	13	13	1	7	3	1	1	0	1	7	3	1	1	0	1	7	3	1	1	0	3.59544e+06	16059164	8973768	2.94248e+06	0	0	3.59544e+06	16059164	8973768	2.94248e+06	0	0	3.59544e+06	16059164	8973768	2.94248e+06	0
sp|Q61584|FXR1_MOUSE	Q61584	FXR1_MOUSE	Fxr1	677	17.1	Mus musculus OX=10090	1:Experimental evidence at protein level	RNA-binding protein FXR1	1	0.999	6	8	8	10	1	3	2	0	1	1	1	3	2	0	1	1	2	3	3	0	1	1	3433778	2.03618e+06	6.20704e+06	0	0	4.44859e+06	3433778	2.03618e+06	6.20704e+06	0	0	4.44859e+06	16793012	2.03618e+06	23799674	0	0
sp|Q62318|TIF1B_MOUSE	Q62318	TIF1B_MOUSE	Trim28	834	49.2	Mus musculus OX=10090	1:Experimental evidence at protein level	Transcription intermediary factor 1-beta	1	0.999	19	41	41	41	7	19	12	2	1	0	7	19	12	2	1	0	7	19	12	2	1	0	18308442	32382894	28342008	6288812	2.02676e+06	0	18308442	32382894	28342008	6288812	2.02676e+06	0	18308442	32382894	28342008	6288812	2.02676e+06
sp|P11983|TCPA_MOUSE	P11983	TCPA_MOUSE	Tcp1	556	55.6	Mus musculus OX=10090	1:Experimental evidence at protein level	T-complex protein 1 subunit alpha	1	0.999	17	42	42	42	10	13	16	2	0	1	10	13	16	2	0	1	10	13	16	2	0	1	24200434	22365784	27638992	5651958	0	3.42485e+06	24200434	22365784	27638992	5651958	0	3.42485e+06	24200434	22365784	27638992	5651958	0
sp|P56480|ATPB_MOUSE	P56480	ATPB_MOUSE	Atp5f1b	529	35.2	Mus musculus OX=10090	1:Experimental evidence at protein level	ATP synthase subunit beta, mitochondrial	1	0.999	9	19	19	19	6	3	5	4	0	1	6	3	5	4	0	1	6	3	5	4	0	1	12861950	5750683	10292287	2568887	0	1.01907e+06	12861950	5750683	10292287	2568887	0	1.01907e+06	12861950	5750683	10292287	2568887	0
sp|P80316|TCPE_MOUSE	P80316	TCPE_MOUSE	Cct5	541	26.6	Mus musculus OX=10090	1:Experimental evidence at protein level	T-complex protein 1 subunit epsilon	1	0.999	8	22	22	22	8	6	5	1	1	1	8	6	5	1	1	1	8	6	5	1	1	1	16461667	11803853	16293256	0	1.98446e+06	3.58904e+06	16461667	11803853	16293256	0	1.98446e+06	3.58904e+06	16461667	11803853	16293256	0	1.98446e+06
sp|Q0P678|ZCH18_MOUSE	Q0P678	ZCH18_MOUSE	Zc3h18	948	17.6	Mus musculus OX=10090	1:Experimental evidence at protein level	Zinc finger CCCH domain-containing protein 18	1	0.999	5	7	7	7	1	2	1	0	3	0	1	2	1	0	3	0	1	2	1	0	3	0	676240	850290	0	0	205234	0	676240	850290	0	0	205234	0	676240	850290	0	0	205234
sp|P47962|RL5_MOUSE	P47962	RL5_MOUSE	Rpl5	297	28.3	Mus musculus OX=10090	1:Experimental evidence at protein level	60S ribosomal protein L5	1	0.999	5	13	13	13	4	2	4	0	2	1	4	2	4	0	2	1	4	2	4	0	2	1	7.17376e+06	1.01977e+06	7435288	0	2107517	0	7.17376e+06	1.01977e+06	7435288	0	2107517	0	7.17376e+06	1.01977e+06	7435288	0	2107517
sp|Q922K7|NOP2_MOUSE	Q922K7	NOP2_MOUSE	Nop2	793	33.3	Mus musculus OX=10090	1:Experimental evidence at protein level	Probable 28S rRNA (cytosine-C(5))-methyltransferase	1	0.999	13	28	28	28	4	8	10	4	1	1	4	8	10	4	1	1	4	8	10	4	1	1	9899881	28205434	26410178	6802443	0	2.11678e+06	9899881	28205434	26410178	6802443	0	2.11678e+06	9899881	28205434	26410178	6802443	0
sp|Q5SWD9|TSR1_MOUSE	Q5SWD9	TSR1_MOUSE	Tsr1	803	13.4	Mus musculus OX=10090	1:Experimental evidence at protein level	Pre-rRNA-processing protein TSR1 homolog	1	0.999	4	9	9	9	2	4	2	1	0	0	2	4	2	1	0	0	2	4	2	1	0	0	2255536	9535978	4.12886e+06	2207137	0	0	2255536	9535978	4.12886e+06	2207137	0	0	2255536	9535978	4.12886e+06	2207137	0
sp|Q9WVR4|FXR2_MOUSE	Q9WVR4	FXR2_MOUSE	Fxr2	673	36.4	Mus musculus OX=10090	1:Experimental evidence at protein level	RNA-binding protein FXR2	1	0.999	8	11	11	14	1	5	3	1	1	0	1	5	3	1	1	0	2	5	5	1	1	0	3.37798e+06	9254362	6267584	7.05029e+06	0	0	3.37798e+06	9254362	6267584	7.05029e+06	0	0	16737214	9254362	23860218	7.05029e+06	0
sp|Q8CGC6|RBM28_MOUSE	Q8CGC6	RBM28_MOUSE	Rbm28	750	18.7	Mus musculus OX=10090	1:Experimental evidence at protein level	RNA-binding protein 28	1	0.9987	8	13	13	13	2	5	5	1	0	0	2	5	5	1	0	0	2	5	5	1	0	0	2.59441e+06	5.03735e+06	4075090	1.70663e+06	0	0	2.59441e+06	5.03735e+06	4075090	1.70663e+06	0	0	2.59441e+06	5.03735e+06	4075090	1.70663e+06	0
sp|P80315|TCPD_MOUSE	P80315	TCPD_MOUSE	Cct4	539	39	Mus musculus OX=10090	1:Experimental evidence at protein level	T-complex protein 1 subunit delta	1	0.999	10	27	27	27	10	6	7	2	1	1	10	6	7	2	1	1	10	6	7	2	1	1	24878702	14672527	24192950	4.04201e+06	2.63837e+06	2649969	24878702	14672527	24192950	4.04201e+06	2.63837e+06	2649969	24878702	14672527	24192950	4.04201e+06	2.63837e+06
sp|Q5SUF2|LC7L3_MOUSE	Q5SUF2	LC7L3_MOUSE	Luc7l3	432	35.2	Mus musculus OX=10090	1:Experimental evidence at protein level	Luc7-like protein 3	1	0.999	10	25	25	25	4	7	5	4	4	1	4	7	5	4	4	1	4	7	5	4	4	1	23001278	22703598	39843316	0	8179282	4.45685e+06	23001278	22703598	39843316	0	8179282	4.45685e+06	23001278	22703598	39843316	0	8179282
sp|Q8R010|AIMP2_MOUSE	Q8R010	AIMP2_MOUSE	Aimp2	320	10.6	Mus musculus OX=10090	1:Experimental evidence at protein level	Aminoacyl tRNA synthase complex-interacting multifunctional protein 2	0.9999	0.999	2	5	5	5	1	1	2	1	0	0	1	1	2	1	0	0	1	1	2	1	0	0	10177434	8343875	9880686	4205318	0	0	10177434	8343875	9880686	4205318	0	0	10177434	8343875	9880686	4205318	0
sp|O55135|IF6_MOUSE	O55135	IF6_MOUSE	Eif6	245	37.1	Mus musculus OX=10090	1:Experimental evidence at protein level	Eukaryotic translation initiation factor 6	1	0.999	4	9	9	9	3	2	3	0	0	1	3	2	3	0	0	1	3	2	3	0	0	1	14736883	7781409	14667735	0	0	5513239	14736883	7781409	14667735	0	0	5513239	14736883	7781409	14667735	0	0
sp|Q91VY9|ZN622_MOUSE	Q91VY9	ZN622_MOUSE	Znf622	476	20	Mus musculus OX=10090	1:Experimental evidence at protein level	Cytoplasmic 60S subunit biogenesis factor ZNF622	1	0.999	4	10	10	10	1	4	2	1	1	1	1	4	2	1	1	1	1	4	2	1	1	1	1.2215e+06	3.68331e+06	3489573	0	0	1264832	1.2215e+06	3.68331e+06	3489573	0	0	1264832	1.2215e+06	3.68331e+06	3489573	0	0
sp|Q9CQ65|MTAP_MOUSE	Q9CQ65	MTAP_MOUSE	Mtap	283	25.4	Mus musculus OX=10090	1:Experimental evidence at protein level	S-methyl-5'-thioadenosine phosphorylase	1	0.999	5	10	10	10	2	3	3	1	1	0	2	3	3	1	1	0	2	3	3	1	1	0	3.36421e+06	3.77687e+06	4.58684e+06	1.77077e+06	0	0	3.36421e+06	3.77687e+06	4.58684e+06	1.77077e+06	0	0	3.36421e+06	3.77687e+06	4.58684e+06	1.77077e+06	0
sp|Q9QZE5|COPG1_MOUSE	Q9QZE5	COPG1_MOUSE	Copg1	874	8.6	Mus musculus OX=10090	1:Experimental evidence at protein level	Coatomer subunit gamma-1	1	0.999	4	10	8	10	1	3	4	0	2	0	0	3	4	0	1	0	1	3	4	0	2	0	766656	3.0333e+06	2909808	0	1.02357e+06	0	0	3.0333e+06	2909808	0	410322	0	766656	3.0333e+06	2909808	0	1.02357e+06
sp|Q9EQ61|PESC_MOUSE	Q9EQ61	PESC_MOUSE	Pes1	584	21.7	Mus musculus OX=10090	1:Experimental evidence at protein level	Pescadillo homolog	1	0.9989	7	13	13	13	3	2	7	1	0	0	3	2	7	1	0	0	3	2	7	1	0	0	2599911	7708552	9216524	3.03485e+06	0	0	2599911	7708552	9216524	3.03485e+06	0	0	2599911	7708552	9216524	3.03485e+06	0
sp|P54775|PRS6B_MOUSE	P54775	PRS6B_MOUSE	Psmc4	418	50.7	Mus musculus OX=10090	1:Experimental evidence at protein level	26S proteasome regulatory subunit 6B	1	0.999	7	24	24	24	7	6	6	2	2	1	7	6	6	2	2	1	7	6	6	2	2	1	14904032	10367188	8392023	0	2.092e+06	3.22155e+06	14904032	10367188	8392023	0	2.092e+06	3.22155e+06	14904032	10367188	8392023	0	2.092e+06
sp|Q8BW10|NOB1_MOUSE	Q8BW10	NOB1_MOUSE	Nob1	403	17.1	Mus musculus OX=10090	1:Experimental evidence at protein level	RNA-binding protein NOB1	1	0.9986	3	10	10	10	2	3	3	1	0	1	2	3	3	1	0	1	2	3	3	1	0	1	7.38505e+06	9501844	10498033	2.43536e+06	0	1914991	7.38505e+06	9501844	10498033	2.43536e+06	0	1914991	7.38505e+06	9501844	10498033	2.43536e+06	0
sp|Q9CY58|PAIRB_MOUSE	Q9CY58	PAIRB_MOUSE	Serbp1	407	36.9	Mus musculus OX=10090	1:Experimental evidence at protein level	Plasminogen activator inhibitor 1 RNA-binding protein	1	0.999	10	36	36	36	7	9	8	3	4	5	7	9	8	3	4	5	7	9	8	3	4	5	69080720	55112488	56836952	10151234	8959694	9754716	69080720	55112488	56836952	10151234	8959694	9754716	69080720	55112488	56836952	10151234	8959694
sp|Q61753|SERA_MOUSE	Q61753	SERA_MOUSE	Phgdh	533	37.7	Mus musculus OX=10090	1:Experimental evidence at protein level	D-3-phosphoglycerate dehydrogenase	1	0.999	12	40	40	40	9	10	12	2	3	4	9	10	12	2	3	4	9	10	12	2	3	4	35677780	28967672	25787904	5.73042e+06	4528047	4486925	35677780	28967672	25787904	5.73042e+06	4528047	4486925	35677780	28967672	25787904	5.73042e+06	4528047
sp|Q3TLH4|PRC2C_MOUSE	Q3TLH4	PRC2C_MOUSE	Prrc2c	2846	14.7	Mus musculus OX=10090	1:Experimental evidence at protein level	Protein PRRC2C	1	0.999	13	19	19	21	3	10	4	1	0	1	3	10	4	1	0	1	3	11	4	1	0	2	5594039	8637360	6525469	0	0	0	5594039	8637360	6525469	0	0	0	5594039	11863031	5.49407e+06	0	0
sp|A2AT37|RENT2_MOUSE	A2AT37	RENT2_MOUSE	Upf2	1269	5.2	Mus musculus OX=10090	1:Experimental evidence at protein level	Regulator of nonsense transcripts 2	1	0.999	4	7	7	7	0	4	2	0	1	0	0	4	2	0	1	0	0	4	2	0	1	0	0	4.61404e+06	3.60695e+06	0	1.37079e+06	0	0	4.61404e+06	3.60695e+06	0	1.37079e+06	0	0	4.61404e+06	3.60695e+06	0	1.37079e+06
sp|Q9D358|PPAC_MOUSE	Q9D358	PPAC_MOUSE	Acp1	158	21.5	Mus musculus OX=10090	1:Experimental evidence at protein level	Low molecular weight phosphotyrosine protein phosphatase	0.9899	0.9986	1	3	3	3	0	1	1	1	0	0	0	1	1	1	0	0	0	1	1	1	0	0	0	2.8506e+06	2.76534e+06	948624	0	0	0	2.8506e+06	2.76534e+06	948624	0	0	0	2.8506e+06	2.76534e+06	948624	0
sp|P62843|RS15_MOUSE	P62843	RS15_MOUSE	Rps15	145	75.2	Mus musculus OX=10090	1:Experimental evidence at protein level	40S ribosomal protein S15	1	0.999	7	35	35	35	12	4	11	3	4	1	12	4	11	3	4	1	12	4	11	3	4	1	45201376	28638298	110203848	0	18011688	13436404	45201376	28638298	110203848	0	18011688	13436404	45201376	28638298	110203848	0	18011688
sp|Q99MR6|SRRT_MOUSE	Q99MR6	SRRT_MOUSE	Srrt	875	5.7	Mus musculus OX=10090	1:Experimental evidence at protein level	Serrate RNA effector molecule homolog	1	0.9988	2	6	6	6	1	2	2	1	0	0	1	2	2	1	0	0	1	2	2	1	0	0	1.64953e+06	5.30125e+06	5470420	2.13257e+06	0	0	1.64953e+06	5.30125e+06	5470420	2.13257e+06	0	0	1.64953e+06	5.30125e+06	5470420	2.13257e+06	0
sp|Q60749|KHDR1_MOUSE	Q60749	KHDR1_MOUSE	Khdrbs1	443	37.9	Mus musculus OX=10090	1:Experimental evidence at protein level	KH domain-containing, RNA-binding, signal transduction-associated protein 1	1	0.9987	6	16	15	16	2	7	3	2	0	2	2	6	3	2	0	2	2	7	3	2	0	2	10909895	30512474	11445506	9236881	0	0	10909895	30512474	11445506	9236881	0	0	10909895	30512474	11445506	9236881	0
sp|P62754|RS6_MOUSE	P62754	RS6_MOUSE	Rps6	249	57.4	Mus musculus OX=10090	1:Experimental evidence at protein level	40S ribosomal protein S6	1	0.999	19	73	73	73	17	16	19	8	9	4	17	16	19	8	9	4	17	16	19	8	9	4	458926080	385823296	540250690	177062112	0	68149312	458926080	385823296	540250690	177062112	0	68149312	458926080	385823296	540250690	177062112	0
sp|Q01320|TOP2A_MOUSE	Q01320	TOP2A_MOUSE	Top2a	1528	21.2	Mus musculus OX=10090	1:Experimental evidence at protein level	DNA topoisomerase 2-alpha	1	0.999	19	34	29	34	3	16	13	1	1	0	3	13	11	1	1	0	3	16	13	1	1	0	2840912	4929855	4559882	1544764	646653	0	2840912	4929855	4559882	1544764	646653	0	2840912	4929855	4559882	1544764	646653
sp|P70279|SURF6_MOUSE	P70279	SURF6_MOUSE	Surf6	355	11.5	Mus musculus OX=10090	1:Experimental evidence at protein level	Surfeit locus protein 6	1	0.9988	3	6	6	6	2	2	1	1	0	0	2	2	1	1	0	0	2	2	1	1	0	0	2.7752e+06	2.24177e+06	3.10634e+06	1476540	0	0	2.7752e+06	2.24177e+06	3.10634e+06	1476540	0	0	2.7752e+06	2.24177e+06	3.10634e+06	1476540	0
sp|Q99P88|NU155_MOUSE	Q99P88	NU155_MOUSE	Nup155	1391	7.8	Mus musculus OX=10090	1:Experimental evidence at protein level	Nuclear pore complex protein Nup155	1	0.9987	3	5	5	5	0	3	1	0	1	0	0	3	1	0	1	0	0	3	1	0	1	0	0	1.93649e+06	1.65478e+06	0	673271	0	0	1.93649e+06	1.65478e+06	0	673271	0	0	1.93649e+06	1.65478e+06	0	673271
sp|Q9D823|RL37_MOUSE	Q9D823	RL37_MOUSE	Rpl37	97	37.1	Mus musculus OX=10090	1:Experimental evidence at protein level	60S ribosomal protein L37	1	0.9985	2	6	6	6	2	1	2	0	0	1	2	1	2	0	0	1	2	1	2	0	0	1	35425608	14824099	31050866	0	0	15281734	35425608	14824099	31050866	0	0	15281734	35425608	14824099	31050866	0	0
sp|O35218|CPSF2_MOUSE	O35218	CPSF2_MOUSE	Cpsf2	782	17.8	Mus musculus OX=10090	1:Experimental evidence at protein level	Cleavage and polyadenylation specificity factor subunit 2	1	0.9976	4	12	12	12	1	4	0	4	1	2	1	4	0	4	1	2	1	4	0	4	1	2	302078560	175241168	0	90105416	0	0	302078560	175241168	0	90105416	0	0	302078560	175241168	0	90105416	0
sp|P52293|IMA1_MOUSE	P52293	IMA1_MOUSE	Kpna2	529	20.8	Mus musculus OX=10090	1:Experimental evidence at protein level	Importin subunit alpha-1	1	0.9989	6	12	12	12	1	2	6	2	1	0	1	2	6	2	1	0	1	2	6	2	1	0	1.7242e+06	3.72755e+06	2962833	1.59104e+06	0	0	1.7242e+06	3.72755e+06	2962833	1.59104e+06	0	0	1.7242e+06	3.72755e+06	2962833	1.59104e+06	0
sp|Q8K284|TF3C1_MOUSE	Q8K284	TF3C1_MOUSE	Gtf3c1	2101	21.7	Mus musculus OX=10090	1:Experimental evidence at protein level	General transcription factor 3C polypeptide 1	1	0.999	6	8	8	8	0	5	2	0	1	0	0	5	2	0	1	0	0	5	2	0	1	0	0	2.51094e+06	2.13633e+06	0	896691	0	0	2.51094e+06	2.13633e+06	0	896691	0	0	2.51094e+06	2.13633e+06	0	896691
sp|Q9CPP0|NPM3_MOUSE	Q9CPP0	NPM3_MOUSE	Npm3	175	61.7	Mus musculus OX=10090	1:Experimental evidence at protein level	Nucleoplasmin-3	1	0.999	4	13	13	13	3	3	4	1	1	1	3	3	4	1	1	1	3	3	4	1	1	1	40899356	46164392	40629200	7429499	7329793	10108236	40899356	46164392	40629200	7429499	7329793	10108236	40899356	46164392	40629200	7429499	7329793
sp|P17918|PCNA_MOUSE	P17918	PCNA_MOUSE	Pcna	261	17.6	Mus musculus OX=10090	1:Experimental evidence at protein level	Proliferating cell nuclear antigen	1	0.9983	2	6	6	6	1	2	2	0	0	1	1	2	2	0	0	1	1	2	2	0	0	1	3.2838e+06	3677743	5074424	0	0	2.36741e+06	3.2838e+06	3677743	5074424	0	0	2.36741e+06	3.2838e+06	3677743	5074424	0	0
sp|Q8BP47|SYNC_MOUSE	Q8BP47	SYNC_MOUSE	NARS1	559	22.5	Mus musculus OX=10090	1:Experimental evidence at protein level	Asparagine--tRNA ligase, cytoplasmic	1	0.999	6	15	15	15	5	3	4	2	1	0	5	3	4	2	1	0	5	3	4	2	1	0	4.58795e+06	2.05415e+06	7.47165e+06	2.79794e+06	0	0	4.58795e+06	2.05415e+06	7.47165e+06	2.79794e+06	0	0	4.58795e+06	2.05415e+06	7.47165e+06	2.79794e+06	0
sp|Q9CPR4|RL17_MOUSE	Q9CPR4	RL17_MOUSE	Rpl17	184	62.5	Mus musculus OX=10090	1:Experimental evidence at protein level	60S ribosomal protein L17	1	0.999	14	73	67	73	15	14	20	9	6	9	14	14	17	8	6	8	15	14	20	9	6	9	258185088	256123920	343227264	81916576	45506232	43064680	258185088	256123920	343227264	81916576	45506232	43064680	258185088	256123920	343227264	81916576	45506232
sp|P99027|RLA2_MOUSE	P99027	RLA2_MOUSE	Rplp2	115	97.4	Mus musculus OX=10090	1:Experimental evidence at protein level	60S acidic ribosomal protein P2	1	0.999	8	39	12	39	9	7	8	5	6	4	2	2	2	2	2	2	9	7	8	5	6	4	156585040	85153240	125372056	19944852	34209392	18940898	49907568	27450934	16853410	11245928	19860668	14894347	156585040	85153240	125372056	19944852	34209392
sp|P97376|FRG1_MOUSE	P97376	FRG1_MOUSE	Frg1	258	5	Mus musculus OX=10090	1:Experimental evidence at protein level	Protein FRG1	0.9862	0.9983	1	4	4	4	1	1	1	0	1	0	1	1	1	0	1	0	1	1	1	0	1	0	2.71263e+06	3.19065e+06	2.75818e+06	0	1.74769e+06	0	2.71263e+06	3.19065e+06	2.75818e+06	0	1.74769e+06	0	2.71263e+06	3.19065e+06	2.75818e+06	0	1.74769e+06
sp|P62855|RS26_MOUSE	P62855	RS26_MOUSE	Rps26	115	44.3	Mus musculus OX=10090	1:Experimental evidence at protein level	40S ribosomal protein S26	1	0.999	4	21	21	21	3	6	5	2	4	1	3	6	5	2	4	1	3	6	5	2	4	1	432427968	345868640	538076540	122769776	108533488	35759584	432427968	345868640	538076540	122769776	108533488	35759584	432427968	345868640	538076540	122769776	108533488
sp|Q9ESX5|DKC1_MOUSE	Q9ESX5	DKC1_MOUSE	Dkc1	509	25.7	Mus musculus OX=10090	1:Experimental evidence at protein level	H/ACA ribonucleoprotein complex subunit DKC1	1	0.999	8	22	22	22	4	10	6	1	1	0	4	10	6	1	1	0	4	10	6	1	1	0	4.88389e+06	6.16461e+06	6949782	0	3.6602e+06	0	4.88389e+06	6.16461e+06	6949782	0	3.6602e+06	0	4.88389e+06	6.16461e+06	6949782	0	3.6602e+06
sp|O70305|ATX2_MOUSE	O70305	ATX2_MOUSE	Atxn2	1285	7.9	Mus musculus OX=10090	1:Experimental evidence at protein level	Ataxin-2	1	0.9988	3	3	3	3	0	2	0	0	1	0	0	2	0	0	1	0	0	2	0	0	1	0	0	2545010	0	0	520752	0	0	2545010	0	0	520752	0	0	2545010	0	0	520752
sp|Q03267|IKZF1_MOUSE	Q03267	IKZF1_MOUSE	Ikzf1	517	28.8	Mus musculus OX=10090	1:Experimental evidence at protein level	DNA-binding protein Ikaros	1	0.999	7	18	15	18	4	6	6	1	1	0	3	6	4	1	1	0	4	6	6	1	1	0	27884670	18957392	27327812	8399455	6.89945e+06	0	27884670	18957392	27327812	8399455	6.89945e+06	0	27884670	18957392	27327812	8399455	6.89945e+06
sp|Q9D8W5|PSD12_MOUSE	Q9D8W5	PSD12_MOUSE	Psmd12	456	9	Mus musculus OX=10090	1:Experimental evidence at protein level	26S proteasome non-ATPase regulatory subunit 12	0.9986	0.9989	2	5	5	5	1	1	2	1	0	0	1	1	2	1	0	0	1	1	2	1	0	0	9514613	5256465	8591478	4.83988e+06	0	0	9514613	5256465	8591478	4.83988e+06	0	0	9514613	5256465	8591478	4.83988e+06	0
sp|O08807|PRDX4_MOUSE	O08807	PRDX4_MOUSE	Prdx4	274	18.6	Mus musculus OX=10090	1:Experimental evidence at protein level	Peroxiredoxin-4	1	0.9986	3	6	6	10	2	1	2	1	0	0	2	1	2	1	0	0	3	2	3	1	0	1	46431940	43188008	51288844	24719504	0	0	46431940	43188008	51288844	24719504	0	0	64719008	61220564	68573696	24719504	0
sp|Q5SU73|COIL_MOUSE	Q5SU73	COIL_MOUSE	Coil	570	11.4	Mus musculus OX=10090	1:Experimental evidence at protein level	Coilin	1	0.9989	3	5	5	5	0	2	2	1	0	0	0	2	2	1	0	0	0	2	2	1	0	0	0	4516345	2.29661e+06	1421041	0	0	0	4516345	2.29661e+06	1421041	0	0	0	4516345	2.29661e+06	1421041	0
sp|Q9CQJ4|RING2_MOUSE	Q9CQJ4	RING2_MOUSE	Rnf2	336	9.2	Mus musculus OX=10090	1:Experimental evidence at protein level	E3 ubiquitin-protein ligase RING2	0.9995	0.9988	2	4	2	4	0	2	1	0	1	0	0	1	1	0	0	0	0	2	1	0	1	0	0	6330858	0	0	1323672	0	0	3.27897e+06	0	0	0	0	0	6330858	0	0	1323672
sp|Q9R190|MTA2_MOUSE	Q9R190	MTA2_MOUSE	Mta2	668	21.4	Mus musculus OX=10090	1:Experimental evidence at protein level	Metastasis-associated protein MTA2	1	0.999	7	13	13	13	2	7	2	1	1	0	2	7	2	1	1	0	2	7	2	1	1	0	5.48498e+06	8506920	7566983	0	4610634	0	5.48498e+06	8506920	7566983	0	4610634	0	5.48498e+06	8506920	7566983	0	4610634
sp|Q9CQF0|RM11_MOUSE	Q9CQF0	RM11_MOUSE	Mrpl11	192	39.6	Mus musculus OX=10090	1:Experimental evidence at protein level	39S ribosomal protein L11, mitochondrial	1	0.999	5	11	11	11	5	1	3	0	1	1	5	1	3	0	1	1	5	1	3	0	1	1	11152352	4.00614e+06	7.74871e+06	0	0	4903208	11152352	4.00614e+06	7.74871e+06	0	0	4903208	11152352	4.00614e+06	7.74871e+06	0	0
sp|Q9CYH6|RRS1_MOUSE	Q9CYH6	RRS1_MOUSE	Rrs1	365	15.6	Mus musculus OX=10090	1:Experimental evidence at protein level	Ribosome biogenesis regulatory protein homolog	1	0.999	3	9	9	9	3	1	3	0	1	1	3	1	3	0	1	1	3	1	3	0	1	1	7.71619e+06	1.76267e+06	6352029	0	862203	2.57844e+06	7.71619e+06	1.76267e+06	6352029	0	862203	2.57844e+06	7.71619e+06	1.76267e+06	6352029	0	862203
sp|Q91W18|TDRD3_MOUSE	Q91W18	TDRD3_MOUSE	Tdrd3	743	12.7	Mus musculus OX=10090	1:Experimental evidence at protein level	Tudor domain-containing protein 3	0.9962	0.9962	1	3	3	3	1	0	1	0	1	0	1	0	1	0	1	0	1	0	1	0	1	0	1.68067e+06	0	2.21255e+06	0	849124	0	1.68067e+06	0	2.21255e+06	0	849124	0	1.68067e+06	0	2.21255e+06	0	849124
sp|Q9CS42|PRPS2_MOUSE	Q9CS42	PRPS2_MOUSE	Prps2	318	14.2	Mus musculus OX=10090	1:Experimental evidence at protein level	Ribose-phosphate pyrophosphokinase 2	1	0.999	4	14	0	14	3	4	4	2	1	0	0	0	0	0	0	0	3	4	4	2	1	0	14370386	11852314	9221878	7931176	0	0	0	0	0	0	0	0	14370386	11852314	9221878	7931176	0
sp|Q91VK4|ITM2C_MOUSE	Q91VK4	ITM2C_MOUSE	Itm2c	269	12.3	Mus musculus OX=10090	1:Experimental evidence at protein level	Integral membrane protein 2C	0.9998	0.9988	2	6	6	6	1	2	2	1	0	0	1	2	2	1	0	0	1	2	2	1	0	0	1.97069e+06	3991288	4.18857e+06	2307077	0	0	1.97069e+06	3991288	4.18857e+06	2307077	0	0	1.97069e+06	3991288	4.18857e+06	2307077	0
sp|P63168|DYL1_MOUSE	P63168	DYL1_MOUSE	Dynll1	89	38.2	Mus musculus OX=10090	1:Experimental evidence at protein level	Dynein light chain 1, cytoplasmic	0.9725	0.9949	1	4	4	4	1	1	1	0	0	1	1	1	1	0	0	1	1	1	1	0	0	1	4750481	7.11886e+06	6308324	0	0	4.18399e+06	4750481	7.11886e+06	6308324	0	0	4.18399e+06	4750481	7.11886e+06	6308324	0	0
sp|P01869|IGH1M_MOUSE	P01869	IGH1M_MOUSE	Ighg1	393	42.2	Mus musculus OX=10090	1:Experimental evidence at protein level	Ig gamma-1 chain C region, membrane-bound form	1	0.999	12	90	90	90	15	24	28	8	12	3	15	24	28	8	12	3	15	24	28	8	12	3	522714688	1275826820	2340090620	256131584	596353860	119490968	522714688	1275826820	2340090620	256131584	596353860	119490968	522714688	1275826820	2340090620	256131584	596353860
sp|Q3UB74|TBRG1_MOUSE	Q3UB74	TBRG1_MOUSE	Tbrg1	406	2.7	Mus musculus OX=10090	1:Experimental evidence at protein level	Transforming growth factor beta regulator 1	0.9899	0.9987	1	3	3	3	1	1	0	0	1	0	1	1	0	0	1	0	1	1	0	0	1	0	2363360	3.61205e+06	0	0	1.40352e+06	0	2363360	3.61205e+06	0	0	1.40352e+06	0	2363360	3.61205e+06	0	0	1.40352e+06
sp|Q6ZWV3|RL10_MOUSE	Q6ZWV3	RL10_MOUSE	Rpl10	214	55.6	Mus musculus OX=10090	1:Experimental evidence at protein level	60S ribosomal protein L10	1	0.999	14	125	24	125	26	32	30	15	15	7	6	4	6	2	3	3	26	32	30	15	15	7	178487136	262159152	255494960	89219136	58964812	15671679	39585016	70028192	71375760	0	30586332	8455469	178487136	262159152	255494960	89219136	58964812
sp|P01631|KV2A7_MOUSE	P01631	KV2A7_MOUSE		113	38.9	Mus musculus OX=10090	1:Experimental evidence at protein level	Ig kappa chain V-II region 26-10	1	0.999	3	34	8	34	9	6	8	4	5	2	2	1	2	1	1	1	9	6	8	4	5	2	666392510	348600544	1066593540	189943520	230837344	76618872	486589280	0	980680700	0	0	0	666392510	348600544	1066593540	189943520	230837344
sp|Q60875|ARHG2_MOUSE	Q60875	ARHG2_MOUSE	Arhgef2	985	31.9	Mus musculus OX=10090	1:Experimental evidence at protein level	Rho guanine nucleotide exchange factor 2	1	0.999	16	37	37	37	2	14	12	3	6	0	2	14	12	3	6	0	2	14	12	3	6	0	5.33082e+06	17740766	16455334	2547771	6972946	0	5.33082e+06	17740766	16455334	2547771	6972946	0	5.33082e+06	17740766	16455334	2547771	6972946
sp|Q91VL9|ZBTB1_MOUSE	Q91VL9	ZBTB1_MOUSE	Zbtb1	713	26.2	Mus musculus OX=10090	1:Experimental evidence at protein level	Zinc finger and BTB domain-containing protein 1	1	0.999	6	15	15	15	0	7	5	0	3	0	0	7	5	0	3	0	0	7	5	0	3	0	0	14040291	7.70663e+06	0	5271833	0	0	14040291	7.70663e+06	0	5271833	0	0	14040291	7.70663e+06	0	5271833
sp|Q8BUI3|LRWD1_MOUSE	Q8BUI3	LRWD1_MOUSE	LRWD1	648	5.7	Mus musculus OX=10090	2:Experimental evidence at transcript level	Leucine-rich repeat and WD repeat-containing protein 1	0.9666	0.994	1	3	3	3	1	1	0	0	0	1	1	1	0	0	0	1	1	1	0	0	0	1	1.35348e+06	1.56847e+06	0	0	0	712764	1.35348e+06	1.56847e+06	0	0	0	712764	1.35348e+06	1.56847e+06	0	0	0
sp|Q5U4D9|THOC6_MOUSE	Q5U4D9	THOC6_MOUSE	Thoc6	341	29.9	Mus musculus OX=10090	1:Experimental evidence at protein level	THO complex subunit 6 homolog	1	0.999	6	21	21	21	4	5	5	3	3	1	4	5	5	3	3	1	4	5	5	3	3	1	12378044	13906318	13720397	9803680	0	0	12378044	13906318	13720397	9803680	0	0	12378044	13906318	13720397	9803680	0
sp|Q91W50|CSDE1_MOUSE	Q91W50	CSDE1_MOUSE	Csde1	798	31	Mus musculus OX=10090	1:Experimental evidence at protein level	Cold shock domain-containing protein E1	1	0.999	10	17	17	17	2	9	4	1	1	0	2	9	4	1	1	0	2	9	4	1	1	0	1983604	2.52391e+06	2.45961e+06	1.70802e+06	0	0	1983604	2.52391e+06	2.45961e+06	1.70802e+06	0	0	1983604	2.52391e+06	2.45961e+06	1.70802e+06	0
sp|Q80WE4|KI20B_MOUSE	Q80WE4	KI20B_MOUSE	Kif20b	1774	13.1	Mus musculus OX=10090	1:Experimental evidence at protein level	Kinesin-like protein KIF20B	1	0.9989	9	13	13	13	0	6	6	1	0	0	0	6	6	1	0	0	0	6	6	1	0	0	0	4299611	6287618	2.59565e+06	0	0	0	4299611	6287618	2.59565e+06	0	0	0	4299611	6287618	2.59565e+06	0
sp|O88685|PRS6A_MOUSE	O88685	PRS6A_MOUSE	Psmc3	442	33	Mus musculus OX=10090	1:Experimental evidence at protein level	26S proteasome regulatory subunit 6A	1	0.999	7	13	13	13	3	2	6	0	0	2	3	2	6	0	0	2	3	2	6	0	0	2	1797179	1.31101e+06	5104915	0	0	2048442	1797179	1.31101e+06	5104915	0	0	2048442	1797179	1.31101e+06	5104915	0	0
sp|P61222|ABCE1_MOUSE	P61222	ABCE1_MOUSE	Abce1	599	27.9	Mus musculus OX=10090	1:Experimental evidence at protein level	ATP-binding cassette sub-family E member 1	1	0.999	4	12	12	12	2	4	4	0	1	1	2	4	4	0	1	1	2	4	4	0	1	1	3.95558e+06	4449289	4844309	0	1.71304e+06	1621146	3.95558e+06	4449289	4844309	0	1.71304e+06	1621146	3.95558e+06	4449289	4844309	0	1.71304e+06
sp|Q8VEE4|RFA1_MOUSE	Q8VEE4	RFA1_MOUSE	Rpa1	623	5.8	Mus musculus OX=10090	1:Experimental evidence at protein level	Replication protein A 70 kDa DNA-binding subunit	0.9998	0.9982	1	4	4	4	1	1	1	0	1	0	1	1	1	0	1	0	1	1	1	0	1	0	3.37252e+06	3.03509e+06	2.91792e+06	0	2.36205e+06	0	3.37252e+06	3.03509e+06	2.91792e+06	0	2.36205e+06	0	3.37252e+06	3.03509e+06	2.91792e+06	0	2.36205e+06
sp|Q3UL36|ARGL1_MOUSE	Q3UL36	ARGL1_MOUSE	Arglu1	271	14.4	Mus musculus OX=10090	1:Experimental evidence at protein level	Arginine and glutamate-rich protein 1	1	0.9942	4	10	10	10	2	4	2	1	1	0	2	4	2	1	1	0	2	4	2	1	1	0	8410628	11338446	7447995	4.03185e+06	2864657	0	8410628	11338446	7447995	4.03185e+06	2864657	0	8410628	11338446	7447995	4.03185e+06	2864657
sp|P67871|CSK2B_MOUSE	P67871	CSK2B_MOUSE	Csnk2b	215	43.7	Mus musculus OX=10090	1:Experimental evidence at protein level	Casein kinase II subunit beta	1	0.999	3	8	8	8	3	2	2	0	0	1	3	2	2	0	0	1	3	2	2	0	0	1	9635794	6041157	7592227	0	0	6061570	9635794	6041157	7592227	0	0	6061570	9635794	6041157	7592227	0	0
sp|P63325|RS10_MOUSE	P63325	RS10_MOUSE	Rps10	165	29.7	Mus musculus OX=10090	1:Experimental evidence at protein level	40S ribosomal protein S10	1	0.999	4	17	17	17	5	2	5	1	3	1	5	2	5	1	3	1	5	2	5	1	3	1	52665200	10976250	34779192	1.91239e+06	8.10302e+06	15777425	52665200	10976250	34779192	1.91239e+06	8.10302e+06	15777425	52665200	10976250	34779192	1.91239e+06	8.10302e+06
sp|Q9CX11|UTP23_MOUSE	Q9CX11	UTP23_MOUSE	Utp23	249	18.9	Mus musculus OX=10090	2:Experimental evidence at transcript level	rRNA-processing protein UTP23 homolog	0.9997	0.999	2	2	2	2	0	0	1	0	0	1	0	0	1	0	0	1	0	0	1	0	0	1	0	0	3446266	0	0	905156	0	0	3446266	0	0	905156	0	0	3446266	0	0
sp|Q9CYI4|LUC7L_MOUSE	Q9CYI4	LUC7L_MOUSE	Luc7l	371	27.2	Mus musculus OX=10090	1:Experimental evidence at protein level	Putative RNA-binding protein Luc7-like 1	1	0.999	5	4	4	8	0	2	1	0	1	0	0	2	1	0	1	0	1	3	2	0	2	0	0	3.90785e+06	0	0	1.91854e+06	0	0	3.90785e+06	0	0	1.91854e+06	0	1.50396e+06	3.90785e+06	1.82328e+06	0	1.91854e+06
sp|P16045|LEG1_MOUSE	P16045	LEG1_MOUSE	Lgals1	135	56.3	Mus musculus OX=10090	1:Experimental evidence at protein level	Galectin-1	1	0.999	5	14	14	14	5	2	3	1	2	1	5	2	3	1	2	1	5	2	3	1	2	1	60363904	20647064	38367104	9262675	11701997	10828254	60363904	20647064	38367104	9262675	11701997	10828254	60363904	20647064	38367104	9262675	11701997
sp|Q60973|RBBP7_MOUSE	Q60973	RBBP7_MOUSE	Rbbp7	425	39.3	Mus musculus OX=10090	1:Experimental evidence at protein level	Histone-binding protein RBBP7	1	0.999	7	21	20	21	5	6	5	4	1	0	5	5	5	4	1	0	5	6	5	4	1	0	25911048	8687088	31268320	14539697	3.2663e+06	0	25911048	8687088	31268320	14539697	3.2663e+06	0	25911048	8687088	31268320	14539697	3.2663e+06
sp|Q6P1F6|2ABA_MOUSE	Q6P1F6	2ABA_MOUSE	Ppp2r2a	447	55.3	Mus musculus OX=10090	1:Experimental evidence at protein level	Serine/threonine-protein phosphatase 2A 55 kDa regulatory subunit B alpha isoform	1	0.999	8	17	12	17	2	3	10	0	1	1	2	1	7	0	1	1	2	3	10	0	1	1	0	9979944	8494849	0	2.71412e+06	2310106	0	9979944	8494849	0	2.71412e+06	2310106	0	9979944	8494849	0	2.71412e+06
sp|Q9CWX9|DDX47_MOUSE	Q9CWX9	DDX47_MOUSE	Ddx47	455	25.1	Mus musculus OX=10090	2:Experimental evidence at transcript level	Probable ATP-dependent RNA helicase DDX47	1	0.999	4	11	11	11	3	3	3	1	0	1	3	3	3	1	0	1	3	3	3	1	0	1	3893637	3.29448e+06	4571648	1.48939e+06	0	1715076	3893637	3.29448e+06	4571648	1.48939e+06	0	1715076	3893637	3.29448e+06	4571648	1.48939e+06	0
sp|P23116|EIF3A_MOUSE	P23116	EIF3A_MOUSE	Eif3a	1344	7.2	Mus musculus OX=10090	1:Experimental evidence at protein level	Eukaryotic translation initiation factor 3 subunit A	1	0.9989	5	9	9	9	0	3	5	1	0	0	0	3	5	1	0	0	0	3	5	1	0	0	0	3.8572e+06	6530437	2.83427e+06	0	0	0	3.8572e+06	6530437	2.83427e+06	0	0	0	3.8572e+06	6530437	2.83427e+06	0
sp|Q61171|PRDX2_MOUSE	Q61171	PRDX2_MOUSE	Prdx2	198	28.3	Mus musculus OX=10090	1:Experimental evidence at protein level	Peroxiredoxin-2	1	0.9959	4	9	8	9	3	2	3	0	0	1	2	2	3	0	0	1	3	2	3	0	0	1	4686314	4468256	5674519	0	0	4.10232e+06	4686314	4468256	5674519	0	0	4.10232e+06	4686314	4468256	5674519	0	0
sp|Q91Z49|UIF_MOUSE	Q91Z49	UIF_MOUSE	Fyttd1	317	12.9	Mus musculus OX=10090	1:Experimental evidence at protein level	UAP56-interacting factor	1	0.999	4	10	10	10	1	3	3	1	1	1	1	3	3	1	1	1	1	3	3	1	1	1	2727999	3627392	4596365	3.05004e+06	0	0	2727999	3627392	4596365	3.05004e+06	0	0	2727999	3627392	4596365	3.05004e+06	0
sp|Q3UZ18|ICE2_MOUSE	Q3UZ18	ICE2_MOUSE	Ice2	988	35.9	Mus musculus OX=10090	1:Experimental evidence at protein level	Little elongation complex subunit 2	1	0.999	12	29	29	29	2	8	6	5	8	0	2	8	6	5	8	0	2	8	6	5	8	0	2.42638e+06	15598842	13652646	3.04938e+06	5785778	0	2.42638e+06	15598842	13652646	3.04938e+06	5785778	0	2.42638e+06	15598842	13652646	3.04938e+06	5785778
sp|Q61033|LAP2A_MOUSE	Q61033	LAP2A_MOUSE	Tmpo	693	22.2	Mus musculus OX=10090	1:Experimental evidence at protein level	Lamina-associated polypeptide 2, isoforms alpha/zeta	1	0.999	8	23	23	23	3	6	7	4	2	1	3	6	7	4	2	1	3	6	7	4	2	1	8066600	13415029	9850580	4597776	0	4171426	8066600	13415029	9850580	4597776	0	4171426	8066600	13415029	9850580	4597776	0
sp|Q6ZWN5|RS9_MOUSE	Q6ZWN5	RS9_MOUSE	Rps9	194	64.9	Mus musculus OX=10090	1:Experimental evidence at protein level	40S ribosomal protein S9	1	0.999	18	66	66	66	15	12	14	11	8	6	15	12	14	11	8	6	15	12	14	11	8	6	247470752	195738464	286716480	161979824	27371602	16177815	247470752	195738464	286716480	161979824	27371602	16177815	247470752	195738464	286716480	161979824	27371602
sp|Q5SFM8|RBM27_MOUSE	Q5SFM8	RBM27_MOUSE	Rbm27	1060	12.3	Mus musculus OX=10090	1:Experimental evidence at protein level	RNA-binding protein 27	1	0.9964	5	10	6	10	0	4	3	1	2	0	0	2	3	1	0	0	0	4	3	1	2	0	0	4224653	3.23938e+06	1.13052e+06	973676	0	0	3.61848e+06	3.23938e+06	1.13052e+06	0	0	0	4224653	3.23938e+06	1.13052e+06	973676
sp|P14430|HA18_MOUSE	P14430	HA18_MOUSE	H2-Q8	326	24.5	Mus musculus OX=10090	3:Protein inferred from homology	H-2 class I histocompatibility antigen, Q8 alpha chain	0.9992	0.9983	3	5	0	6	1	1	2	1	0	0	0	0	0	0	0	0	1	2	2	1	0	0	4.61703e+06	5029821	3.27486e+06	3.66123e+06	0	0	0	0	0	0	0	0	4.61703e+06	5029821	3.27486e+06	3.66123e+06	0
sp|P62849|RS24_MOUSE	P62849	RS24_MOUSE	Rps24	133	36.1	Mus musculus OX=10090	1:Experimental evidence at protein level	40S ribosomal protein S24	1	0.999	6	49	49	49	14	8	12	5	4	6	14	8	12	5	4	6	14	8	12	5	4	6	665734270	183627712	514166464	134771984	109769696	144594560	665734270	183627712	514166464	134771984	109769696	144594560	665734270	183627712	514166464	134771984	109769696
sp|Q922B2|SYDC_MOUSE	Q922B2	SYDC_MOUSE	Dars1	501	42.9	Mus musculus OX=10090	1:Experimental evidence at protein level	Aspartate--tRNA ligase, cytoplasmic	1	0.9988	8	16	16	16	6	4	4	0	1	1	6	4	4	0	1	1	6	4	4	0	1	1	5.25995e+06	4.72712e+06	5865494	0	1.69555e+06	2.86192e+06	5.25995e+06	4.72712e+06	5865494	0	1.69555e+06	2.86192e+06	5.25995e+06	4.72712e+06	5865494	0	1.69555e+06
sp|Q8CIE6|COPA_MOUSE	Q8CIE6	COPA_MOUSE	Copa	1224	15.8	Mus musculus OX=10090	1:Experimental evidence at protein level	Coatomer subunit alpha	1	0.9929	4	7	7	7	0	1	3	2	1	0	0	1	3	2	1	0	0	1	3	2	1	0	0	2.87997e+06	4337561	2.10878e+06	0	0	0	2.87997e+06	4337561	2.10878e+06	0	0	0	2.87997e+06	4337561	2.10878e+06	0
sp|P83882|RL36A_MOUSE	P83882	RL36A_MOUSE	Rpl36a	106	40.6	Mus musculus OX=10090	1:Experimental evidence at protein level	60S ribosomal protein L36a	1	0.999	8	27	0	27	5	7	6	3	2	4	0	0	0	0	0	0	5	7	6	3	2	4	114127288	207898176	102352296	38999564	41425192	43828476	0	0	0	0	0	0	114127288	207898176	102352296	38999564	41425192
sp|Q3U1J4|DDB1_MOUSE	Q3U1J4	DDB1_MOUSE	Ddb1	1140	13.4	Mus musculus OX=10090	1:Experimental evidence at protein level	DNA damage-binding protein 1	1	0.999	7	16	16	16	3	4	6	1	2	0	3	4	6	1	2	0	3	4	6	1	2	0	6630364	6121396	7.95483e+06	2.73453e+06	3.33126e+06	0	6630364	6121396	7.95483e+06	2.73453e+06	3.33126e+06	0	6630364	6121396	7.95483e+06	2.73453e+06	3.33126e+06
sp|Q8BTM8|FLNA_MOUSE	Q8BTM8	FLNA_MOUSE	Flna	2647	18.1	Mus musculus OX=10090	1:Experimental evidence at protein level	Filamin-A	1	0.999	15	19	19	19	0	9	6	3	1	0	0	9	6	3	1	0	0	9	6	3	1	0	0	3.45556e+06	4821406	0	2.44921e+06	0	0	3.45556e+06	4821406	0	2.44921e+06	0	0	3.45556e+06	4821406	0	2.44921e+06
sp|Q8BJW5|NOL11_MOUSE	Q8BJW5	NOL11_MOUSE	Nol11	723	10	Mus musculus OX=10090	2:Experimental evidence at transcript level	Nucleolar protein 11	0.992	0.999	1	3	3	3	0	1	1	0	1	0	0	1	1	0	1	0	0	1	1	0	1	0	0	2.74731e+06	5.89112e+06	0	2.58805e+06	0	0	2.74731e+06	5.89112e+06	0	2.58805e+06	0	0	2.74731e+06	5.89112e+06	0	2.58805e+06
sp|P62911|RL32_MOUSE	P62911	RL32_MOUSE	Rpl32	135	65.9	Mus musculus OX=10090	1:Experimental evidence at protein level	60S ribosomal protein L32	1	0.999	10	49	45	49	14	9	13	4	3	6	13	8	13	3	3	5	14	9	13	4	3	6	139860448	27338210	52185816	20385348	7.47977e+06	37926212	83481168	21437038	52185816	41792464	27413216	22159040	139860448	27338210	52185816	20385348	7.47977e+06
sp|P16872|IL7RA_MOUSE	P16872	IL7RA_MOUSE	Il7r	459	36.8	Mus musculus OX=10090	1:Experimental evidence at protein level	Interleukin-7 receptor subunit alpha	1	0.999	7	18	18	18	2	4	8	2	2	0	2	4	8	2	2	0	2	4	8	2	2	0	11128794	9844600	20582184	0	12562547	0	11128794	9844600	20582184	0	12562547	0	11128794	9844600	20582184	0	12562547
sp|Q75NR7|RECQ4_MOUSE	Q75NR7	RECQ4_MOUSE	Recql4	1216	16.9	Mus musculus OX=10090	2:Experimental evidence at transcript level	ATP-dependent DNA helicase Q4	1	0.999	6	14	14	14	0	4	3	3	4	0	0	4	3	3	4	0	0	4	3	3	4	0	0	7.55063e+06	4.85947e+06	0	3764447	0	0	7.55063e+06	4.85947e+06	0	3764447	0	0	7.55063e+06	4.85947e+06	0	3764447
sp|P06151|LDHA_MOUSE	P06151	LDHA_MOUSE	Ldha	332	29.8	Mus musculus OX=10090	1:Experimental evidence at protein level	L-lactate dehydrogenase A chain	1	0.999	6	21	13	21	6	5	4	2	2	2	4	3	3	1	1	1	6	5	4	2	2	2	55155040	41995760	32754092	13819328	12400498	13472772	43368440	35432664	21073336	6367100	8180331	8.13262e+06	55155040	41995760	32754092	13819328	12400498
sp|O55128|SAP18_MOUSE	O55128	SAP18_MOUSE	Sap18	153	49	Mus musculus OX=10090	1:Experimental evidence at protein level	Histone deacetylase complex subunit SAP18	1	0.999	5	12	12	12	4	2	4	0	0	2	4	2	4	0	0	2	4	2	4	0	0	2	30607560	10331904	43311648	0	0	25761808	30607560	10331904	43311648	0	0	25761808	30607560	10331904	43311648	0	0
sp|P62281|RS11_MOUSE	P62281	RS11_MOUSE	Rps11	158	79.1	Mus musculus OX=10090	1:Experimental evidence at protein level	40S ribosomal protein S11	1	0.999	19	82	82	82	15	15	18	11	13	10	15	15	18	11	13	10	15	15	18	11	13	10	256823488	235756384	345955968	93153752	60454232	105010328	256823488	235756384	345955968	93153752	60454232	105010328	256823488	235756384	345955968	93153752	60454232
sp|P62242|RS8_MOUSE	P62242	RS8_MOUSE	Rps8	208	59.6	Mus musculus OX=10090	1:Experimental evidence at protein level	40S ribosomal protein S8	1	0.999	17	100	100	100	21	20	23	12	15	9	21	20	23	12	15	9	21	20	23	12	15	9	846727170	777859970	999761340	291165536	326035424	195495840	846727170	777859970	999761340	291165536	326035424	195495840	846727170	777859970	999761340	291165536	326035424
sp|P25206|MCM3_MOUSE	P25206	MCM3_MOUSE	Mcm3	812	48.9	Mus musculus OX=10090	1:Experimental evidence at protein level	DNA replication licensing factor MCM3	1	0.999	15	31	31	31	5	10	8	2	3	3	5	10	8	2	3	3	5	10	8	2	3	3	8915329	16272174	10517551	3.95895e+06	2.87137e+06	4378922	8915329	16272174	10517551	3.95895e+06	2.87137e+06	4378922	8915329	16272174	10517551	3.95895e+06	2.87137e+06
sp|Q9JKF1|IQGA1_MOUSE	Q9JKF1	IQGA1_MOUSE	Iqgap1	1657	23.5	Mus musculus OX=10090	1:Experimental evidence at protein level	Ras GTPase-activating-like protein IQGAP1	1	0.999	19	35	35	35	7	11	11	4	2	0	7	11	11	4	2	0	7	11	11	4	2	0	11742702	16654398	17165902	5459690	8854231	0	11742702	16654398	17165902	5459690	8854231	0	11742702	16654398	17165902	5459690	8854231
sp|E9PVX6|KI67_MOUSE	E9PVX6	KI67_MOUSE	Mki67	3177	8.2	Mus musculus OX=10090	1:Experimental evidence at protein level	Proliferation marker protein Ki-67	1	0.9987	7	12	12	12	2	3	5	0	2	0	2	3	5	0	2	0	2	3	5	0	2	0	819724	1.36262e+06	3.44399e+06	0	1.78123e+06	0	819724	1.36262e+06	3.44399e+06	0	1.78123e+06	0	819724	1.36262e+06	3.44399e+06	0	1.78123e+06
sp|Q7TSC1|PRC2A_MOUSE	Q7TSC1	PRC2A_MOUSE	Prrc2a	2158	14.6	Mus musculus OX=10090	1:Experimental evidence at protein level	Protein PRRC2A	1	0.999	16	37	35	37	6	12	14	2	2	1	6	11	14	2	2	0	6	12	14	2	2	1	5594495	10421769	4822337	2389388	4.24196e+06	0	5594495	10421769	4822337	2389388	4.24196e+06	0	5594495	10421769	4822337	2389388	4.24196e+06
sp|Q9D0D4|DIM1_MOUSE	Q9D0D4	DIM1_MOUSE	Dimt1	313	18.5	Mus musculus OX=10090	2:Experimental evidence at transcript level	Probable dimethyladenosine transferase	1	0.9958	5	9	9	9	3	1	4	1	0	0	3	1	4	1	0	0	3	1	4	1	0	0	1.103e+06	800873	1.258e+06	1.03625e+06	0	0	1.103e+06	800873	1.258e+06	1.03625e+06	0	0	1.103e+06	800873	1.258e+06	1.03625e+06	0
sp|P35980|RL18_MOUSE	P35980	RL18_MOUSE	Rpl18	188	50	Mus musculus OX=10090	1:Experimental evidence at protein level	60S ribosomal protein L18	1	0.999	13	61	61	61	16	11	14	5	8	7	16	11	14	5	8	7	16	11	14	5	8	7	737498180	332525536	661058690	226834624	219106736	121956240	737498180	332525536	661058690	226834624	219106736	121956240	737498180	332525536	661058690	226834624	219106736
sp|Q7TQK4|EXOS3_MOUSE	Q7TQK4	EXOS3_MOUSE	Exosc3	274	11.7	Mus musculus OX=10090	1:Experimental evidence at protein level	Exosome complex component RRP40	0.9905	0.9988	1	3	3	3	0	1	1	0	1	0	0	1	1	0	1	0	0	1	1	0	1	0	0	2.47962e+06	3.04888e+06	0	1.81751e+06	0	0	2.47962e+06	3.04888e+06	0	1.81751e+06	0	0	2.47962e+06	3.04888e+06	0	1.81751e+06
sp|O08810|U5S1_MOUSE	O08810	U5S1_MOUSE	Eftud2	971	28.4	Mus musculus OX=10090	1:Experimental evidence at protein level	116 kDa U5 small nuclear ribonucleoprotein component	1	0.999	11	29	29	32	3	10	8	5	3	0	3	10	8	5	3	0	4	11	9	5	3	0	6335977	17115936	16979392	15047123	12651050	0	6335977	17115936	16979392	15047123	12651050	0	16682001	32180314	30108124	13389952	12651050
sp|P01837|IGKC_MOUSE	P01837	IGKC_MOUSE	Igkc	107	100	Mus musculus OX=10090	1:Experimental evidence at protein level	Immunoglobulin kappa constant	1	0.999	8	62	62	62	10	14	16	6	11	5	10	14	16	6	11	5	10	14	16	6	11	5	513560544	421061504	519566272	153571424	237688768	93866352	513560544	421061504	519566272	153571424	237688768	93866352	513560544	421061504	519566272	153571424	237688768
sp|Q9DB77|QCR2_MOUSE	Q9DB77	QCR2_MOUSE	Uqcrc2	453	8.8	Mus musculus OX=10090	1:Experimental evidence at protein level	Cytochrome b-c1 complex subunit 2, mitochondrial	0.992	0.999	1	4	4	4	1	1	1	0	1	0	1	1	1	0	1	0	1	1	1	0	1	0	1.71842e+06	1.37021e+06	1.31809e+06	0	1.47691e+06	0	1.71842e+06	1.37021e+06	1.31809e+06	0	1.47691e+06	0	1.71842e+06	1.37021e+06	1.31809e+06	0	1.47691e+06
sp|P63242|IF5A1_MOUSE	P63242	IF5A1_MOUSE	Eif5a	154	42.2	Mus musculus OX=10090	1:Experimental evidence at protein level	Eukaryotic translation initiation factor 5A-1	1	0.999	4	12	3	12	3	4	2	1	1	1	1	2	0	0	0	0	3	4	2	1	1	1	12060618	13197169	3.37169e+06	3.46207e+06	1.81281e+06	4.61914e+06	3037177	3.62449e+06	0	0	0	0	12060618	13197169	3.37169e+06	3.46207e+06	1.81281e+06
sp|P61358|RL27_MOUSE	P61358	RL27_MOUSE	Rpl27	136	64	Mus musculus OX=10090	1:Experimental evidence at protein level	60S ribosomal protein L27	1	0.999	9	43	43	43	9	6	11	5	6	6	9	6	11	5	6	6	9	6	11	5	6	6	667795140	239492384	185042976	202622896	71505136	103464336	667795140	239492384	185042976	202622896	71505136	103464336	667795140	239492384	185042976	202622896	71505136
sp|P35601|RFC1_MOUSE	P35601	RFC1_MOUSE	Rfc1	1131	10.9	Mus musculus OX=10090	1:Experimental evidence at protein level	Replication factor C subunit 1	1	0.999	7	14	14	14	2	6	4	1	1	0	2	6	4	1	1	0	2	6	4	1	1	0	0	5321044	7414318	0	4404446	0	0	5321044	7414318	0	4404446	0	0	5321044	7414318	0	4404446
sp|P23249|MOV10_MOUSE	P23249	MOV10_MOUSE	Mov10	1004	10.9	Mus musculus OX=10090	1:Experimental evidence at protein level	Putative helicase MOV-10	1	0.999	5	11	11	11	4	2	4	0	0	1	4	2	4	0	0	1	4	2	4	0	0	1	4026873	1.3353e+06	3.14896e+06	0	0	2.94577e+06	4026873	1.3353e+06	3.14896e+06	0	0	2.94577e+06	4026873	1.3353e+06	3.14896e+06	0	0
sp|Q9D554|SF3A3_MOUSE	Q9D554	SF3A3_MOUSE	Sf3a3	501	10.8	Mus musculus OX=10090	1:Experimental evidence at protein level	Splicing factor 3A subunit 3	1	0.9971	3	10	10	10	2	3	3	0	1	1	2	3	3	0	1	1	2	3	3	0	1	1	3.60475e+06	6.27203e+06	3.99652e+06	0	3771284	1.03217e+06	3.60475e+06	6.27203e+06	3.99652e+06	0	3771284	1.03217e+06	3.60475e+06	6.27203e+06	3.99652e+06	0	3771284
sp|P57780|ACTN4_MOUSE	P57780	ACTN4_MOUSE	Actn4	912	48.4	Mus musculus OX=10090	1:Experimental evidence at protein level	Alpha-actinin-4	1	0.999	20	59	23	59	10	16	21	5	5	2	2	8	10	1	1	1	10	16	21	5	5	2	25417116	33251820	32094884	16687748	9709268	5.13135e+06	0	0	4779601	3.59943e+06	0	2.86343e+06	25417116	33251820	32094884	16687748	9709268
sp|Q7TPR4|ACTN1_MOUSE	Q7TPR4	ACTN1_MOUSE	Actn1	892	36.9	Mus musculus OX=10090	1:Experimental evidence at protein level	Alpha-actinin-1	1	0.999	18	23	19	59	3	10	7	1	2	0	2	9	6	0	2	0	11	18	18	5	6	1	1.26825e+06	6675300	6255647	3.2738e+06	1.54633e+06	0	0	11412092	10827808	0	1.54633e+06	0	25417116	33251820	32094884	16687748	9709268
sp|P97351|RS3A_MOUSE	P97351	RS3A_MOUSE	Rps3a	264	73.5	Mus musculus OX=10090	1:Experimental evidence at protein level	40S ribosomal protein S3a	1	0.999	29	157	157	157	35	34	39	20	18	11	35	34	39	20	18	11	35	34	39	20	18	11	426934208	297252640	395039360	74939904	187600064	127765424	426934208	297252640	395039360	74939904	187600064	127765424	426934208	297252640	395039360	74939904	187600064
sp|Q9JIK5|DDX21_MOUSE	Q9JIK5	DDX21_MOUSE	Ddx21	851	58.3	Mus musculus OX=10090	1:Experimental evidence at protein level	Nucleolar RNA helicase 2	1	0.999	39	113	113	113	16	36	36	10	11	4	16	36	36	10	11	4	16	36	36	10	11	4	46700784	113129616	86609448	30540234	39486116	16089288	46700784	113129616	86609448	30540234	39486116	16089288	46700784	113129616	86609448	30540234	39486116
sp|B2RQC6|PYR1_MOUSE	B2RQC6	PYR1_MOUSE	Cad	2225	24.2	Mus musculus OX=10090	1:Experimental evidence at protein level	CAD protein	1	0.999	26	56	56	56	6	18	24	4	4	0	6	18	24	4	4	0	6	18	24	4	4	0	5625691	16916928	13315086	6508490	6235469	0	5625691	16916928	13315086	6508490	6235469	0	5625691	16916928	13315086	6508490	6235469
sp|Q8VEK3|HNRPU_MOUSE	Q8VEK3	HNRPU_MOUSE	Hnrnpu	800	54.9	Mus musculus OX=10090	1:Experimental evidence at protein level	Heterogeneous nuclear ribonucleoprotein U	1	0.999	45	224	224	224	39	62	51	30	28	14	39	62	51	30	28	14	39	62	51	30	28	14	260314288	700448830	634520380	192636960	316854048	58337296	260314288	700448830	634520380	192636960	316854048	58337296	260314288	700448830	634520380	192636960	316854048
sp|Q9DBY8|NVL_MOUSE	Q9DBY8	NVL_MOUSE	Nvl	855	23.7	Mus musculus OX=10090	1:Experimental evidence at protein level	Nuclear valosin-containing protein-like	1	0.999	7	16	16	16	2	5	6	1	1	1	2	5	6	1	1	1	2	5	6	1	1	1	2.39729e+06	3.72636e+06	2.67756e+06	1.36529e+06	918823	860923	2.39729e+06	3.72636e+06	2.67756e+06	1.36529e+06	918823	860923	2.39729e+06	3.72636e+06	2.67756e+06	1.36529e+06	918823
sp|P63323|RS12_MOUSE	P63323	RS12_MOUSE	Rps12	132	75	Mus musculus OX=10090	1:Experimental evidence at protein level	40S ribosomal protein S12	1	0.999	8	34	34	34	8	7	8	3	3	5	8	7	8	3	3	5	8	7	8	3	3	5	22794240	33143724	47598908	0	15976776	21270280	22794240	33143724	47598908	0	15976776	21270280	22794240	33143724	47598908	0	15976776
sp|O70422|TF2H4_MOUSE	O70422	TF2H4_MOUSE	Gtf2h4	463	17.5	Mus musculus OX=10090	1:Experimental evidence at protein level	General transcription factor IIH subunit 4	1	0.999	3	8	8	8	1	2	2	1	1	1	1	2	2	1	1	1	1	2	2	1	1	1	2.37258e+06	684308	2.07139e+06	1.85706e+06	0	0	2.37258e+06	684308	2.07139e+06	1.85706e+06	0	0	2.37258e+06	684308	2.07139e+06	1.85706e+06	0
sp|P19253|RL13A_MOUSE	P19253	RL13A_MOUSE	Rpl13a	203	36.5	Mus musculus OX=10090	1:Experimental evidence at protein level	60S ribosomal protein L13a	1	0.999	9	41	41	41	10	7	12	4	5	3	10	7	12	4	5	3	10	7	12	4	5	3	163725168	68528952	150491824	60459784	38578016	40100748	163725168	68528952	150491824	60459784	38578016	40100748	163725168	68528952	150491824	60459784	38578016
sp|Q8BK67|RCC2_MOUSE	Q8BK67	RCC2_MOUSE	Rcc2	520	39.2	Mus musculus OX=10090	1:Experimental evidence at protein level	Protein RCC2	1	0.999	9	28	28	28	3	10	6	3	4	2	3	10	6	3	4	2	3	10	6	3	4	2	11324500	26481454	27321440	13763451	5.59412e+06	4320110	11324500	26481454	27321440	13763451	5.59412e+06	4320110	11324500	26481454	27321440	13763451	5.59412e+06
sp|Q9DCH4|EIF3F_MOUSE	Q9DCH4	EIF3F_MOUSE	Eif3f	361	19.1	Mus musculus OX=10090	1:Experimental evidence at protein level	Eukaryotic translation initiation factor 3 subunit F	1	0.999	2	5	5	5	2	0	2	1	0	0	2	0	2	1	0	0	2	0	2	1	0	0	5170308	0	4114071	3.37951e+06	0	0	5170308	0	4114071	3.37951e+06	0	0	5170308	0	4114071	3.37951e+06	0
sp|Q61937|NPM_MOUSE	Q61937	NPM_MOUSE	Npm1	292	84.2	Mus musculus OX=10090	1:Experimental evidence at protein level	Nucleophosmin	1	0.999	15	71	71	71	16	18	16	6	6	9	16	18	16	6	6	9	16	18	16	6	6	9	178049888	235511392	182519808	65978072	60779904	90273992	178049888	235511392	182519808	65978072	60779904	90273992	178049888	235511392	182519808	65978072	60779904
sp|Q8VDP3|MICA1_MOUSE	Q8VDP3	MICA1_MOUSE	Mical1	1048	9.4	Mus musculus OX=10090	1:Experimental evidence at protein level	[F-actin]-monooxygenase MICAL1	1	0.9989	5	7	7	7	0	2	3	1	1	0	0	2	3	1	1	0	0	2	3	1	1	0	0	2.04318e+06	454167	0	909646	0	0	2.04318e+06	454167	0	909646	0	0	2.04318e+06	454167	0	909646
sp|P17742|PPIA_MOUSE	P17742	PPIA_MOUSE	Ppia	164	66.5	Mus musculus OX=10090	1:Experimental evidence at protein level	Peptidyl-prolyl cis-trans isomerase A	1	0.999	6	13	8	13	3	2	4	3	1	0	1	1	2	3	1	0	3	2	4	3	1	0	13766583	10285540	10883085	7062927	5678186	0	13766583	10285540	10883085	7062927	5678186	0	13766583	10285540	10883085	7062927	5678186
sp|Q9Z2B5|E2AK3_MOUSE	Q9Z2B5	E2AK3_MOUSE	Eif2ak3	1114	13.6	Mus musculus OX=10090	1:Experimental evidence at protein level	Eukaryotic translation initiation factor 2-alpha kinase 3	1	0.9902	3	3	3	3	0	2	0	0	1	0	0	2	0	0	1	0	0	2	0	0	1	0	0	1411643	0	0	517140	0	0	1411643	0	0	517140	0	0	1411643	0	0	517140
sp|Q9D1R9|RL34_MOUSE	Q9D1R9	RL34_MOUSE	Rpl34	117	41.9	Mus musculus OX=10090	1:Experimental evidence at protein level	60S ribosomal protein L34	1	0.9989	9	40	40	40	8	7	7	7	6	5	8	7	7	7	6	5	8	7	7	7	6	5	277173952	192970192	233061936	15139889	131270400	111246568	277173952	192970192	233061936	15139889	131270400	111246568	277173952	192970192	233061936	15139889	131270400
sp|Q9CQR6|PPP6_MOUSE	Q9CQR6	PPP6_MOUSE	Ppp6c	305	19.3	Mus musculus OX=10090	1:Experimental evidence at protein level	Serine/threonine-protein phosphatase 6 catalytic subunit	1	0.9989	3	10	10	10	1	3	3	1	1	1	1	3	3	1	1	1	1	3	3	1	1	1	6324568	10147040	9869670	3.95262e+06	2.83298e+06	2.96621e+06	6324568	10147040	9869670	3.95262e+06	2.83298e+06	2.96621e+06	6324568	10147040	9869670	3.95262e+06	2.83298e+06
sp|Q6DFW4|NOP58_MOUSE	Q6DFW4	NOP58_MOUSE	Nop58	536	35.1	Mus musculus OX=10090	1:Experimental evidence at protein level	Nucleolar protein 58	1	0.999	11	26	26	26	3	7	10	4	2	0	3	7	10	4	2	0	3	7	10	4	2	0	6295137	14997234	15540510	9128605	4.52219e+06	0	6295137	14997234	15540510	9128605	4.52219e+06	0	6295137	14997234	15540510	9128605	4.52219e+06
sp|Q08288|LYAR_MOUSE	Q08288	LYAR_MOUSE	Lyar	388	44.6	Mus musculus OX=10090	1:Experimental evidence at protein level	Cell growth-regulating nucleolar protein	1	0.999	12	28	28	28	4	5	8	2	6	3	4	5	8	2	6	3	4	5	8	2	6	3	36994840	42915500	47302412	14027948	19552242	14160625	36994840	42915500	47302412	14027948	19552242	14160625	36994840	42915500	47302412	14027948	19552242
sp|Q8BFR5|EFTU_MOUSE	Q8BFR5	EFTU_MOUSE	Tufm	452	32.1	Mus musculus OX=10090	1:Experimental evidence at protein level	Elongation factor Tu, mitochondrial	1	0.999	8	21	21	21	4	5	6	2	2	2	4	5	6	2	2	2	4	5	6	2	2	2	10462410	9411462	9124261	5.1601e+06	4.09324e+06	1.6501e+06	10462410	9411462	9124261	5.1601e+06	4.09324e+06	1.6501e+06	10462410	9411462	9124261	5.1601e+06	4.09324e+06
sp|Q3TXS7|PSMD1_MOUSE	Q3TXS7	PSMD1_MOUSE	Psmd1	953	21.7	Mus musculus OX=10090	1:Experimental evidence at protein level	26S proteasome non-ATPase regulatory subunit 1	1	0.999	7	15	15	15	2	6	4	3	0	0	2	6	4	3	0	0	2	6	4	3	0	0	3.40059e+06	5728817	7847875	6420806	0	0	3.40059e+06	5728817	7847875	6420806	0	0	3.40059e+06	5728817	7847875	6420806	0
sp|P47911|RL6_MOUSE	P47911	RL6_MOUSE	Rpl6	296	60.5	Mus musculus OX=10090	1:Experimental evidence at protein level	60S ribosomal protein L6	1	0.999	21	91	91	91	19	16	20	11	12	13	19	16	20	11	12	13	19	16	20	11	12	13	732949570	368322944	725220290	175113744	181314624	336446784	732949570	368322944	725220290	175113744	181314624	336446784	732949570	368322944	725220290	175113744	181314624
sp|Q60737|CSK21_MOUSE	Q60737	CSK21_MOUSE	Csnk2a1	391	18.7	Mus musculus OX=10090	1:Experimental evidence at protein level	Casein kinase II subunit alpha	1	0.999	5	13	13	13	5	2	2	1	0	3	5	2	2	1	0	3	5	2	2	1	0	3	11873872	5068923	10313815	4385930	0	6.05456e+06	11873872	5068923	10313815	4385930	0	6.05456e+06	11873872	5068923	10313815	4385930	0
sp|P10922|H10_MOUSE	P10922	H10_MOUSE	H1-0	194	32	Mus musculus OX=10090	2:Experimental evidence at transcript level	Histone H1.0	1	0.9989	5	14	14	14	2	3	5	2	2	0	2	3	5	2	2	0	2	3	5	2	2	0	12703312	6.29222e+06	10259355	6076558	5189896	0	12703312	6.29222e+06	10259355	6076558	5189896	0	12703312	6.29222e+06	10259355	6076558	5189896
sp|P14206|RSSA_MOUSE	P14206	RSSA_MOUSE	Rpsa	295	48.5	Mus musculus OX=10090	1:Experimental evidence at protein level	40S ribosomal protein SA	1	0.999	10	31	31	31	8	8	8	3	1	3	8	8	8	3	1	3	8	8	8	3	1	3	32747000	25379184	34982572	11882803	5835282	18159070	32747000	25379184	34982572	11882803	5835282	18159070	32747000	25379184	34982572	11882803	5835282
sp|O70551|SRPK1_MOUSE	O70551	SRPK1_MOUSE	Srpk1	648	35	Mus musculus OX=10090	1:Experimental evidence at protein level	SRSF protein kinase 1	1	0.9989	7	14	13	14	2	6	3	0	3	0	2	5	3	0	3	0	2	6	3	0	3	0	1.98159e+06	2.00766e+06	3.96456e+06	0	3074696	0	1.98159e+06	2.00766e+06	3.96456e+06	0	3074696	0	1.98159e+06	2.00766e+06	3.96456e+06	0	3074696
sp|P68040|RACK1_MOUSE	P68040	RACK1_MOUSE	Rack1	317	12	Mus musculus OX=10090	1:Experimental evidence at protein level	Receptor of activated protein C kinase 1	1	0.999	3	12	12	12	3	2	3	1	2	1	3	2	3	1	2	1	3	2	3	1	2	1	17721322	12454302	5.34407e+06	3.38168e+06	6.40032e+06	4.06145e+06	17721322	12454302	5.34407e+06	3.38168e+06	6.40032e+06	4.06145e+06	17721322	12454302	5.34407e+06	3.38168e+06	6.40032e+06
sp|P25444|RS2_MOUSE	P25444	RS2_MOUSE	Rps2	293	66.6	Mus musculus OX=10090	1:Experimental evidence at protein level	40S ribosomal protein S2	1	0.999	16	72	72	72	15	18	19	8	7	5	15	18	19	8	7	5	15	18	19	8	7	5	616686910	579077760	462284480	345313760	163848064	137853936	616686910	579077760	462284480	345313760	163848064	137853936	616686910	579077760	462284480	345313760	163848064
sp|P14131|RS16_MOUSE	P14131	RS16_MOUSE	Rps16	146	67.8	Mus musculus OX=10090	1:Experimental evidence at protein level	40S ribosomal protein S16	1	0.999	15	80	80	80	17	15	17	12	10	9	17	15	17	12	10	9	17	15	17	12	10	9	494429120	382689952	539068540	251631936	203399440	103872856	494429120	382689952	539068540	251631936	203399440	103872856	494429120	382689952	539068540	251631936	203399440
sp|P63276|RS17_MOUSE	P63276	RS17_MOUSE	Rps17	135	62.2	Mus musculus OX=10090	1:Experimental evidence at protein level	40S ribosomal protein S17	1	0.999	10	37	37	37	8	5	14	3	3	4	8	5	14	3	3	4	8	5	14	3	3	4	60138376	5.87219e+06	47815592	14193891	9245062	21616036	60138376	5.87219e+06	47815592	14193891	9245062	21616036	60138376	5.87219e+06	47815592	14193891	9245062
sp|P23198|CBX3_MOUSE	P23198	CBX3_MOUSE	Cbx3	183	41.5	Mus musculus OX=10090	1:Experimental evidence at protein level	Chromobox protein homolog 3	1	0.9987	3	9	9	9	2	2	3	0	0	2	2	2	3	0	0	2	2	2	3	0	0	2	3336450	8782547	8590194	0	0	8.20158e+06	3336450	8782547	8590194	0	0	8.20158e+06	3336450	8782547	8590194	0	0
sp|Q8VDW0|DX39A_MOUSE	Q8VDW0	DX39A_MOUSE	Ddx39a	427	23.9	Mus musculus OX=10090	1:Experimental evidence at protein level	ATP-dependent RNA helicase DDX39A	1	0.9983	5	9	3	9	2	1	4	1	1	0	0	0	3	0	0	0	2	1	4	1	1	0	3.89392e+06	4.31876e+06	6.56455e+06	3.62803e+06	2.23782e+06	0	0	0	1.84725e+06	0	0	0	3.89392e+06	4.31876e+06	6.56455e+06	3.62803e+06	2.23782e+06
sp|Q9Z1N5|DX39B_MOUSE	Q9Z1N5	DX39B_MOUSE	Ddx39b	428	12.9	Mus musculus OX=10090	1:Experimental evidence at protein level	Spliceosome RNA helicase Ddx39b	0.9977	0.9956	3	1	1	7	0	1	0	0	0	0	0	1	0	0	0	0	2	2	1	1	1	0	0	655418	0	0	0	0	0	655418	0	0	0	0	3.89392e+06	4.31876e+06	6.56455e+06	3.62803e+06	2.23782e+06
sp|Q8K301|DDX52_MOUSE	Q8K301	DDX52_MOUSE	Ddx52	598	14.9	Mus musculus OX=10090	2:Experimental evidence at transcript level	Probable ATP-dependent RNA helicase DDX52	1	0.999	4	8	8	8	2	2	2	2	0	0	2	2	2	2	0	0	2	2	2	2	0	0	0	4.08349e+06	4968631	3.59924e+06	0	0	0	4.08349e+06	4968631	3.59924e+06	0	0	0	4.08349e+06	4968631	3.59924e+06	0
sp|Q8R3N6|THOC1_MOUSE	Q8R3N6	THOC1_MOUSE	Thoc1	657	28.6	Mus musculus OX=10090	1:Experimental evidence at protein level	THO complex subunit 1	1	0.999	10	23	23	23	4	7	7	2	3	0	4	7	7	2	3	0	4	7	7	2	3	0	7.66976e+06	19190588	15017317	8424276	8349209	0	7.66976e+06	19190588	15017317	8424276	8349209	0	7.66976e+06	19190588	15017317	8424276	8349209
sp|Q922V4|PLRG1_MOUSE	Q922V4	PLRG1_MOUSE	Plrg1	513	24.8	Mus musculus OX=10090	1:Experimental evidence at protein level	Pleiotropic regulator 1	1	0.999	4	8	8	8	1	1	4	1	0	1	1	1	4	1	0	1	1	1	4	1	0	1	4.17959e+06	2580774	4.88316e+06	0	0	4669600	4.17959e+06	2580774	4.88316e+06	0	0	4669600	4.17959e+06	2580774	4.88316e+06	0	0
sp|P12970|RL7A_MOUSE	P12970	RL7A_MOUSE	Rpl7a	266	60.5	Mus musculus OX=10090	1:Experimental evidence at protein level	60S ribosomal protein L7a	1	0.999	18	105	105	105	22	17	21	16	14	15	22	17	21	16	14	15	22	17	21	16	14	15	1140034430	360207808	1010341500	386832000	278835904	344457024	1140034430	360207808	1010341500	386832000	278835904	344457024	1140034430	360207808	1010341500	386832000	278835904
sp|Q8VHK9|DHX36_MOUSE	Q8VHK9	DHX36_MOUSE	Dhx36	1001	11.6	Mus musculus OX=10090	1:Experimental evidence at protein level	ATP-dependent DNA/RNA helicase DHX36	1	0.9985	6	11	9	11	0	5	4	1	1	0	0	3	4	1	1	0	0	5	4	1	1	0	0	6703813	2.98137e+06	1.38526e+06	2.52086e+06	0	0	6703813	2.98137e+06	1.38526e+06	2.52086e+06	0	0	6703813	2.98137e+06	1.38526e+06	2.52086e+06
sp|Q00PI9|HNRL2_MOUSE	Q00PI9	HNRL2_MOUSE	Hnrnpul2	745	22.4	Mus musculus OX=10090	1:Experimental evidence at protein level	Heterogeneous nuclear ribonucleoprotein U-like protein 2	1	0.999	5	11	11	11	0	6	3	2	0	0	0	6	3	2	0	0	0	6	3	2	0	0	0	8985766	8500313	7156697	0	0	0	8985766	8500313	7156697	0	0	0	8985766	8500313	7156697	0
sp|P14115|RL27A_MOUSE	P14115	RL27A_MOUSE	Rpl27a	148	58.1	Mus musculus OX=10090	1:Experimental evidence at protein level	60S ribosomal protein L27a	1	0.999	8	43	43	43	9	9	9	7	4	5	9	9	9	7	4	5	9	9	9	7	4	5	256842976	282818496	479288576	126998144	201853344	88734112	256842976	282818496	479288576	126998144	201853344	88734112	256842976	282818496	479288576	126998144	201853344
sp|P07901|HS90A_MOUSE	P07901	HS90A_MOUSE	Hsp90aa1	733	27.3	Mus musculus OX=10090	1:Experimental evidence at protein level	Heat shock protein HSP 90-alpha	1	0.999	9	8	8	26	2	2	2	0	1	1	2	2	2	0	1	1	5	6	5	3	3	4	4791271	6256895	6743376	0	2.19236e+06	2421806	4791271	6256895	6743376	0	2.19236e+06	2421806	46112848	53651144	61227356	26951428	13499324
sp|P97379|G3BP2_MOUSE	P97379	G3BP2_MOUSE	G3bp2	482	32.8	Mus musculus OX=10090	1:Experimental evidence at protein level	Ras GTPase-activating protein-binding protein 2	1	0.999	7	21	19	21	5	5	6	1	3	1	4	4	6	1	3	1	5	5	6	1	3	1	20336520	18575722	17991034	4621927	11525748	7.22048e+06	20336520	18575722	17991034	4621927	11525748	7.22048e+06	20336520	18575722	17991034	4621927	11525748
sp|O55142|RL35A_MOUSE	O55142	RL35A_MOUSE	Rpl35a	110	59.1	Mus musculus OX=10090	1:Experimental evidence at protein level	60S ribosomal protein L35a	1	0.9982	10	33	33	33	9	5	8	3	5	3	9	5	8	3	5	3	9	5	8	3	5	3	63657072	14952729	45833772	8655756	23751648	19668440	63657072	14952729	45833772	8655756	23751648	19668440	63657072	14952729	45833772	8655756	23751648
sp|Q6P542|ABCF1_MOUSE	Q6P542	ABCF1_MOUSE	Abcf1	837	23.1	Mus musculus OX=10090	1:Experimental evidence at protein level	ATP-binding cassette sub-family F member 1	1	0.999	7	16	16	16	3	4	4	2	2	1	3	4	4	2	2	1	3	4	4	2	2	1	3.30369e+06	7450164	652633	0	3.14138e+06	1.64858e+06	3.30369e+06	7450164	652633	0	3.14138e+06	1.64858e+06	3.30369e+06	7450164	652633	0	3.14138e+06
sp|P41105|RL28_MOUSE	P41105	RL28_MOUSE	Rpl28	137	57.7	Mus musculus OX=10090	1:Experimental evidence at protein level	60S ribosomal protein L28	1	0.999	11	44	44	44	11	6	9	6	4	8	11	6	9	6	4	8	11	6	9	6	4	8	162352064	82045424	132043864	60138176	49902688	48220540	162352064	82045424	132043864	60138176	49902688	48220540	162352064	82045424	132043864	60138176	49902688
sp|O88398|AVIL_MOUSE	O88398	AVIL_MOUSE	Avil	819	60.8	Mus musculus OX=10090	1:Experimental evidence at protein level	Advillin	1	0.999	36	156	156	156	40	31	44	13	12	16	40	31	44	13	12	16	40	31	44	13	12	16	224903392	153263376	201941872	60628888	102184816	81173888	224903392	153263376	201941872	60628888	102184816	81173888	224903392	153263376	201941872	60628888	102184816
sp|Q4PJX1|ODR4_MOUSE	Q4PJX1	ODR4_MOUSE	Odr4	447	6	Mus musculus OX=10090	1:Experimental evidence at protein level	Protein odr-4 homolog	1	0.999	2	6	6	6	1	1	2	1	0	1	1	1	2	1	0	1	1	1	2	1	0	1	3.04847e+06	1.7313e+06	3.22014e+06	2.34762e+06	0	1.0183e+06	3.04847e+06	1.7313e+06	3.22014e+06	2.34762e+06	0	1.0183e+06	3.04847e+06	1.7313e+06	3.22014e+06	2.34762e+06	0
sp|P11499|HS90B_MOUSE	P11499	HS90B_MOUSE	Hsp90ab1	724	56.9	Mus musculus OX=10090	1:Experimental evidence at protein level	Heat shock protein HSP 90-beta	1	0.999	24	72	51	72	15	19	19	8	5	6	11	14	15	5	3	3	15	19	19	8	5	6	51059112	70588904	86411560	36636104	20010274	30922024	42857456	63660572	70114088	20235774	8703312	27130954	51059112	70588904	86411560	36636104	20010274
sp|P57776|EF1D_MOUSE	P57776	EF1D_MOUSE	Eef1d	281	48.8	Mus musculus OX=10090	1:Experimental evidence at protein level	Elongation factor 1-delta	1	0.999	5	18	18	18	6	3	5	2	2	0	6	3	5	2	2	0	6	3	5	2	2	0	17005260	6089234	11961381	8080948	6774637	0	17005260	6089234	11961381	8080948	6774637	0	17005260	6089234	11961381	8080948	6774637
sp|P47915|RL29_MOUSE	P47915	RL29_MOUSE	Rpl29	160	36.9	Mus musculus OX=10090	1:Experimental evidence at protein level	60S ribosomal protein L29	1	0.999	7	23	6	23	6	5	4	3	1	4	1	1	1	1	1	1	6	5	4	3	1	4	238498192	129449032	199725632	98323968	23385238	119087112	50179920	37257588	44880052	24091430	23385238	30059982	238498192	129449032	199725632	98323968	23385238
sp|Q8CGZ0|CHERP_MOUSE	Q8CGZ0	CHERP_MOUSE	Cherp	936	4.4	Mus musculus OX=10090	1:Experimental evidence at protein level	Calcium homeostasis endoplasmic reticulum protein	0.9966	0.9931	1	4	4	4	1	1	1	0	0	1	1	1	1	0	0	1	1	1	1	0	0	1	1.82379e+06	1.74111e+06	2.05024e+06	0	0	2402819	1.82379e+06	1.74111e+06	2.05024e+06	0	0	2402819	1.82379e+06	1.74111e+06	2.05024e+06	0	0
sp|Q7TNC4|LC7L2_MOUSE	Q7TNC4	LC7L2_MOUSE	Luc7l2	392	31.4	Mus musculus OX=10090	1:Experimental evidence at protein level	Putative RNA-binding protein Luc7-like 2	1	0.999	7	22	18	22	5	5	7	2	1	2	4	4	6	2	0	2	5	5	7	2	1	2	9334610	13455294	10007763	9158067	0	4987358	9334610	13455294	10007763	9158067	0	4987358	9334610	13455294	10007763	9158067	0
sp|P62889|RL30_MOUSE	P62889	RL30_MOUSE	Rpl30	115	74.8	Mus musculus OX=10090	1:Experimental evidence at protein level	60S ribosomal protein L30	1	0.999	10	46	46	46	13	5	11	6	5	6	13	5	11	6	5	6	13	5	11	6	5	6	302784864	106816960	250671808	95040544	85274472	104735888	302784864	106816960	250671808	95040544	85274472	104735888	302784864	106816960	250671808	95040544	85274472
sp|P61255|RL26_MOUSE	P61255	RL26_MOUSE	Rpl26	145	62.8	Mus musculus OX=10090	1:Experimental evidence at protein level	60S ribosomal protein L26	1	0.999	17	70	70	70	15	12	19	6	11	7	15	12	19	6	11	7	15	12	19	6	11	7	159621168	77000480	139683600	64604248	68118944	29884996	159621168	77000480	139683600	64604248	68118944	29884996	159621168	77000480	139683600	64604248	68118944
sp|P47963|RL13_MOUSE	P47963	RL13_MOUSE	Rpl13	211	51.7	Mus musculus OX=10090	1:Experimental evidence at protein level	60S ribosomal protein L13	1	0.999	15	74	74	74	14	14	18	9	10	9	14	14	18	9	10	9	14	14	18	9	10	9	431365824	223551232	449136352	212634016	215560864	50825628	431365824	223551232	449136352	212634016	215560864	50825628	431365824	223551232	449136352	212634016	215560864
sp|Q9D903|EBP2_MOUSE	Q9D903	EBP2_MOUSE	Ebna1bp2	306	15.4	Mus musculus OX=10090	2:Experimental evidence at transcript level	Probable rRNA-processing protein EBP2	1	0.999	4	9	9	9	1	4	2	0	1	1	1	4	2	0	1	1	1	4	2	0	1	1	8332480	7035516	0	0	3.15616e+06	3513689	8332480	7035516	0	0	3.15616e+06	3513689	8332480	7035516	0	0	3.15616e+06
sp|Q9D8E6|RL4_MOUSE	Q9D8E6	RL4_MOUSE	Rpl4	419	53	Mus musculus OX=10090	1:Experimental evidence at protein level	60S ribosomal protein L4	1	0.999	28	133	133	133	28	32	35	17	12	9	28	32	35	17	12	9	28	32	35	17	12	9	388352000	446204224	546314110	209755808	218961952	172160192	388352000	446204224	546314110	209755808	218961952	172160192	388352000	446204224	546314110	209755808	218961952
sp|O09167|RL21_MOUSE	O09167	RL21_MOUSE	Rpl21	160	58.1	Mus musculus OX=10090	1:Experimental evidence at protein level	60S ribosomal protein L21	1	0.999	8	27	27	27	8	5	5	4	2	3	8	5	5	4	2	3	8	5	5	4	2	3	225776144	13268616	207857808	158894864	9313251	26292440	225776144	13268616	207857808	158894864	9313251	26292440	225776144	13268616	207857808	158894864	9313251
sp|Q8BP67|RL24_MOUSE	Q8BP67	RL24_MOUSE	Rpl24	157	50.3	Mus musculus OX=10090	1:Experimental evidence at protein level	60S ribosomal protein L24	1	0.999	11	59	59	59	13	13	12	7	7	7	13	13	12	7	7	7	13	13	12	7	7	7	334318496	257990608	281148256	94619824	114701072	171574288	334318496	257990608	281148256	94619824	114701072	171574288	334318496	257990608	281148256	94619824	114701072
sp|Q8VE37|RCC1_MOUSE	Q8VE37	RCC1_MOUSE	Rcc1	421	22.1	Mus musculus OX=10090	1:Experimental evidence at protein level	Regulator of chromosome condensation	1	0.999	4	19	19	19	2	4	8	1	2	2	2	4	8	1	2	2	2	4	8	1	2	2	4400724	7.75606e+06	8970813	0	4.08128e+06	5.22744e+06	4400724	7.75606e+06	8970813	0	4.08128e+06	5.22744e+06	4400724	7.75606e+06	8970813	0	4.08128e+06
sp|P62900|RL31_MOUSE	P62900	RL31_MOUSE	Rpl31	125	50.4	Mus musculus OX=10090	1:Experimental evidence at protein level	60S ribosomal protein L31	1	0.999	7	27	27	27	8	5	5	3	1	5	8	5	5	3	1	5	8	5	5	3	1	5	261516432	95506848	199575280	71862008	58126140	116539384	261516432	95506848	199575280	71862008	58126140	116539384	261516432	95506848	199575280	71862008	58126140
sp|P53349|M3K1_MOUSE	P53349	M3K1_MOUSE	Map3k1	1493	8.5	Mus musculus OX=10090	1:Experimental evidence at protein level	Mitogen-activated protein kinase kinase kinase 1	0.9998	0.9901	2	3	3	3	0	2	0	0	1	0	0	2	0	0	1	0	0	2	0	0	1	0	0	665688	0	0	295220	0	0	665688	0	0	295220	0	0	665688	0	0	295220
sp|O35226|PSMD4_MOUSE	O35226	PSMD4_MOUSE	Psmd4	376	32.2	Mus musculus OX=10090	1:Experimental evidence at protein level	26S proteasome non-ATPase regulatory subunit 4	1	0.9988	7	16	16	16	2	3	2	5	3	1	2	3	2	5	3	1	2	3	2	5	3	1	7613688	13793491	3.75574e+06	6.49277e+06	4703361	0	7613688	13793491	3.75574e+06	6.49277e+06	4703361	0	7613688	13793491	3.75574e+06	6.49277e+06	4703361
tr|Q792Z1|Q792Z1_MOUSE	Q792Z1	Q792Z1_MOUSE	Try10	246	26.8	Mus musculus OX=10090	1:Experimental evidence at protein level	Trypsin 10	1	0.9968	2	7	7	18	2	2	1	1	1	0	2	2	1	1	1	0	4	4	4	1	3	2	12231286	9428337	9793488	4508059	9584287	0	12231286	9428337	9793488	4508059	9584287	0	12231286	9428337	9793488	4508059	9584287
sp|Q62093|SRSF2_MOUSE	Q62093	SRSF2_MOUSE	Srsf2	221	31.2	Mus musculus OX=10090	1:Experimental evidence at protein level	Serine/arginine-rich splicing factor 2	1	0.999	2	9	9	9	2	2	2	1	1	1	2	2	2	1	1	1	2	2	2	1	1	1	18917044	14260412	15748762	6234182	7.45709e+06	8.27146e+06	18917044	14260412	15748762	6234182	7.45709e+06	8.27146e+06	18917044	14260412	15748762	6234182	7.45709e+06
sp|Q9ESZ8|GTF2I_MOUSE	Q9ESZ8	GTF2I_MOUSE	Gtf2i	998	8.7	Mus musculus OX=10090	1:Experimental evidence at protein level	General transcription factor II-I	1	0.996	3	7	7	7	2	3	0	1	1	0	2	3	0	1	1	0	2	3	0	1	1	0	1103910	1.60882e+06	0	688171	530163	0	1103910	1.60882e+06	0	688171	530163	0	1103910	1.60882e+06	0	688171	530163
sp|P62702|RS4X_MOUSE	P62702	RS4X_MOUSE	Rps4x	263	65	Mus musculus OX=10090	1:Experimental evidence at protein level	40S ribosomal protein S4, X isoform	1	0.999	23	153	153	153	33	32	37	17	18	16	33	32	37	17	18	16	33	32	37	17	18	16	490652032	324007232	488585152	216697296	157421536	212314720	490652032	324007232	488585152	216697296	157421536	212314720	490652032	324007232	488585152	216697296	157421536
sp|Q9QY73|TMM59_MOUSE	Q9QY73	TMM59_MOUSE	Tmem59	323	23.8	Mus musculus OX=10090	1:Experimental evidence at protein level	Transmembrane protein 59	1	0.999	4	12	12	12	2	4	3	1	1	1	2	4	3	1	1	1	2	4	3	1	1	1	4.91166e+06	7894179	8.33603e+06	8201706	0	1.40853e+06	4.91166e+06	7894179	8.33603e+06	8201706	0	1.40853e+06	4.91166e+06	7894179	8.33603e+06	8201706	0
sp|Q9D0R8|LSM12_MOUSE	Q9D0R8	LSM12_MOUSE	Lsm12	195	20	Mus musculus OX=10090	1:Experimental evidence at protein level	Protein LSM12	1	0.9958	3	5	5	5	1	1	1	1	1	0	1	1	1	1	1	0	1	1	1	1	1	0	2.38523e+06	0	1.95131e+06	0	1.98257e+06	0	2.38523e+06	0	1.95131e+06	0	1.98257e+06	0	2.38523e+06	0	1.95131e+06	0	1.98257e+06
sp|P62751|RL23A_MOUSE	P62751	RL23A_MOUSE	Rpl23a	156	55.1	Mus musculus OX=10090	1:Experimental evidence at protein level	60S ribosomal protein L23a	1	0.999	16	69	69	69	22	14	19	5	5	4	22	14	19	5	5	4	22	14	19	5	5	4	163057584	89048272	138916720	58164000	62472372	58772608	163057584	89048272	138916720	58164000	62472372	58772608	163057584	89048272	138916720	58164000	62472372
sp|P17182|ENOA_MOUSE	P17182	ENOA_MOUSE	Eno1	434	40.6	Mus musculus OX=10090	1:Experimental evidence at protein level	Alpha-enolase	1	0.999	10	29	19	29	8	7	7	1	3	3	6	4	5	1	2	1	8	7	7	1	3	3	34731672	25348230	20417268	0	13273333	23666904	29900804	22550570	20417268	5.72541e+06	13273333	11046778	34731672	25348230	20417268	0	13273333
sp|Q8R081|HNRPL_MOUSE	Q8R081	HNRPL_MOUSE	Hnrnpl	586	57.2	Mus musculus OX=10090	1:Experimental evidence at protein level	Heterogeneous nuclear ribonucleoprotein L	1	0.999	17	45	45	45	5	13	14	5	3	5	5	13	14	5	3	5	5	13	14	5	3	5	10008791	22248040	25754868	9694959	1.83427e+06	15123436	10008791	22248040	25754868	9694959	1.83427e+06	15123436	10008791	22248040	25754868	9694959	1.83427e+06
sp|Q9D287|SPF27_MOUSE	Q9D287	SPF27_MOUSE	Bcas2	225	35.6	Mus musculus OX=10090	1:Experimental evidence at protein level	Pre-mRNA-splicing factor SPF27	1	0.999	3	14	14	14	4	3	4	1	1	1	4	3	4	1	1	1	4	3	4	1	1	1	24853770	15082166	19301284	0	11232941	16232141	24853770	15082166	19301284	0	11232941	16232141	24853770	15082166	19301284	0	11232941
sp|Q8K3W3|CASC3_MOUSE	Q8K3W3	CASC3_MOUSE	Casc3	698	10	Mus musculus OX=10090	1:Experimental evidence at protein level	Protein CASC3	0.9999	0.999	2	5	5	5	1	2	1	0	0	1	1	2	1	0	0	1	1	2	1	0	0	1	2.28146e+06	2.6626e+06	1.75603e+06	0	0	3.12438e+06	2.28146e+06	2.6626e+06	1.75603e+06	0	0	3.12438e+06	2.28146e+06	2.6626e+06	1.75603e+06	0	0
sp|Q9D824|FIP1_MOUSE	Q9D824	FIP1_MOUSE	Fip1l1	581	23.2	Mus musculus OX=10090	1:Experimental evidence at protein level	Pre-mRNA 3'-end-processing factor FIP1	1	0.999	5	17	17	17	3	5	5	0	2	2	3	5	5	0	2	2	3	5	5	0	2	2	16920038	22690056	15831902	0	11840377	14014802	16920038	22690056	15831902	0	11840377	14014802	16920038	22690056	15831902	0	11840377
sp|P62852|RS25_MOUSE	P62852	RS25_MOUSE	Rps25	125	55.2	Mus musculus OX=10090	1:Experimental evidence at protein level	40S ribosomal protein S25	1	0.999	9	34	34	34	7	7	6	5	5	4	7	7	6	5	5	4	7	7	6	5	5	4	410771104	147930768	298263968	241909296	97960288	60006908	410771104	147930768	298263968	241909296	97960288	60006908	410771104	147930768	298263968	241909296	97960288
sp|P84089|ERH_MOUSE	P84089	ERH_MOUSE	Erh	104	90.4	Mus musculus OX=10090	1:Experimental evidence at protein level	Enhancer of rudimentary homolog	1	0.999	9	138	138	138	28	18	35	25	19	13	28	18	35	25	19	13	28	18	35	25	19	13	2691429890	1041484420	2340908290	1238848900	648931200	954395780	2691429890	1041484420	2340908290	1238848900	648931200	954395780	2691429890	1041484420	2340908290	1238848900	648931200
sp|O70325|GPX4_MOUSE	O70325	GPX4_MOUSE	Gpx4	197	19.3	Mus musculus OX=10090	1:Experimental evidence at protein level	Phospholipid hydroperoxide glutathione peroxidase	1	0.999	3	11	11	11	2	3	2	1	2	1	2	3	2	1	2	1	2	3	2	1	2	1	5630755	6803785	5904595	0	4.72167e+06	3.89912e+06	5630755	6803785	5904595	0	4.72167e+06	3.89912e+06	5630755	6803785	5904595	0	4.72167e+06
sp|Q569Z6|TR150_MOUSE	Q569Z6	TR150_MOUSE	Thrap3	951	50.9	Mus musculus OX=10090	1:Experimental evidence at protein level	Thyroid hormone receptor-associated protein 3	1	0.999	56	314	314	314	58	76	63	38	37	42	58	76	63	38	37	42	58	76	63	38	37	42	773968900	1378500740	1277934460	712500100	636268670	273080000	773968900	1378500740	1277934460	712500100	636268670	273080000	773968900	1378500740	1277934460	712500100	636268670
sp|P62245|RS15A_MOUSE	P62245	RS15A_MOUSE	Rps15a	130	60	Mus musculus OX=10090	1:Experimental evidence at protein level	40S ribosomal protein S15a	1	0.999	8	27	27	27	9	4	7	2	2	3	9	4	7	2	2	3	9	4	7	2	2	3	139280992	58078420	94172824	62688600	31581690	43591384	139280992	58078420	94172824	62688600	31581690	43591384	139280992	58078420	94172824	62688600	31581690
sp|Q921I9|EXOS4_MOUSE	Q921I9	EXOS4_MOUSE	Exosc4	245	24.1	Mus musculus OX=10090	1:Experimental evidence at protein level	Exosome complex component RRP41	1	0.999	3	10	10	10	3	1	2	2	2	0	3	1	2	2	2	0	3	1	2	2	2	0	10794978	0	12519546	4994363	6037007	0	10794978	0	12519546	4994363	6037007	0	10794978	0	12519546	4994363	6037007
sp|Q8BWW4|LARP4_MOUSE	Q8BWW4	LARP4_MOUSE	Larp4	719	18.5	Mus musculus OX=10090	1:Experimental evidence at protein level	La-related protein 4	1	0.999	9	18	18	18	4	3	5	3	3	0	4	3	5	3	3	0	4	3	5	3	3	0	9023381	5.21796e+06	11004082	8876090	3.12852e+06	0	9023381	5.21796e+06	11004082	8876090	3.12852e+06	0	9023381	5.21796e+06	11004082	8876090	3.12852e+06
sp|P58252|EF2_MOUSE	P58252	EF2_MOUSE	Eef2	858	46.3	Mus musculus OX=10090	1:Experimental evidence at protein level	Elongation factor 2	1	0.999	23	86	83	86	20	23	25	7	6	5	19	22	24	7	6	5	20	23	25	7	6	5	45741784	50422408	57864524	33221906	19313960	20811376	45741784	50422408	57864524	33221906	19313960	20811376	45741784	50422408	57864524	33221906	19313960
sp|P14869|RLA0_MOUSE	P14869	RLA0_MOUSE	Rplp0	317	58.7	Mus musculus OX=10090	1:Experimental evidence at protein level	60S acidic ribosomal protein P0	1	0.999	14	83	83	83	23	11	18	11	12	8	23	11	18	11	12	8	23	11	18	11	12	8	363219872	197753568	338741920	165095184	157866144	106653488	363219872	197753568	338741920	165095184	157866144	106653488	363219872	197753568	338741920	165095184	157866144
sp|P62960|YBOX1_MOUSE	P62960	YBOX1_MOUSE	Ybx1	322	73.9	Mus musculus OX=10090	1:Experimental evidence at protein level	Y-box-binding protein 1	1	0.999	18	80	61	80	19	22	13	8	7	11	14	17	10	6	5	9	19	22	13	8	7	11	229908624	143684528	213459440	104512440	109300544	67378576	230169056	137406624	213167264	96128832	98824448	69474768	229908624	143684528	213459440	104512440	109300544
sp|P51410|RL9_MOUSE	P51410	RL9_MOUSE	Rpl9	192	60.4	Mus musculus OX=10090	1:Experimental evidence at protein level	60S ribosomal protein L9	1	0.999	8	40	0	40	10	6	8	5	6	5	0	0	0	0	0	0	10	6	8	5	6	5	81279168	47995592	66350672	19776368	28734094	45957500	0	0	0	0	0	0	81279168	47995592	66350672	19776368	28734094
sp|P27659|RL3_MOUSE	P27659	RL3_MOUSE	Rpl3	403	59.6	Mus musculus OX=10090	1:Experimental evidence at protein level	60S ribosomal protein L3	1	0.999	23	135	132	135	28	26	38	13	18	12	27	26	37	13	17	12	28	26	38	13	18	12	327646816	268760256	359124800	135286192	197620880	128873984	327646816	268760256	359124800	135286192	197620880	128873984	327646816	268760256	359124800	135286192	197620880
sp|P62830|RL23_MOUSE	P62830	RL23_MOUSE	Rpl23	140	52.1	Mus musculus OX=10090	1:Experimental evidence at protein level	60S ribosomal protein L23	1	0.999	10	54	54	54	16	10	13	6	4	5	16	10	13	6	4	5	16	10	13	6	4	5	329204800	244383936	358061856	158416240	137859824	154669968	329204800	244383936	358061856	158416240	137859824	154669968	329204800	244383936	358061856	158416240	137859824
sp|P17751|TPIS_MOUSE	P17751	TPIS_MOUSE	Tpi1	249	32.1	Mus musculus OX=10090	1:Experimental evidence at protein level	Triosephosphate isomerase	1	0.999	4	8	8	8	1	3	2	1	0	1	1	3	2	1	0	1	1	3	2	1	0	1	2407671	2.92607e+06	2.05577e+06	1.64436e+06	0	1.94682e+06	2407671	2.92607e+06	2.05577e+06	1.64436e+06	0	1.94682e+06	2407671	2.92607e+06	2.05577e+06	1.64436e+06	0
sp|Q9EPU0|RENT1_MOUSE	Q9EPU0	RENT1_MOUSE	Upf1	1124	31.2	Mus musculus OX=10090	1:Experimental evidence at protein level	Regulator of nonsense transcripts 1	1	0.999	19	64	62	64	9	16	16	11	11	1	8	15	16	11	11	1	9	16	16	11	11	1	9164072	25861800	23998802	12921044	13940481	1.98334e+06	9164072	25861800	23998802	12921044	13940481	1.98334e+06	9164072	25861800	23998802	12921044	13940481
sp|P84099|RL19_MOUSE	P84099	RL19_MOUSE	Rpl19	196	43.4	Mus musculus OX=10090	1:Experimental evidence at protein level	60S ribosomal protein L19	1	0.999	9	23	23	23	8	3	7	1	2	2	8	3	7	1	2	2	8	3	7	1	2	2	77123360	62649068	75426160	34417716	38698616	32065100	77123360	62649068	75426160	34417716	38698616	32065100	77123360	62649068	75426160	34417716	38698616
sp|A2AR02|PPIG_MOUSE	A2AR02	PPIG_MOUSE	Ppig	752	20.6	Mus musculus OX=10090	1:Experimental evidence at protein level	Peptidyl-prolyl cis-trans isomerase G	1	0.999	8	20	20	20	4	8	2	1	2	3	4	8	2	1	2	3	4	8	2	1	2	3	11117753	19770046	14579258	10159688	3.81227e+06	8475657	11117753	19770046	14579258	10159688	3.81227e+06	8475657	11117753	19770046	14579258	10159688	3.81227e+06
sp|P62918|RL8_MOUSE	P62918	RL8_MOUSE	Rpl8	257	62.3	Mus musculus OX=10090	1:Experimental evidence at protein level	60S ribosomal protein L8	1	0.999	17	89	89	89	20	18	23	10	10	8	20	18	23	10	10	8	20	18	23	10	10	8	356142336	264889088	374650208	165826304	181809360	143994256	356142336	264889088	374650208	165826304	181809360	143994256	356142336	264889088	374650208	165826304	181809360
sp|Q9QZQ8|H2AY_MOUSE	Q9QZQ8	H2AY_MOUSE	Macroh2a1	369	26	Mus musculus OX=10090	1:Experimental evidence at protein level	Core histone macro-H2A.1	1	0.9989	5	15	9	15	4	2	4	1	2	2	2	1	3	1	1	1	4	2	4	1	2	2	11867301	4.01195e+06	12582804	3.772e+06	2.56466e+06	7808756	8775645	2.32643e+06	9758108	3.772e+06	0	4978960	11867301	4.01195e+06	12582804	3.772e+06	2.56466e+06
sp|Q9CR57|RL14_MOUSE	Q9CR57	RL14_MOUSE	Rpl14	217	43.8	Mus musculus OX=10090	1:Experimental evidence at protein level	60S ribosomal protein L14	1	0.999	8	69	69	69	20	10	15	8	8	8	20	10	15	8	8	8	20	10	15	8	8	8	671310980	244524192	640927230	277934432	283031936	212812336	671310980	244524192	640927230	277934432	283031936	212812336	671310980	244524192	640927230	277934432	283031936
sp|Q04750|TOP1_MOUSE	Q04750	TOP1_MOUSE	Top1	767	18.1	Mus musculus OX=10090	1:Experimental evidence at protein level	DNA topoisomerase 1	1	0.999	5	17	17	17	3	4	3	3	4	0	3	4	3	3	4	0	3	4	3	3	4	0	1807233	4.48691e+06	4.00475e+06	2894104	2.23612e+06	0	1807233	4.48691e+06	4.00475e+06	2894104	2.23612e+06	0	1807233	4.48691e+06	4.00475e+06	2894104	2.23612e+06
sp|P62267|RS23_MOUSE	P62267	RS23_MOUSE	Rps23	143	49.7	Mus musculus OX=10090	1:Experimental evidence at protein level	40S ribosomal protein S23	1	0.999	10	57	57	57	10	11	14	6	7	9	10	11	14	6	7	9	10	11	14	6	7	9	243843760	443369888	566669630	213362064	244462688	173000512	243843760	443369888	566669630	213362064	244462688	173000512	243843760	443369888	566669630	213362064	244462688
sp|Q9CXW4|RL11_MOUSE	Q9CXW4	RL11_MOUSE	Rpl11	178	61.2	Mus musculus OX=10090	1:Experimental evidence at protein level	60S ribosomal protein L11	1	0.999	13	50	50	50	7	10	13	7	6	7	7	10	13	7	6	7	7	10	13	7	6	7	202844416	151984448	223925280	96367776	91488584	104559136	202844416	151984448	223925280	96367776	91488584	104559136	202844416	151984448	223925280	96367776	91488584
sp|Q3UYV9|NCBP1_MOUSE	Q3UYV9	NCBP1_MOUSE	Ncbp1	790	11.1	Mus musculus OX=10090	1:Experimental evidence at protein level	Nuclear cap-binding protein subunit 1	1	0.999	4	7	7	7	0	3	3	1	0	0	0	3	3	1	0	0	0	3	3	1	0	0	0	6158630	6644641	6507379	0	0	0	6158630	6644641	6507379	0	0	0	6158630	6644641	6507379	0
sp|Q62193|RFA2_MOUSE	Q62193	RFA2_MOUSE	Rpa2	270	24.8	Mus musculus OX=10090	1:Experimental evidence at protein level	Replication protein A 32 kDa subunit	0.9941	0.999	1	4	4	4	1	0	2	0	0	1	1	0	2	0	0	1	1	0	2	0	0	1	4013519	0	4436186	0	0	4.32796e+06	4013519	0	4436186	0	0	4.32796e+06	4013519	0	4436186	0	0
sp|P15864|H12_MOUSE	P15864	H12_MOUSE	H1-2	212	48.1	Mus musculus OX=10090	1:Experimental evidence at protein level	Histone H1.2	1	0.999	16	22	22	82	6	4	4	2	3	3	6	4	4	2	3	3	15	12	16	12	12	15	82365280	52349388	86180800	18728392	34223412	63298364	82365280	52349388	86180800	18728392	34223412	63298364	840382340	384428864	644892670	325580832	298999680
sp|Q9D883|U2AF1_MOUSE	Q9D883	U2AF1_MOUSE	U2af1	239	20.5	Mus musculus OX=10090	1:Experimental evidence at protein level	Splicing factor U2AF 35 kDa subunit	1	0.999	5	12	8	12	2	4	3	2	1	0	1	2	2	2	1	0	2	4	3	2	1	0	1419152	9453373	5282883	5251886	3.04111e+06	0	0	7987654	4468068	5251886	3.04111e+06	0	1419152	9453373	5282883	5251886	3.04111e+06
sp|Q7TQH0|ATX2L_MOUSE	Q7TQH0	ATX2L_MOUSE	Atxn2l	1049	23.5	Mus musculus OX=10090	1:Experimental evidence at protein level	Ataxin-2-like protein	1	0.999	9	14	14	14	2	4	5	1	1	1	2	4	5	1	1	1	2	4	5	1	1	1	4.17513e+06	4.90845e+06	3215670	0	0	6328765	4.17513e+06	4.90845e+06	3215670	0	0	6328765	4.17513e+06	4.90845e+06	3215670	0	0
sp|P35922|FMR1_MOUSE	P35922	FMR1_MOUSE	Fmr1	614	30	Mus musculus OX=10090	1:Experimental evidence at protein level	Fragile X messenger ribonucleoprotein 1	1	0.999	9	22	19	22	5	5	7	2	2	1	4	5	5	2	2	1	5	5	7	2	2	1	7178463	21078302	14646472	3.98159e+06	13210376	4924101	7178463	21078302	14646472	3.98159e+06	13210376	4924101	7178463	21078302	14646472	3.98159e+06	13210376
sp|P10126|EF1A1_MOUSE	P10126	EF1A1_MOUSE	Eef1a1	462	69	Mus musculus OX=10090	1:Experimental evidence at protein level	Elongation factor 1-alpha 1	1	0.999	24	173	114	173	31	40	40	21	21	20	20	28	26	12	17	11	31	40	40	21	21	20	323708320	395828960	418356832	289266048	126216352	171575584	222870688	321683040	317469184	108324936	130531728	101953368	323708320	395828960	418356832	289266048	126216352
sp|P43277|H13_MOUSE	P43277	H13_MOUSE	H1-3	221	45.7	Mus musculus OX=10090	1:Experimental evidence at protein level	Histone H1.3	1	0.999	16	86	24	86	14	13	19	14	12	14	4	5	6	4	3	2	14	13	19	14	12	14	857658110	374431040	647187780	307754272	299198560	364483040	190223232	90480144	152190048	74139432	67189248	96243648	857658110	374431040	647187780	307754272	299198560
sp|Q9CZM2|RL15_MOUSE	Q9CZM2	RL15_MOUSE	Rpl15	204	42.2	Mus musculus OX=10090	1:Experimental evidence at protein level	60S ribosomal protein L15	1	0.999	9	36	36	36	7	6	8	7	4	4	7	6	8	7	4	4	7	6	8	7	4	4	230449504	169264912	242648000	118494768	96717968	119600952	230449504	169264912	242648000	118494768	96717968	119600952	230449504	169264912	242648000	118494768	96717968
sp|E9Q5C9|NOLC1_MOUSE	E9Q5C9	NOLC1_MOUSE	Nolc1	702	31.1	Mus musculus OX=10090	1:Experimental evidence at protein level	Nucleolar and coiled-body phosphoprotein 1	1	0.9988	8	24	24	24	5	8	5	2	3	1	5	8	5	2	3	1	5	8	5	2	3	1	14760924	22356570	20302602	7.66398e+06	10572550	11767046	14760924	22356570	20302602	7.66398e+06	10572550	11767046	14760924	22356570	20302602	7.66398e+06	10572550
sp|Q9CQU0|TXD12_MOUSE	Q9CQU0	TXD12_MOUSE	Txndc12	170	54.1	Mus musculus OX=10090	1:Experimental evidence at protein level	Thioredoxin domain-containing protein 12	1	0.9984	5	14	14	14	2	2	2	2	2	4	2	2	2	2	2	4	2	2	2	2	2	4	7643746	4182250	5898797	9267896	0	0	7643746	4182250	5898797	9267896	0	0	7643746	4182250	5898797	9267896	0
sp|Q3U9G9|LBR_MOUSE	Q3U9G9	LBR_MOUSE	Lbr	626	17.4	Mus musculus OX=10090	1:Experimental evidence at protein level	Delta(14)-sterol reductase LBR	1	0.999	7	11	11	11	1	4	4	2	0	0	1	4	4	2	0	0	1	4	4	2	0	0	2.31318e+06	8291179	10827296	11225900	0	0	2.31318e+06	8291179	10827296	11225900	0	0	2.31318e+06	8291179	10827296	11225900	0
sp|Q8BG32|PSD11_MOUSE	Q8BG32	PSD11_MOUSE	Psmd11	422	25.8	Mus musculus OX=10090	1:Experimental evidence at protein level	26S proteasome non-ATPase regulatory subunit 11	1	0.9989	3	8	8	8	3	1	1	1	1	1	3	1	1	1	1	1	3	1	1	1	1	1	8835453	1.22486e+06	4211736	2812144	1.40624e+06	3.27643e+06	8835453	1.22486e+06	4211736	2812144	1.40624e+06	3.27643e+06	8835453	1.22486e+06	4211736	2812144	1.40624e+06
sp|Q9CPN8|IF2B3_MOUSE	Q9CPN8	IF2B3_MOUSE	Igf2bp3	579	24	Mus musculus OX=10090	1:Experimental evidence at protein level	Insulin-like growth factor 2 mRNA-binding protein 3	1	0.999	10	23	22	23	6	3	8	1	2	3	5	3	8	1	2	3	6	3	8	1	2	3	7761586	6025595	13070356	3904215	5.83382e+06	4.39637e+06	7761586	6025595	13070356	3904215	5.83382e+06	4.39637e+06	7761586	6025595	13070356	3904215	5.83382e+06
sp|P09405|NUCL_MOUSE	P09405	NUCL_MOUSE	Ncl	707	70.6	Mus musculus OX=10090	1:Experimental evidence at protein level	Nucleolin	1	0.999	49	222	222	222	45	47	48	21	33	28	45	47	48	21	33	28	45	47	48	21	33	28	417225248	523146816	440529056	192889632	247628480	286236032	417225248	523146816	440529056	192889632	247628480	286236032	417225248	523146816	440529056	192889632	247628480
sp|Q8VH51|RBM39_MOUSE	Q8VH51	RBM39_MOUSE	Rbm39	530	33	Mus musculus OX=10090	1:Experimental evidence at protein level	RNA-binding protein 39	1	0.999	10	28	28	28	4	8	8	3	4	1	4	8	8	3	4	1	4	8	8	3	4	1	25710352	35068712	34851904	19960294	26446464	3929245	25710352	35068712	34851904	19960294	26446464	3929245	25710352	35068712	34851904	19960294	26446464
sp|P11440|CDK1_MOUSE	P11440	CDK1_MOUSE	Cdk1	297	9.4	Mus musculus OX=10090	1:Experimental evidence at protein level	Cyclin-dependent kinase 1	0.9867	0.995	1	3	3	3	1	0	1	0	0	1	1	0	1	0	0	1	1	0	1	0	0	1	2.34845e+06	0	1.96301e+06	0	0	2.27044e+06	2.34845e+06	0	1.96301e+06	0	0	2.27044e+06	2.34845e+06	0	1.96301e+06	0	0
sp|Q9JKB3|YBOX3_MOUSE	Q9JKB3	YBOX3_MOUSE	Ybx3	361	54.3	Mus musculus OX=10090	1:Experimental evidence at protein level	Y-box-binding protein 3	1	0.999	14	37	37	56	10	8	8	3	5	3	10	8	8	3	5	3	15	13	11	5	7	5	39904768	31728674	29148370	17334128	17347238	13755143	39904768	31728674	29148370	17334128	17347238	13755143	76925264	51112568	62630540	29346936	20347572
sp|Q921F2|TADBP_MOUSE	Q921F2	TADBP_MOUSE	Tardbp	414	23.7	Mus musculus OX=10090	1:Experimental evidence at protein level	TAR DNA-binding protein 43	1	0.999	5	17	17	17	3	5	4	2	1	2	3	5	4	2	1	2	3	5	4	2	1	2	7851541	12160706	15385262	9596493	4937106	4.19765e+06	7851541	12160706	15385262	9596493	4937106	4.19765e+06	7851541	12160706	15385262	9596493	4937106
sp|Q9DCA5|BRX1_MOUSE	Q9DCA5	BRX1_MOUSE	Brix1	353	34.8	Mus musculus OX=10090	1:Experimental evidence at protein level	Ribosome biogenesis protein BRX1 homolog	1	0.9989	7	15	15	15	3	2	6	2	1	1	3	2	6	2	1	1	3	2	6	2	1	1	3460451	2014449	8286765	3.15369e+06	2.74297e+06	1.42701e+06	3460451	2014449	8286765	3.15369e+06	2.74297e+06	1.42701e+06	3460451	2014449	8286765	3.15369e+06	2.74297e+06
sp|Q76KJ5|RPA34_MOUSE	Q76KJ5	RPA34_MOUSE	Polr1g	399	28.3	Mus musculus OX=10090	1:Experimental evidence at protein level	DNA-directed RNA polymerase I subunit RPA34	1	0.9989	4	8	8	8	2	2	3	1	0	0	2	2	3	1	0	0	2	2	3	1	0	0	2.44489e+06	2.13347e+06	2.00952e+06	3520584	0	0	2.44489e+06	2.13347e+06	2.00952e+06	3520584	0	0	2.44489e+06	2.13347e+06	2.00952e+06	3520584	0
sp|P62301|RS13_MOUSE	P62301	RS13_MOUSE	Rps13	151	56.3	Mus musculus OX=10090	1:Experimental evidence at protein level	40S ribosomal protein S13	1	0.999	10	50	50	50	13	8	10	7	7	5	13	8	10	7	7	5	13	8	10	7	7	5	359801600	135407696	315970784	163079968	125137104	146097936	359801600	135407696	315970784	163079968	125137104	146097936	359801600	135407696	315970784	163079968	125137104
sp|Q9Z0X1|AIFM1_MOUSE	Q9Z0X1	AIFM1_MOUSE	Aifm1	612	9.5	Mus musculus OX=10090	1:Experimental evidence at protein level	Apoptosis-inducing factor 1, mitochondrial	0.9932	0.9981	1	3	3	3	1	1	0	1	0	0	1	1	0	1	0	0	1	1	0	1	0	0	600349	871128	0	788532	0	0	600349	871128	0	788532	0	0	600349	871128	0	788532	0
sp|Q8K019|BCLF1_MOUSE	Q8K019	BCLF1_MOUSE	Bclaf1	919	48.2	Mus musculus OX=10090	1:Experimental evidence at protein level	Bcl-2-associated transcription factor 1	1	0.999	43	205	205	205	41	43	49	25	29	18	41	43	49	25	29	18	41	43	49	25	29	18	399700608	553862400	508320000	296256064	282568800	213192896	399700608	553862400	508320000	296256064	282568800	213192896	399700608	553862400	508320000	296256064	282568800
sp|Q99020|ROAA_MOUSE	Q99020	ROAA_MOUSE	Hnrnpab	285	31.6	Mus musculus OX=10090	1:Experimental evidence at protein level	Heterogeneous nuclear ribonucleoprotein A/B	1	0.999	6	16	16	16	3	4	5	1	2	1	3	4	5	1	2	1	3	4	5	1	2	1	10731876	13039244	13133468	4572323	4.65415e+06	10834405	10731876	13039244	13133468	4572323	4.65415e+06	10834405	10731876	13039244	13133468	4572323	4.65415e+06
sp|Q9Z1Q9|SYVC_MOUSE	Q9Z1Q9	SYVC_MOUSE	Vars1	1263	5.1	Mus musculus OX=10090	1:Experimental evidence at protein level	Valine--tRNA ligase	1	0.999	2	8	8	8	1	2	2	1	1	1	1	2	2	1	1	1	1	2	2	1	1	1	3.00158e+06	2.87898e+06	3.4834e+06	1.84648e+06	1.31893e+06	1.93558e+06	3.00158e+06	2.87898e+06	3.4834e+06	1.84648e+06	1.31893e+06	1.93558e+06	3.00158e+06	2.87898e+06	3.4834e+06	1.84648e+06	1.31893e+06
sp|P62192|PRS4_MOUSE	P62192	PRS4_MOUSE	Psmc1	440	9.8	Mus musculus OX=10090	1:Experimental evidence at protein level	26S proteasome regulatory subunit 4	1	0.999	4	10	10	10	1	2	3	1	2	1	1	2	3	1	2	1	1	2	3	1	2	1	3.5873e+06	6593156	7.51229e+06	1.9945e+06	3.5576e+06	4.16507e+06	3.5873e+06	6593156	7.51229e+06	1.9945e+06	3.5576e+06	4.16507e+06	3.5873e+06	6593156	7.51229e+06	1.9945e+06	3.5576e+06
sp|Q8BTW3|EXOS6_MOUSE	Q8BTW3	EXOS6_MOUSE	Exosc6	273	25.6	Mus musculus OX=10090	1:Experimental evidence at protein level	Exosome complex component MTR3	1	0.9984	3	5	5	5	3	0	1	1	0	0	3	0	1	1	0	0	3	0	1	1	0	0	6056985	0	1.12174e+06	3962071	0	0	6056985	0	1.12174e+06	3962071	0	0	6056985	0	1.12174e+06	3962071	0
sp|Q9CXY6|ILF2_MOUSE	Q9CXY6	ILF2_MOUSE	Ilf2	390	34.6	Mus musculus OX=10090	1:Experimental evidence at protein level	Interleukin enhancer-binding factor 2	1	0.999	6	14	14	14	2	6	3	1	2	0	2	6	3	1	2	0	2	6	3	1	2	0	4.46736e+06	11362644	13303314	6213073	9924785	0	4.46736e+06	11362644	13303314	6213073	9924785	0	4.46736e+06	11362644	13303314	6213073	9924785
sp|P63087|PP1G_MOUSE	P63087	PP1G_MOUSE	Ppp1cc	323	42.7	Mus musculus OX=10090	1:Experimental evidence at protein level	Serine/threonine-protein phosphatase PP1-gamma catalytic subunit	1	0.9984	8	6	6	19	1	1	0	2	1	1	1	1	0	2	1	1	2	4	4	5	3	1	1.7554e+06	980741	0	2726355	2.44588e+06	0	1.7554e+06	980741	0	2726355	2.44588e+06	0	3.28527e+06	7.73113e+06	9557484	7.36524e+06	4.09559e+06
sp|P32067|LA_MOUSE	P32067	LA_MOUSE	Ssb	415	37.6	Mus musculus OX=10090	1:Experimental evidence at protein level	Lupus La protein homolog	1	0.999	10	27	27	27	4	4	5	5	5	4	4	4	5	5	5	4	4	4	5	5	5	4	27426776	16968388	33347350	28598596	10727577	4.34806e+06	27426776	16968388	33347350	28598596	10727577	4.34806e+06	27426776	16968388	33347350	28598596	10727577
contam_sp|P06396|GELS_HUMAN	contam_sp|P06396|GELS_HUMAN Gelsolin OS=Homo sapiens GN=GSN PE=1 SV=1	contam_sp|P06396|GELS_HUMAN Gelsolin OS=Homo sapiens GN=GSN PE=1 SV=1		782	33.5			Gelsolin	1	0.999	15	7	7	49	1	2	3	0	1	0	1	2	3	0	1	0	7	14	12	6	6	4	19926630	17558848	22309466	0	10945400	0	19926630	17558848	22309466	0	10945400	0	318248224	160119424	317400960	156351952	52283164
sp|Q8CGC7|SYEP_MOUSE	Q8CGC7	SYEP_MOUSE	Eprs1	1512	17.2	Mus musculus OX=10090	1:Experimental evidence at protein level	Bifunctional glutamate/proline--tRNA ligase	1	0.999	10	25	25	25	3	8	8	3	3	0	3	8	8	3	3	0	3	8	8	3	3	0	3.4933e+06	9248281	7.55963e+06	6393048	5032222	0	3.4933e+06	9248281	7.55963e+06	6393048	5032222	0	3.4933e+06	9248281	7.55963e+06	6393048	5032222
sp|Q7TPV4|MBB1A_MOUSE	Q7TPV4	MBB1A_MOUSE	Mybbp1a	1344	63.9	Mus musculus OX=10090	1:Experimental evidence at protein level	Myb-binding protein 1A	1	0.999	59	162	162	162	26	47	44	22	21	2	26	47	44	22	21	2	26	47	44	22	21	2	32092120	70227424	98488520	61376696	46868420	5054785	32092120	70227424	98488520	61376696	46868420	5054785	32092120	70227424	98488520	61376696	46868420
sp|Q52KI8|SRRM1_MOUSE	Q52KI8	SRRM1_MOUSE	Srrm1	946	26.5	Mus musculus OX=10090	1:Experimental evidence at protein level	Serine/arginine repetitive matrix protein 1	1	0.999	14	40	40	40	7	9	11	5	5	3	7	9	11	5	5	3	7	9	11	5	5	3	25674706	44047972	33117222	23231288	28035088	6.94678e+06	25674706	44047972	33117222	23231288	28035088	6.94678e+06	25674706	44047972	33117222	23231288	28035088
sp|P47964|RL36_MOUSE	P47964	RL36_MOUSE	Rpl36	105	41.9	Mus musculus OX=10090	1:Experimental evidence at protein level	60S ribosomal protein L36	1	0.9989	4	21	21	21	6	3	4	3	3	2	6	3	4	3	3	2	6	3	4	3	3	2	131383768	57450836	106865712	96742064	39504256	31338166	131383768	57450836	106865712	96742064	39504256	31338166	131383768	57450836	106865712	96742064	39504256
sp|Q8K224|NAT10_MOUSE	Q8K224	NAT10_MOUSE	Nat10	1024	23.7	Mus musculus OX=10090	1:Experimental evidence at protein level	RNA cytidine acetyltransferase	1	0.999	11	21	21	21	3	6	9	1	1	1	3	6	9	1	1	1	3	6	9	1	1	1	9393259	8919114	15528264	6906417	6728176	5.76089e+06	9393259	8919114	15528264	6906417	6728176	5.76089e+06	9393259	8919114	15528264	6906417	6728176
sp|P07091|S10A4_MOUSE	P07091	S10A4_MOUSE	S100a4	101	67.3	Mus musculus OX=10090	1:Experimental evidence at protein level	Protein S100-A4	1	0.999	2	3	3	3	1	0	1	1	0	0	1	0	1	1	0	0	1	0	1	1	0	0	0	0	61252048	35130612	0	0	0	0	61252048	35130612	0	0	0	0	61252048	35130612	0
sp|O88291|ZN326_MOUSE	O88291	ZN326_MOUSE	Znf326	580	11.7	Mus musculus OX=10090	1:Experimental evidence at protein level	DBIRD complex subunit ZNF326	0.9921	0.9989	1	3	3	3	1	0	1	0	1	0	1	0	1	0	1	0	1	0	1	0	1	0	3.30403e+06	0	3.43623e+06	0	3.87128e+06	0	3.30403e+06	0	3.43623e+06	0	3.87128e+06	0	3.30403e+06	0	3.43623e+06	0	3.87128e+06
sp|P35979|RL12_MOUSE	P35979	RL12_MOUSE	Rpl12	165	63.6	Mus musculus OX=10090	1:Experimental evidence at protein level	60S ribosomal protein L12	1	0.999	8	50	50	50	10	8	11	7	7	7	10	8	11	7	7	7	10	8	11	7	7	7	462935936	179786464	450572352	166162880	190849344	276503072	462935936	179786464	450572352	166162880	190849344	276503072	462935936	179786464	450572352	166162880	190849344
sp|Q9Z2U1|PSA5_MOUSE	Q9Z2U1	PSA5_MOUSE	Psma5	241	26.6	Mus musculus OX=10090	1:Experimental evidence at protein level	Proteasome subunit alpha type-5	1	0.9988	2	5	5	5	2	0	1	1	1	0	2	0	1	1	1	0	2	0	1	1	1	0	6.42433e+06	0	1895760	2.60256e+06	2.23103e+06	0	6.42433e+06	0	1895760	2.60256e+06	2.23103e+06	0	6.42433e+06	0	1895760	2.60256e+06	2.23103e+06
sp|Q9CQR2|RS21_MOUSE	Q9CQR2	RS21_MOUSE	Rps21	83	57.8	Mus musculus OX=10090	1:Experimental evidence at protein level	40S ribosomal protein S21	1	0.9989	3	5	5	5	3	0	1	0	1	0	3	0	1	0	1	0	3	0	1	0	1	0	7861991	0	0	0	4.58577e+06	0	7861991	0	0	0	4.58577e+06	0	7861991	0	0	0	4.58577e+06
sp|Q8C0T5|SI1L1_MOUSE	Q8C0T5	SI1L1_MOUSE	Sipa1l1	1782	37.4	Mus musculus OX=10090	1:Experimental evidence at protein level	Signal-induced proliferation-associated 1-like protein 1	1	0.999	31	73	72	73	5	25	24	10	7	2	5	24	24	10	7	2	5	25	24	10	7	2	0	10307350	39501020	10516650	14477360	4366795	0	10307350	39501020	10516650	14477360	4366795	0	10307350	39501020	10516650	14477360
sp|Q9Z0N1|IF2G_MOUSE	Q9Z0N1	IF2G_MOUSE	Eif2s3x	472	39.2	Mus musculus OX=10090	1:Experimental evidence at protein level	Eukaryotic translation initiation factor 2 subunit 3, X-linked	1	0.999	10	29	13	29	10	3	9	3	2	2	3	2	3	2	2	1	10	3	9	3	2	2	12441506	5066440	10958227	7.20389e+06	2.61541e+06	6977710	8361947	5066440	7361528	4352922	2.61541e+06	4.60661e+06	12441506	5066440	10958227	7.20389e+06	2.61541e+06
sp|P43275|H11_MOUSE	P43275	H11_MOUSE	H1-1	213	37.1	Mus musculus OX=10090	1:Experimental evidence at protein level	Histone H1.1	1	0.999	9	47	47	59	9	7	8	6	11	6	9	7	8	6	11	6	11	8	10	8	13	9	269022944	153048544	230426112	89650256	111931856	156271952	269022944	153048544	230426112	89650256	111931856	156271952	723400700	270069664	634612990	347920736	294771776
tr|D4AFX7|D4AFX7_MOUSE	D4AFX7	D4AFX7_MOUSE	Dnajc13	2248	31.2	Mus musculus OX=10090	1:Experimental evidence at protein level	DnaJ heat shock protein family (Hsp40) member C13	1	0.999	43	121	121	121	12	34	31	15	19	10	12	34	31	15	19	10	12	34	31	15	19	10	37484784	54176800	62545672	30925168	36712252	23864230	37484784	54176800	62545672	30925168	36712252	23864230	37484784	54176800	62545672	30925168	36712252
sp|P14148|RL7_MOUSE	P14148	RL7_MOUSE	Rpl7	270	51.9	Mus musculus OX=10090	1:Experimental evidence at protein level	60S ribosomal protein L7	1	0.999	22	92	92	92	18	12	21	15	15	11	18	12	21	15	15	11	18	12	21	15	15	11	354950656	120523904	341436608	191726176	146611520	146837344	354950656	120523904	341436608	191726176	146611520	146837344	354950656	120523904	341436608	191726176	146611520
sp|Q7TMK9|HNRPQ_MOUSE	Q7TMK9	HNRPQ_MOUSE	Syncrip	623	44	Mus musculus OX=10090	1:Experimental evidence at protein level	Heterogeneous nuclear ribonucleoprotein Q	1	0.999	14	40	28	40	8	10	11	5	4	2	7	7	8	3	2	1	8	10	11	5	4	2	28069476	83129920	82809280	38724880	52500696	24498856	22117888	74552400	76877152	27652032	35732936	14410622	28069476	83129920	82809280	38724880	52500696
sp|Q6NZF1|ZC11A_MOUSE	Q6NZF1	ZC11A_MOUSE	Zc3h11a	792	22.6	Mus musculus OX=10090	1:Experimental evidence at protein level	Zinc finger CCCH domain-containing protein 11A	1	0.999	7	18	18	18	2	6	4	2	3	1	2	6	4	2	3	1	2	6	4	2	3	1	5260867	14820949	10524138	6979376	8447453	3.15039e+06	5260867	14820949	10524138	6979376	8447453	3.15039e+06	5260867	14820949	10524138	6979376	8447453
sp|Q9JJ80|RPF2_MOUSE	Q9JJ80	RPF2_MOUSE	Rpf2	306	17	Mus musculus OX=10090	2:Experimental evidence at transcript level	Ribosome production factor 2 homolog	1	0.9989	4	14	14	14	4	2	4	1	1	2	4	2	4	1	1	2	4	2	4	1	1	2	7487212	4627036	6.52389e+06	3.93729e+06	3.40697e+06	4000987	7487212	4627036	6.52389e+06	3.93729e+06	3.40697e+06	4000987	7487212	4627036	6.52389e+06	3.93729e+06	3.40697e+06
sp|Q9CZU3|MTREX_MOUSE	Q9CZU3	MTREX_MOUSE	Mtrex	1040	15.2	Mus musculus OX=10090	1:Experimental evidence at protein level	Exosome RNA helicase MTR4	1	0.999	6	15	15	15	2	5	4	1	2	1	2	5	4	1	2	1	2	5	4	1	2	1	1497892	4914066	6355875	1.70218e+06	4.46059e+06	1.63844e+06	1497892	4914066	6355875	1.70218e+06	4.46059e+06	1.63844e+06	1497892	4914066	6355875	1.70218e+06	4.46059e+06
sp|Q8C2K5|RASL3_MOUSE	Q8C2K5	RASL3_MOUSE	Rasal3	1041	22.7	Mus musculus OX=10090	1:Experimental evidence at protein level	RAS protein activator like-3	1	0.999	9	21	21	21	3	3	7	5	3	0	3	3	7	5	3	0	3	3	7	5	3	0	5.50407e+06	8898591	9529542	6380924	8272593	0	5.50407e+06	8898591	9529542	6380924	8272593	0	5.50407e+06	8898591	9529542	6380924	8272593
sp|Q9Z315|SNUT1_MOUSE	Q9Z315	SNUT1_MOUSE	Sart1	806	18	Mus musculus OX=10090	1:Experimental evidence at protein level	U4/U6.U5 tri-snRNP-associated protein 1	1	0.999	7	15	15	15	2	5	3	1	3	1	2	5	3	1	3	1	2	5	3	1	3	1	2442779	3.21898e+06	2.00306e+06	0	2.50363e+06	2.2176e+06	2442779	3.21898e+06	2.00306e+06	0	2.50363e+06	2.2176e+06	2442779	3.21898e+06	2.00306e+06	0	2.50363e+06
sp|O89053|COR1A_MOUSE	O89053	COR1A_MOUSE	Coro1a	461	39.3	Mus musculus OX=10090	1:Experimental evidence at protein level	Coronin-1A	1	0.999	13	32	32	33	5	8	11	3	2	3	5	8	11	3	2	3	5	8	12	3	2	3	8953536	11253643	17805556	10518707	0	12944494	8953536	11253643	17805556	10518707	0	12944494	8953536	11253643	17805556	10518707	0
sp|Q9CY57|CHTOP_MOUSE	Q9CY57	CHTOP_MOUSE	Chtop	249	29.7	Mus musculus OX=10090	1:Experimental evidence at protein level	Chromatin target of PRMT1 protein	1	0.999	6	20	20	20	4	3	6	2	1	4	4	3	6	2	1	4	4	3	6	2	1	4	30035268	8.01922e+06	19737014	0	9527418	26304336	30035268	8.01922e+06	19737014	0	9527418	26304336	30035268	8.01922e+06	19737014	0	9527418
sp|Q9QZ06|TOLIP_MOUSE	Q9QZ06	TOLIP_MOUSE	Tollip	274	8.4	Mus musculus OX=10090	1:Experimental evidence at protein level	Toll-interacting protein	0.9895	0.9987	1	3	3	3	0	1	1	0	1	0	0	1	1	0	1	0	0	1	1	0	1	0	0	1.32299e+06	1.47379e+06	0	1.73706e+06	0	0	1.32299e+06	1.47379e+06	0	1.73706e+06	0	0	1.32299e+06	1.47379e+06	0	1.73706e+06
sp|Q91YQ5|RPN1_MOUSE	Q91YQ5	RPN1_MOUSE	Rpn1	608	15.1	Mus musculus OX=10090	1:Experimental evidence at protein level	Dolichyl-diphosphooligosaccharide--protein glycosyltransferase subunit 1	1	0.999	5	11	11	11	2	3	1	3	1	1	2	3	1	3	1	1	2	3	1	3	1	1	3260027	4.58616e+06	0	3.15843e+06	0	1.71681e+06	3260027	4.58616e+06	0	3.15843e+06	0	1.71681e+06	3260027	4.58616e+06	0	3.15843e+06	0
sp|Q9D6Z1|NOP56_MOUSE	Q9D6Z1	NOP56_MOUSE	Nop56	580	44	Mus musculus OX=10090	1:Experimental evidence at protein level	Nucleolar protein 56	1	0.999	18	45	45	45	7	13	14	6	5	0	7	13	14	6	5	0	7	13	14	6	5	0	7380019	22570712	23509748	20399382	13392624	0	7380019	22570712	23509748	20399382	13392624	0	7380019	22570712	23509748	20399382	13392624
sp|P43276|H15_MOUSE	P43276	H15_MOUSE	H1-5	223	42.2	Mus musculus OX=10090	1:Experimental evidence at protein level	Histone H1.5	1	0.999	16	63	63	71	12	10	10	13	9	9	12	10	10	13	9	9	13	11	13	14	10	10	392218112	201803424	189220224	122112744	130272832	243667072	392218112	201803424	189220224	122112744	130272832	243667072	392218112	201803424	189220224	122112744	130272832
sp|Q9Z1X4|ILF3_MOUSE	Q9Z1X4	ILF3_MOUSE	Ilf3	898	17.8	Mus musculus OX=10090	1:Experimental evidence at protein level	Interleukin enhancer-binding factor 3	1	0.9989	5	11	11	11	1	4	2	1	2	1	1	4	2	1	2	1	1	4	2	1	2	1	2.54081e+06	8669746	7046446	5.81536e+06	4.23358e+06	1.54594e+06	2.54081e+06	8669746	7046446	5.81536e+06	4.23358e+06	1.54594e+06	2.54081e+06	8669746	7046446	5.81536e+06	4.23358e+06
sp|P10853|H2B1F_MOUSE	P10853	H2B1F_MOUSE	H2bc15	126	61.9	Mus musculus OX=10090	1:Experimental evidence at protein level	Histone H2B type 1-F/J/L	1	0.999	10	154	0	154	37	16	40	22	22	17	0	0	0	0	0	0	37	16	40	22	22	17	1677992960	578786560	1744550400	872719620	622952260	1046660860	0	0	0	0	0	0	1677992960	578786560	1744550400	872719620	622952260
sp|P62835|RAP1A_MOUSE	P62835	RAP1A_MOUSE	Rap1a	184	6	Mus musculus OX=10090	1:Experimental evidence at protein level	Ras-related protein Rap-1A	0.9837	0.998	1	3	0	3	0	1	1	1	0	0	0	0	0	0	0	0	0	1	1	1	0	0	0	3.49126e+06	2608177	3.90167e+06	0	0	0	0	0	0	0	0	0	3.49126e+06	2608177	3.90167e+06	0
sp|P62717|RL18A_MOUSE	P62717	RL18A_MOUSE	Rpl18a	176	57.4	Mus musculus OX=10090	1:Experimental evidence at protein level	60S ribosomal protein L18a	1	0.999	12	45	45	45	10	10	9	8	5	3	10	10	9	8	5	3	10	10	9	8	5	3	85853384	63495156	82759360	52212784	84302320	11962623	85853384	63495156	82759360	52212784	84302320	11962623	85853384	63495156	82759360	52212784	84302320
sp|Q60865|CAPR1_MOUSE	Q60865	CAPR1_MOUSE	Caprin1	707	22.9	Mus musculus OX=10090	1:Experimental evidence at protein level	Caprin-1	1	0.999	9	31	31	31	6	10	7	2	4	2	6	10	7	2	4	2	6	10	7	2	4	2	32627928	43595304	34733408	26237184	24810124	20464218	32627928	43595304	34733408	26237184	24810124	20464218	32627928	43595304	34733408	26237184	24810124
sp|P13020|GELS_MOUSE	P13020	GELS_MOUSE	Gsn	780	45.4	Mus musculus OX=10090	1:Experimental evidence at protein level	Gelsolin	1	0.999	27	128	86	128	27	30	25	15	16	15	21	18	16	9	11	11	27	30	25	15	16	15	392492224	211058432	390773888	239054224	129784880	273812768	254579088	177106144	246203040	118962080	124251936	192058880	392492224	211058432	390773888	239054224	129784880
sp|P42669|PURA_MOUSE	P42669	PURA_MOUSE	Pura	321	39.9	Mus musculus OX=10090	1:Experimental evidence at protein level	Transcriptional activator protein Pur-alpha	1	0.999	6	21	21	21	4	4	4	2	2	5	4	4	4	2	2	5	4	4	4	2	2	5	48330380	50351352	49013340	27190922	27600634	40984120	48330380	50351352	49013340	27190922	27600634	40984120	48330380	50351352	49013340	27190922	27600634
sp|P62141|PP1B_MOUSE	P62141	PP1B_MOUSE	Ppp1cb	327	50.5	Mus musculus OX=10090	1:Experimental evidence at protein level	Serine/threonine-protein phosphatase PP1-beta catalytic subunit	1	0.999	8	18	5	18	2	4	5	4	2	1	1	1	1	1	0	1	2	4	5	4	2	1	1.52988e+06	13863546	17693308	12479000	1649714	7.33631e+06	0	7113160	8135824	7.84011e+06	0	7.33631e+06	1.52988e+06	13863546	17693308	12479000	1649714
sp|Q7TPM1|PRC2B_MOUSE	Q7TPM1	PRC2B_MOUSE	Prrc2b	1486	14.5	Mus musculus OX=10090	1:Experimental evidence at protein level	Protein PRRC2B	1	0.9962	2	1	1	3	0	1	0	0	0	0	0	1	0	0	0	0	0	2	0	0	0	1	0	1.16777e+06	0	0	0	0	0	1.16777e+06	0	0	0	0	0	5.73331e+06	0	0	0
sp|Q01853|TERA_MOUSE	Q01853	TERA_MOUSE	Vcp	806	18.5	Mus musculus OX=10090	1:Experimental evidence at protein level	Transitional endoplasmic reticulum ATPase	1	0.9989	4	8	8	8	2	1	2	1	2	0	2	1	2	1	2	0	2	1	2	1	2	0	3.94742e+06	3358130	3.26394e+06	3.86264e+06	3.07358e+06	0	3.94742e+06	3358130	3.26394e+06	3.86264e+06	3.07358e+06	0	3.94742e+06	3358130	3.26394e+06	3.86264e+06	3.07358e+06
sp|Q8K4L3|SVIL_MOUSE	Q8K4L3	SVIL_MOUSE	Svil	2170	44.6	Mus musculus OX=10090	1:Experimental evidence at protein level	Supervillin	1	0.999	88	400	400	400	61	100	92	55	62	30	61	100	92	55	62	30	61	100	92	55	62	30	137106096	304387712	238360800	155584768	146403424	144243904	137106096	304387712	238360800	155584768	146403424	144243904	137106096	304387712	238360800	155584768	146403424
sp|Q923D4|SF3B5_MOUSE	Q923D4	SF3B5_MOUSE	Sf3b5	86	36	Mus musculus OX=10090	1:Experimental evidence at protein level	Splicing factor 3B subunit 5	1	0.9989	3	8	8	8	3	1	2	1	0	1	3	1	2	1	0	1	3	1	2	1	0	1	7402853	3.75131e+06	5380179	0	0	10864838	7402853	3.75131e+06	5380179	0	0	10864838	7402853	3.75131e+06	5380179	0	0
sp|P62309|RUXG_MOUSE	P62309	RUXG_MOUSE	Snrpg	76	77.6	Mus musculus OX=10090	1:Experimental evidence at protein level	Small nuclear ribonucleoprotein G	0.9997	0.9927	2	5	5	5	1	0	1	1	1	1	1	0	1	1	1	1	1	0	1	1	1	1	15792490	0	11676388	0	0	18100218	15792490	0	11676388	0	0	18100218	15792490	0	11676388	0	0
sp|Q8BQZ5|CPSF4_MOUSE	Q8BQZ5	CPSF4_MOUSE	Cpsf4	211	13.7	Mus musculus OX=10090	2:Experimental evidence at transcript level	Cleavage and polyadenylation specificity factor subunit 4	0.9916	0.9989	1	5	5	5	1	1	1	0	1	1	1	1	1	0	1	1	1	1	1	0	1	1	2.83447e+06	2545260	2.38932e+06	0	2.33291e+06	2.78702e+06	2.83447e+06	2545260	2.38932e+06	0	2.33291e+06	2.78702e+06	2.83447e+06	2545260	2.38932e+06	0	2.33291e+06
sp|P35700|PRDX1_MOUSE	P35700	PRDX1_MOUSE	Prdx1	199	47.7	Mus musculus OX=10090	1:Experimental evidence at protein level	Peroxiredoxin-1	1	0.999	14	74	34	74	13	18	19	7	7	10	7	8	10	3	3	3	13	18	19	7	7	10	52235916	79130960	79303160	24881846	45926944	68668256	33992884	62288120	66034644	24881846	45926944	47141336	52235916	79130960	79303160	24881846	45926944
sp|P16858|G3P_MOUSE	P16858	G3P_MOUSE	Gapdh	333	73.9	Mus musculus OX=10090	1:Experimental evidence at protein level	Glyceraldehyde-3-phosphate dehydrogenase	1	0.999	16	79	2	79	19	14	24	7	8	7	0	1	1	0	0	0	19	14	24	7	8	7	230748640	313119328	312894400	193743312	159752960	213760320	0	0	0	0	0	0	230748640	313119328	312894400	193743312	159752960
sp|Q8BG81|PDIP3_MOUSE	Q8BG81	PDIP3_MOUSE	Poldip3	420	67.4	Mus musculus OX=10090	1:Experimental evidence at protein level	Polymerase delta-interacting protein 3	1	0.999	20	81	81	81	15	19	20	9	10	8	15	19	20	9	10	8	15	19	20	9	10	8	62340872	79437584	66167028	33799084	63987792	40172384	62340872	79437584	66167028	33799084	63987792	40172384	62340872	79437584	66167028	33799084	63987792
sp|Q6PG16|HJURP_MOUSE	Q6PG16	HJURP_MOUSE	Hjurp	667	10.5	Mus musculus OX=10090	1:Experimental evidence at protein level	Holliday junction recognition protein	1	0.9984	2	6	6	6	1	2	1	1	1	0	1	2	1	1	1	0	1	2	1	1	1	0	377839	905176	596671	681771	567849	0	377839	905176	596671	681771	567849	0	377839	905176	596671	681771	567849
sp|P43274|H14_MOUSE	P43274	H14_MOUSE	H1-4	219	42.5	Mus musculus OX=10090	1:Experimental evidence at protein level	Histone H1.4	1	0.999	16	30	30	72	7	5	7	4	4	3	7	5	7	4	4	3	13	10	16	11	11	11	257998832	117358768	154376592	64052756	24677322	28969480	257998832	117358768	154376592	64052756	24677322	28969480	596723390	265643440	586406660	322323712	316392096
sp|P62264|RS14_MOUSE	P62264	RS14_MOUSE	Rps14	151	74.8	Mus musculus OX=10090	1:Experimental evidence at protein level	40S ribosomal protein S14	1	0.999	12	64	64	64	15	11	16	8	7	7	15	11	16	8	7	7	15	11	16	8	7	7	210354208	112195872	175264096	106747168	88016960	137820656	210354208	112195872	175264096	106747168	88016960	137820656	210354208	112195872	175264096	106747168	88016960
sp|Q8C2Q3|RBM14_MOUSE	Q8C2Q3	RBM14_MOUSE	Rbm14	669	20	Mus musculus OX=10090	1:Experimental evidence at protein level	RNA-binding protein 14	1	0.9988	8	16	16	16	4	4	3	3	1	1	4	4	3	3	1	1	4	4	3	3	1	1	7787832	4248841	4.09077e+06	5.62846e+06	5.20517e+06	0	7787832	4248841	4.09077e+06	5.62846e+06	5.20517e+06	0	7787832	4248841	4.09077e+06	5.62846e+06	5.20517e+06
sp|Q8QZY9|SF3B4_MOUSE	Q8QZY9	SF3B4_MOUSE	Sf3b4	424	30.7	Mus musculus OX=10090	1:Experimental evidence at protein level	Splicing factor 3B subunit 4	1	0.999	2	8	8	8	2	1	2	1	2	0	2	1	2	1	2	0	2	1	2	1	2	0	16496666	3.75506e+06	12122957	5993876	15767444	0	16496666	3.75506e+06	12122957	5993876	15767444	0	16496666	3.75506e+06	12122957	5993876	15767444
sp|P62908|RS3_MOUSE	P62908	RS3_MOUSE	Rps3	243	74.5	Mus musculus OX=10090	1:Experimental evidence at protein level	40S ribosomal protein S3	1	0.999	23	142	142	142	28	25	28	25	19	17	28	25	28	25	19	17	28	25	28	25	19	17	297390304	235463600	317178624	221310272	181272320	169341440	297390304	235463600	317178624	221310272	181272320	169341440	297390304	235463600	317178624	221310272	181272320
sp|A2AJI0|MA7D1_MOUSE	A2AJI0	MA7D1_MOUSE	Map7d1	846	1.7	Mus musculus OX=10090	1:Experimental evidence at protein level	MAP7 domain-containing protein 1	0.991	0.9989	1	3	3	3	1	0	1	0	0	1	1	0	1	0	0	1	1	0	1	0	0	1	1.90578e+06	0	1673332	0	0	2.42238e+06	1.90578e+06	0	1673332	0	0	2.42238e+06	1.90578e+06	0	1673332	0	0
sp|Q61990|PCBP2_MOUSE	Q61990	PCBP2_MOUSE	Pcbp2	362	43.6	Mus musculus OX=10090	1:Experimental evidence at protein level	Poly(rC)-binding protein 2	1	0.9989	7	13	10	27	2	3	4	2	1	1	2	2	4	1	1	0	5	6	6	4	3	3	8.12649e+06	17857312	13529774	8757107	5227051	9745034	8.12649e+06	8764754	13529774	4.86109e+06	5227051	0	21422146	29063832	20595880	16084193	10543682
sp|Q08943|SSRP1_MOUSE	Q08943	SSRP1_MOUSE	Ssrp1	708	13.3	Mus musculus OX=10090	1:Experimental evidence at protein level	FACT complex subunit SSRP1	1	0.999	5	16	16	16	3	4	4	2	2	1	3	4	4	2	2	1	3	4	4	2	2	1	6851240	10635416	11127159	8.17351e+06	7133124	4269609	6851240	10635416	11127159	8.17351e+06	7133124	4269609	6851240	10635416	11127159	8.17351e+06	7133124
sp|Q9JJI8|RL38_MOUSE	Q9JJI8	RL38_MOUSE	Rpl38	70	57.1	Mus musculus OX=10090	1:Experimental evidence at protein level	60S ribosomal protein L38	1	0.999	6	47	47	47	10	8	9	8	7	5	10	8	9	8	7	5	10	8	9	8	7	5	287444768	190035680	272090368	178137824	138023536	213642912	287444768	190035680	272090368	178137824	138023536	213642912	287444768	190035680	272090368	178137824	138023536
sp|P62307|RUXF_MOUSE	P62307	RUXF_MOUSE	Snrpf	86	24.4	Mus musculus OX=10090	1:Experimental evidence at protein level	Small nuclear ribonucleoprotein F	1	0.999	2	13	13	13	2	3	2	2	2	2	2	3	2	2	2	2	2	3	2	2	2	2	16542746	11978830	12407640	3.05046e+06	8739112	17256838	16542746	11978830	12407640	3.05046e+06	8739112	17256838	16542746	11978830	12407640	3.05046e+06	8739112
sp|Q9D0B0|SRSF9_MOUSE	Q9D0B0	SRSF9_MOUSE	Srsf9	222	29.3	Mus musculus OX=10090	1:Experimental evidence at protein level	Serine/arginine-rich splicing factor 9	1	0.9975	3	3	3	8	1	0	1	1	0	0	1	0	1	1	0	0	2	1	2	1	1	1	1.74107e+06	0	1.79768e+06	0	0	0	1.74107e+06	0	1.79768e+06	0	0	0	60680208	73868232	54670000	0	54818020
sp|Q99MN1|SYK_MOUSE	Q99MN1	SYK_MOUSE	Kars1	595	17.3	Mus musculus OX=10090	1:Experimental evidence at protein level	Lysine--tRNA ligase	1	0.999	6	11	11	11	3	3	3	1	1	0	3	3	3	1	1	0	3	3	3	1	1	0	2.28069e+06	2.09804e+06	0	0	3.16207e+06	0	2.28069e+06	2.09804e+06	0	0	3.16207e+06	0	2.28069e+06	2.09804e+06	0	0	3.16207e+06
sp|P20152|VIME_MOUSE	P20152	VIME_MOUSE	Vim	466	91.2	Mus musculus OX=10090	1:Experimental evidence at protein level	Vimentin	1	0.999	54	368	275	368	67	71	66	54	52	58	51	54	49	39	40	42	67	71	66	54	52	58	806371390	713105020	426267328	705672060	306277440	395741888	806371390	713105020	426267328	705672060	306277440	395741888	806371390	713105020	426267328	705672060	306277440
sp|O35286|DHX15_MOUSE	O35286	DHX15_MOUSE	Dhx15	795	29.1	Mus musculus OX=10090	1:Experimental evidence at protein level	ATP-dependent RNA helicase DHX15	1	0.999	14	42	42	42	6	10	11	6	6	3	6	10	11	6	6	3	6	10	11	6	6	3	19446756	37287424	43154080	28639432	30594158	13499448	19446756	37287424	43154080	28639432	30594158	13499448	19446756	37287424	43154080	28639432	30594158
sp|Q8BL97|SRSF7_MOUSE	Q8BL97	SRSF7_MOUSE	Srsf7	267	34.1	Mus musculus OX=10090	1:Experimental evidence at protein level	Serine/arginine-rich splicing factor 7	1	0.999	9	45	44	45	8	9	7	9	8	4	8	8	7	9	8	4	8	9	7	9	8	4	176720064	199285440	171001904	110043856	114436976	174723424	176720064	199285440	171001904	110043856	114436976	174723424	176720064	199285440	171001904	110043856	114436976
sp|Q99NB9|SF3B1_MOUSE	Q99NB9	SF3B1_MOUSE	Sf3b1	1304	34.8	Mus musculus OX=10090	1:Experimental evidence at protein level	Splicing factor 3B subunit 1	1	0.999	21	50	50	50	5	13	11	9	10	2	5	13	11	9	10	2	5	13	11	9	10	2	9812824	16534234	19725184	12572390	15912640	5222055	9812824	16534234	19725184	12572390	15912640	5222055	9812824	16534234	19725184	12572390	15912640
sp|E9Q286|ICE1_MOUSE	E9Q286	ICE1_MOUSE	Ice1	2241	28.4	Mus musculus OX=10090	1:Experimental evidence at protein level	Little elongation complex subunit 1	1	0.999	26	65	65	65	5	14	14	14	15	3	5	14	14	14	15	3	5	14	14	14	15	3	4960532	14635262	19874964	19036508	4.91562e+06	5.05521e+06	4960532	14635262	19874964	19036508	4.91562e+06	5.05521e+06	4960532	14635262	19874964	19036508	4.91562e+06
sp|P54823|DDX6_MOUSE	P54823	DDX6_MOUSE	Ddx6	483	20.9	Mus musculus OX=10090	1:Experimental evidence at protein level	Probable ATP-dependent RNA helicase DDX6	1	0.9987	5	14	14	14	1	3	4	3	3	0	1	3	4	3	3	0	1	3	4	3	3	0	3061812	11179969	11150922	7515091	11175473	0	3061812	11179969	11150922	7515091	11175473	0	3061812	11179969	11150922	7515091	11175473
sp|Q60972|RBBP4_MOUSE	Q60972	RBBP4_MOUSE	Rbbp4	425	28.9	Mus musculus OX=10090	1:Experimental evidence at protein level	Histone-binding protein RBBP4	1	0.999	5	9	9	10	1	1	2	4	1	0	1	1	2	4	1	0	1	2	2	4	1	0	8397414	9397661	8406378	9492213	9851414	0	8397414	9397661	8406378	9492213	9851414	0	8397414	9397661	8406378	9492213	9851414
sp|O35737|HNRH1_MOUSE	O35737	HNRH1_MOUSE	Hnrnph1	449	55.2	Mus musculus OX=10090	1:Experimental evidence at protein level	Heterogeneous nuclear ribonucleoprotein H	1	0.999	16	115	60	115	18	22	25	19	15	16	10	13	13	10	6	8	18	22	25	19	15	16	246020192	288708768	291692192	214207120	223076320	175458432	32854910	41148792	56103332	47340456	24873778	45114876	246020192	288708768	291692192	214207120	223076320
sp|P70333|HNRH2_MOUSE	P70333	HNRH2_MOUSE	Hnrnph2	449	46.5	Mus musculus OX=10090	1:Experimental evidence at protein level	Heterogeneous nuclear ribonucleoprotein H2	1	0.999	11	24	24	69	5	4	4	4	3	4	5	4	4	4	3	4	12	12	14	11	10	10	7297059	6081151	5.82368e+06	3.6938e+06	4181764	2.20609e+06	7297059	6081151	5.82368e+06	3.6938e+06	4181764	2.20609e+06	246020192	288708768	291692192	214207120	223076320
sp|Q8K4G5|ABLM1_MOUSE	Q8K4G5	ABLM1_MOUSE	Ablim1	861	23.6	Mus musculus OX=10090	1:Experimental evidence at protein level	Actin-binding LIM protein 1	1	0.999	8	21	21	21	2	2	4	6	4	3	2	2	4	6	4	3	2	2	4	6	4	3	951393	6.47838e+06	8327631	2.18854e+06	5.49138e+06	4015127	951393	6.47838e+06	8327631	2.18854e+06	5.49138e+06	4015127	951393	6.47838e+06	8327631	2.18854e+06	5.49138e+06
sp|Q99KP6|PRP19_MOUSE	Q99KP6	PRP19_MOUSE	Prpf19	504	66.1	Mus musculus OX=10090	1:Experimental evidence at protein level	Pre-mRNA-processing factor 19	1	0.999	18	81	81	81	17	14	19	12	11	8	17	14	19	12	11	8	17	14	19	12	11	8	66380976	18162256	66170040	16599612	23186116	72174736	66380976	18162256	66170040	16599612	23186116	72174736	66380976	18162256	66170040	16599612	23186116
sp|Q61233|PLSL_MOUSE	Q61233	PLSL_MOUSE	Lcp1	627	53.3	Mus musculus OX=10090	1:Experimental evidence at protein level	Plastin-2	1	0.999	17	41	37	41	9	7	8	7	5	5	8	5	7	7	5	5	9	7	8	7	5	5	68819144	33718660	70266816	58905800	23329340	46679192	68819144	33718660	70266816	58905800	23329340	46679192	68819144	33718660	70266816	58905800	23329340
tr|Q8VHM5|Q8VHM5_MOUSE	Q8VHM5	Q8VHM5_MOUSE	Hnrnpr	632	34.7	Mus musculus OX=10090	1:Experimental evidence at protein level	Heterogeneous nuclear ribonucleoprotein R	1	0.9989	13	16	16	28	1	6	1	5	1	2	1	6	1	5	1	2	2	9	4	7	3	3	0	0	0	0	0	0	0	0	0	0	0	0	15365206	31355702	29772116	24184040	22900788
sp|Q91VR2|ATPG_MOUSE	Q91VR2	ATPG_MOUSE	Atp5f1c	298	53	Mus musculus OX=10090	1:Experimental evidence at protein level	ATP synthase subunit gamma, mitochondrial	1	0.999	10	46	46	46	10	6	11	7	6	6	10	6	11	7	6	6	10	6	11	7	6	6	65503904	31601968	60677328	42024496	39685508	36263536	65503904	31601968	60677328	42024496	39685508	36263536	65503904	31601968	60677328	42024496	39685508
sp|Q9CXS4|CENPV_MOUSE	Q9CXS4	CENPV_MOUSE	Cenpv	252	48.4	Mus musculus OX=10090	1:Experimental evidence at protein level	Centromere protein V	1	0.999	7	26	26	26	6	6	8	3	1	2	6	6	8	3	1	2	6	6	8	3	1	2	12640618	6368465	13134657	15057652	0	9027700	12640618	6368465	13134657	15057652	0	9027700	12640618	6368465	13134657	15057652	0
sp|Q9CPW4|ARPC5_MOUSE	Q9CPW4	ARPC5_MOUSE	Arpc5	151	39.7	Mus musculus OX=10090	1:Experimental evidence at protein level	Actin-related protein 2/3 complex subunit 5	1	0.999	3	19	19	19	5	3	4	3	3	1	5	3	4	3	3	1	5	3	4	3	3	1	48269516	24378158	42034188	30164896	24109582	31766506	48269516	24378158	42034188	30164896	24109582	31766506	48269516	24378158	42034188	30164896	24109582
sp|Q6PDM2|SRSF1_MOUSE	Q6PDM2	SRSF1_MOUSE	Srsf1	248	57.7	Mus musculus OX=10090	1:Experimental evidence at protein level	Serine/arginine-rich splicing factor 1	1	0.999	20	117	112	117	19	19	19	18	21	21	18	18	18	18	20	20	19	19	19	18	21	21	400807104	334321504	487950464	419569280	213212016	285452928	400807104	334321504	487950464	419569280	213212016	285452928	400807104	334321504	487950464	419569280	213212016
sp|O35295|PURB_MOUSE	O35295	PURB_MOUSE	Purb	324	46.6	Mus musculus OX=10090	1:Experimental evidence at protein level	Transcriptional activator protein Pur-beta	1	0.999	7	27	27	27	7	8	5	2	3	2	7	8	5	2	3	2	7	8	5	2	3	2	12456774	19330956	11985333	10102626	7880978	14919376	12456774	19330956	11985333	10102626	7880978	14919376	12456774	19330956	11985333	10102626	7880978
sp|O88342|WDR1_MOUSE	O88342	WDR1_MOUSE	Wdr1	606	28.9	Mus musculus OX=10090	1:Experimental evidence at protein level	WD repeat-containing protein 1	1	0.999	10	28	28	28	4	6	7	8	3	0	4	6	7	8	3	0	4	6	7	8	3	0	3852776	6459174	3.29371e+06	9001506	1293303	0	3852776	6459174	3.29371e+06	9001506	1293303	0	3852776	6459174	3.29371e+06	9001506	1293303
sp|P47955|RLA1_MOUSE	P47955	RLA1_MOUSE	Rplp1	114	80.7	Mus musculus OX=10090	1:Experimental evidence at protein level	60S acidic ribosomal protein P1	1	0.999	3	14	14	14	3	2	3	1	2	3	3	2	3	1	2	3	3	2	3	1	2	3	62550776	31081312	98036640	82796704	24780880	38296220	62550776	31081312	98036640	82796704	24780880	38296220	62550776	31081312	98036640	82796704	24780880
sp|P38647|GRP75_MOUSE	P38647	GRP75_MOUSE	Hspa9	679	49	Mus musculus OX=10090	1:Experimental evidence at protein level	Stress-70 protein, mitochondrial	1	0.999	18	80	80	80	17	13	18	13	9	10	17	13	18	13	9	10	17	13	18	13	9	10	39294320	37274280	42987896	19240808	29328508	42467944	39294320	37274280	42987896	19240808	29328508	42467944	39294320	37274280	42987896	19240808	29328508
sp|Q8VC57|KCTD5_MOUSE	Q8VC57	KCTD5_MOUSE	Kctd5	234	69.7	Mus musculus OX=10090	1:Experimental evidence at protein level	BTB/POZ domain-containing protein KCTD5	1	0.999	13	102	102	102	17	17	22	15	14	17	17	17	22	15	14	17	17	17	22	15	14	17	1175066880	748451390	1300612220	1019600960	694333570	743085950	1175066880	748451390	1300612220	1019600960	694333570	743085950	1175066880	748451390	1300612220	1019600960	694333570
sp|P01887|B2MG_MOUSE	P01887	B2MG_MOUSE	B2m	119	26.1	Mus musculus OX=10090	1:Experimental evidence at protein level	Beta-2-microglobulin	0.9824	0.9978	1	4	4	4	1	1	1	0	0	1	1	1	1	0	0	1	1	1	1	0	0	1	3743745	2874637	0	0	0	5067119	3743745	2874637	0	0	0	5067119	3743745	2874637	0	0	0
contam_sp|P00760|TRY1_BOVIN	contam_sp|P00760|TRY1_BOVIN Cationic trypsin OS=Bos taurus PE=1 SV=3	contam_sp|P00760|TRY1_BOVIN Cationic trypsin OS=Bos taurus PE=1 SV=3		246	13			Cationic	1	0.9986	3	12	12	13	2	4	2	0	2	2	2	4	2	0	2	2	2	5	2	0	2	2	837536260	642510850	772277950	0	793933820	933420100	837536260	642510850	772277950	0	793933820	933420100	837536260	642510850	772277950	0	793933820
sp|Q9CVB6|ARPC2_MOUSE	Q9CVB6	ARPC2_MOUSE	Arpc2	300	66.7	Mus musculus OX=10090	1:Experimental evidence at protein level	Actin-related protein 2/3 complex subunit 2	1	0.999	18	76	76	76	16	10	19	9	11	11	16	10	19	9	11	11	16	10	19	9	11	11	116241400	32346188	82719760	78121008	33584404	65745200	116241400	32346188	82719760	78121008	33584404	65745200	116241400	32346188	82719760	78121008	33584404
sp|Q99K48|NONO_MOUSE	Q99K48	NONO_MOUSE	Nono	473	21.4	Mus musculus OX=10090	1:Experimental evidence at protein level	Non-POU domain-containing octamer-binding protein	1	0.999	5	13	13	13	2	3	4	1	2	1	2	3	4	1	2	1	2	3	4	1	2	1	5.89407e+06	4.2142e+06	5078145	0	3.92429e+06	7.77456e+06	5.89407e+06	4.2142e+06	5078145	0	3.92429e+06	7.77456e+06	5.89407e+06	4.2142e+06	5078145	0	3.92429e+06
sp|Q9JM76|ARPC3_MOUSE	Q9JM76	ARPC3_MOUSE	Arpc3	178	60.7	Mus musculus OX=10090	1:Experimental evidence at protein level	Actin-related protein 2/3 complex subunit 3	1	0.9989	7	46	46	46	11	6	11	5	6	7	11	6	11	5	6	7	11	6	11	5	6	7	85824920	25638326	95122488	29168286	78546976	51561520	85824920	25638326	95122488	29168286	78546976	51561520	85824920	25638326	95122488	29168286	78546976
sp|Q62167|DDX3X_MOUSE	Q62167	DDX3X_MOUSE	Ddx3x	662	66.3	Mus musculus OX=10090	1:Experimental evidence at protein level	ATP-dependent RNA helicase DDX3X	1	0.999	38	261	76	261	43	62	51	37	36	32	14	18	15	11	8	10	43	62	51	37	36	32	189386160	421604224	373066368	267956384	282792480	208923104	90437824	205075104	194944512	332918400	263678336	143667552	189386160	421604224	373066368	267956384	282792480
tr|Q9Z1R9|Q9Z1R9_MOUSE	Q9Z1R9	Q9Z1R9_MOUSE	Prss1	246	8.1	Mus musculus OX=10090	1:Experimental evidence at protein level	Protease, serine 1 (trypsin 1)	1	0.999	1	10	10	10	3	2	1	0	1	3	3	2	1	0	1	3	3	2	1	0	1	3	24218140700	16767302700	0	0	0	31829631000	24218140700	16767302700	0	0	0	31829631000	24218140700	16767302700	0	0	0
sp|Q6IFX2|K1C42_MOUSE	Q6IFX2	K1C42_MOUSE	Krt42	452	30.1	Mus musculus OX=10090	1:Experimental evidence at protein level	Keratin, type I cytoskeletal 42	1	0.9989	7	8	2	31	2	1	2	1	1	1	1	0	1	0	0	0	7	4	7	5	4	4	12722171	6440787	12119625	7325786	11852886	22494016	13517299	0	13309314	0	0	0	279692608	15610625	198620448	177804288	158131040
sp|Q8C3J5|DOCK2_MOUSE	Q8C3J5	DOCK2_MOUSE	Dock2	1828	11	Mus musculus OX=10090	1:Experimental evidence at protein level	Dedicator of cytokinesis protein 2	1	0.999	9	16	16	16	0	6	5	3	2	0	0	6	5	3	2	0	0	6	5	3	2	0	0	2.16468e+06	4501774	4433905	754308	0	0	2.16468e+06	4501774	4433905	754308	0	0	2.16468e+06	4501774	4433905	754308
sp|B1AZI6|THOC2_MOUSE	B1AZI6	THOC2_MOUSE	Thoc2	1594	27.6	Mus musculus OX=10090	1:Experimental evidence at protein level	THO complex subunit 2	1	0.999	24	40	21	40	2	14	14	6	4	0	1	9	8	3	0	0	2	14	14	6	4	0	1.72566e+06	6617790	5.77278e+06	5.11349e+06	5.89243e+06	0	0	9847832	9335787	0	0	0	1.72566e+06	6617790	5.77278e+06	5.11349e+06	5.89243e+06
sp|P62082|RS7_MOUSE	P62082	RS7_MOUSE	Rps7	194	70.1	Mus musculus OX=10090	1:Experimental evidence at protein level	40S ribosomal protein S7	1	0.999	9	35	35	35	7	5	7	7	4	5	7	5	7	7	4	5	7	5	7	7	4	5	197290256	46579016	121318864	76591408	71253992	137115408	197290256	46579016	121318864	76591408	71253992	137115408	197290256	46579016	121318864	76591408	71253992
sp|Q6A068|CDC5L_MOUSE	Q6A068	CDC5L_MOUSE	Cdc5l	802	42.6	Mus musculus OX=10090	1:Experimental evidence at protein level	Cell division cycle 5-like protein	1	0.999	19	53	11	53	13	12	14	5	6	3	1	3	2	2	2	1	13	12	14	5	6	3	10283652	15356064	15159404	12538756	14821345	4.4872e+06	5080936	11021759	10813474	8760466	10795917	4.4872e+06	10283652	15356064	15159404	12538756	14821345
sp|Q64012|RALY_MOUSE	Q64012	RALY_MOUSE	Raly	312	42.3	Mus musculus OX=10090	1:Experimental evidence at protein level	RNA-binding protein Raly	1	0.999	6	17	17	17	2	3	4	2	3	3	2	3	4	2	3	3	2	3	4	2	3	3	11042546	13902006	11389422	8.20119e+06	7.58226e+06	12629062	11042546	13902006	11389422	8.20119e+06	7.58226e+06	12629062	11042546	13902006	11389422	8.20119e+06	7.58226e+06
sp|Q9WV32|ARC1B_MOUSE	Q9WV32	ARC1B_MOUSE	Arpc1b	372	29.8	Mus musculus OX=10090	1:Experimental evidence at protein level	Actin-related protein 2/3 complex subunit 1B	1	0.999	9	30	30	30	7	4	5	5	6	3	7	4	5	5	6	3	7	4	5	5	6	3	119704272	58614704	127128664	34131172	114681152	91217376	119704272	58614704	127128664	34131172	114681152	91217376	119704272	58614704	127128664	34131172	114681152
sp|Q9D0T1|NH2L1_MOUSE	Q9D0T1	NH2L1_MOUSE	Snu13	128	68.8	Mus musculus OX=10090	1:Experimental evidence at protein level	NHP2-like protein 1	1	0.999	5	13	13	13	3	2	4	1	1	2	3	2	4	1	1	2	3	2	4	1	1	2	27990544	12632341	23225884	16993180	14538712	19114898	27990544	12632341	23225884	16993180	14538712	19114898	27990544	12632341	23225884	16993180	14538712
sp|P60335|PCBP1_MOUSE	P60335	PCBP1_MOUSE	Pcbp1	356	43.8	Mus musculus OX=10090	1:Experimental evidence at protein level	Poly(rC)-binding protein 1	1	0.999	8	42	28	42	9	9	6	7	5	6	6	6	4	5	3	4	9	9	6	7	5	6	30574024	28741494	29882670	26987768	20695890	23250520	24924700	25064728	17327704	20919216	10152209	17422616	30574024	28741494	29882670	26987768	20695890
sp|Q61656|DDX5_MOUSE	Q61656	DDX5_MOUSE	Ddx5	614	68.1	Mus musculus OX=10090	1:Experimental evidence at protein level	Probable ATP-dependent RNA helicase DDX5	1	0.999	34	132	111	157	19	31	31	17	19	15	16	27	26	15	15	12	22	38	38	19	23	17	138452016	211657696	198540880	168698112	115606664	157108192	106291616	154536320	146778016	133539456	69592208	123598112	138452016	211657696	198540880	168698112	115606664
sp|P17225|PTBP1_MOUSE	P17225	PTBP1_MOUSE	Ptbp1	555	41.1	Mus musculus OX=10090	1:Experimental evidence at protein level	Polypyrimidine tract-binding protein 1	1	0.999	15	74	66	74	13	10	17	12	9	13	11	8	16	11	9	11	13	10	17	12	9	13	90438848	60783328	101187424	49414816	61471752	92656816	90438848	60783328	101187424	49414816	61471752	92656816	90438848	60783328	101187424	49414816	61471752
sp|Q61699|HS105_MOUSE	Q61699	HS105_MOUSE	Hsph1	858	15.6	Mus musculus OX=10090	1:Experimental evidence at protein level	Heat shock protein 105 kDa	1	0.9979	6	9	9	9	2	1	2	3	1	0	2	1	2	3	1	0	2	1	2	3	1	0	1.67907e+06	2709479	0	3.56585e+06	0	0	1.67907e+06	2709479	0	3.56585e+06	0	0	1.67907e+06	2709479	0	3.56585e+06	0
sp|Q9JIX8|ACINU_MOUSE	Q9JIX8	ACINU_MOUSE	Acin1	1338	34.5	Mus musculus OX=10090	1:Experimental evidence at protein level	Apoptotic chromatin condensation inducer in the nucleus	1	0.999	19	53	53	53	8	14	14	6	6	5	8	14	14	6	6	5	8	14	14	6	6	5	18745016	31635988	15436004	14098345	16335257	23083924	18745016	31635988	15436004	14098345	16335257	23083924	18745016	31635988	15436004	14098345	16335257
sp|P53026|RL10A_MOUSE	P53026	RL10A_MOUSE	Rpl10a	217	65.4	Mus musculus OX=10090	1:Experimental evidence at protein level	60S ribosomal protein L10a	1	0.999	13	63	63	63	21	8	13	7	7	7	21	8	13	7	7	7	21	8	13	7	7	7	231925120	111961696	188621712	107759680	155938320	170298016	231925120	111961696	188621712	107759680	155938320	170298016	231925120	111961696	188621712	107759680	155938320
sp|Q61781|K1C14_MOUSE	Q61781	K1C14_MOUSE	Krt14	484	30.8	Mus musculus OX=10090	1:Experimental evidence at protein level	Keratin, type I cytoskeletal 14	1	0.999	12	32	3	50	7	7	7	3	3	5	1	1	0	0	0	1	11	9	10	7	6	7	40284120	16649887	40432116	16981916	17590412	38452036	0	0	0	0	0	0	386902912	32805160	233047552	207685024	176690560
sp|O70133|DHX9_MOUSE	O70133	DHX9_MOUSE	Dhx9	1380	26.7	Mus musculus OX=10090	1:Experimental evidence at protein level	ATP-dependent RNA helicase A	1	0.999	24	62	62	62	2	22	18	12	8	0	2	22	18	12	8	0	2	22	18	12	8	0	0	35134900	51619000	40656888	30115166	0	0	35134900	51619000	40656888	30115166	0	0	35134900	51619000	40656888	30115166
sp|O35900|LSM2_MOUSE	O35900	LSM2_MOUSE	Lsm2	95	20	Mus musculus OX=10090	1:Experimental evidence at protein level	U6 snRNA-associated Sm-like protein LSm2	0.9919	0.999	1	4	4	4	1	0	1	1	1	0	1	0	1	1	1	0	1	0	1	1	1	0	2.36297e+06	0	1.94457e+06	1.8905e+06	1.63521e+06	0	2.36297e+06	0	1.94457e+06	1.8905e+06	1.63521e+06	0	2.36297e+06	0	1.94457e+06	1.8905e+06	1.63521e+06
sp|P0C0S6|H2AZ_MOUSE	P0C0S6	H2AZ_MOUSE	H2az1	128	53.9	Mus musculus OX=10090	1:Experimental evidence at protein level	Histone H2A.Z	1	0.999	6	12	0	37	3	1	3	3	1	1	0	0	0	0	0	0	8	3	9	7	4	6	42251432	14567459	37828528	36689776	27394396	34757748	0	0	0	0	0	0	1171614980	312081504	1112874370	759047490	580826880
sp|Q923G2|RPAB3_MOUSE	Q923G2	RPAB3_MOUSE	Polr2h	150	12.7	Mus musculus OX=10090	1:Experimental evidence at protein level	DNA-directed RNA polymerases I, II, and III subunit RPABC3	0.9919	0.999	1	6	6	6	1	1	1	1	1	1	1	1	1	1	1	1	1	1	1	1	1	1	3.76759e+06	1419912	3.28659e+06	2885425	1.42463e+06	2.64413e+06	3.76759e+06	1419912	3.28659e+06	2885425	1.42463e+06	2.64413e+06	3.76759e+06	1419912	3.28659e+06	2885425	1.42463e+06
tr|Q6PHQ9|Q6PHQ9_MOUSE	Q6PHQ9	Q6PHQ9_MOUSE	Pabpc4	660	53.3	Mus musculus OX=10090	1:Experimental evidence at protein level	Polyadenylate-binding protein	1	0.999	27	58	57	116	16	8	16	4	8	6	15	8	16	4	8	6	27	20	29	9	17	14	100366712	40135504	95977776	21821636	38721560	83805248	100366712	40135504	95977776	21821636	38721560	83805248	286036736	130283336	268609152	145350432	180615120
sp|P07356|ANXA2_MOUSE	P07356	ANXA2_MOUSE	Anxa2	339	18.6	Mus musculus OX=10090	1:Experimental evidence at protein level	Annexin A2	1	0.9986	3	6	6	6	1	2	2	0	0	1	1	2	2	0	0	1	1	2	2	0	0	1	1.3762e+06	891026	2.06806e+06	0	0	3.58089e+06	1.3762e+06	891026	2.06806e+06	0	0	3.58089e+06	1.3762e+06	891026	2.06806e+06	0	0
sp|P53996|CNBP_MOUSE	P53996	CNBP_MOUSE	Cnbp	178	33.7	Mus musculus OX=10090	1:Experimental evidence at protein level	CCHC-type zinc finger nucleic acid binding protein	1	0.996	4	6	6	6	1	4	0	1	0	0	1	4	0	1	0	0	1	4	0	1	0	0	0	4413718	0	3.64991e+06	0	0	0	4413718	0	3.64991e+06	0	0	0	4413718	0	3.64991e+06	0
sp|Q02257|PLAK_MOUSE	Q02257	PLAK_MOUSE	Jup	745	13.3	Mus musculus OX=10090	1:Experimental evidence at protein level	Junction plakoglobin	1	0.999	3	5	5	5	0	0	4	0	0	1	0	0	4	0	0	1	0	0	4	0	0	1	0	0	6134842	0	0	5077326	0	0	6134842	0	0	5077326	0	0	6134842	0	0
sp|Q6P4T2|U520_MOUSE	Q6P4T2	U520_MOUSE	Snrnp200	2136	30.9	Mus musculus OX=10090	1:Experimental evidence at protein level	U5 small nuclear ribonucleoprotein 200 kDa helicase	1	0.999	28	58	58	58	2	20	17	8	11	0	2	20	17	8	11	0	2	20	17	8	11	0	1234314	11437508	17365936	13368744	11795008	0	1234314	11437508	17365936	13368744	11795008	0	1234314	11437508	17365936	13368744	11795008
sp|P29341|PABP1_MOUSE	P29341	PABP1_MOUSE	Pabpc1	636	67.5	Mus musculus OX=10090	1:Experimental evidence at protein level	Polyadenylate-binding protein 1	1	0.999	32	220	96	220	44	34	44	29	34	35	19	11	19	15	15	17	44	34	44	29	34	35	379457024	189413328	306229376	184708112	242945600	307618432	244487680	127405560	83471984	138608352	185049088	185573632	379457024	189413328	306229376	184708112	242945600
sp|P62270|RS18_MOUSE	P62270	RS18_MOUSE	Rps18	152	64.5	Mus musculus OX=10090	1:Experimental evidence at protein level	40S ribosomal protein S18	1	0.999	12	69	0	69	17	10	11	11	10	10	0	0	0	0	0	0	17	10	11	11	10	10	300411360	124923824	222651808	204898304	171250592	169568976	0	0	0	0	0	0	300411360	124923824	222651808	204898304	171250592
sp|Q6ZWX6|IF2A_MOUSE	Q6ZWX6	IF2A_MOUSE	Eif2s1	315	21	Mus musculus OX=10090	1:Experimental evidence at protein level	Eukaryotic translation initiation factor 2 subunit 1	0.9995	0.999	2	6	6	6	1	2	1	0	1	1	1	2	1	0	1	1	1	2	1	0	1	1	3.89501e+06	3.3465e+06	3.88309e+06	0	5127139	4.25409e+06	3.89501e+06	3.3465e+06	3.88309e+06	0	5127139	4.25409e+06	3.89501e+06	3.3465e+06	3.88309e+06	0	5127139
sp|Q9JMH9|MY18A_MOUSE	Q9JMH9	MY18A_MOUSE	Myo18a	2050	77.6	Mus musculus OX=10090	1:Experimental evidence at protein level	Unconventional myosin-XVIIIa	1	0.999	172	2030	2030	2030	197	464	403	403	399	164	197	464	403	403	399	164	197	464	403	403	399	164	1171130110	4218734080	3470401790	3255319040	3244632580	989723840	1171130110	4218734080	3470401790	3255319040	3244632580	989723840	1171130110	4218734080	3470401790	3255319040	3244632580
sp|Q501J6|DDX17_MOUSE	Q501J6	DDX17_MOUSE	Ddx17	650	42.8	Mus musculus OX=10090	1:Experimental evidence at protein level	Probable ATP-dependent RNA helicase DDX17	1	0.999	19	35	35	81	6	9	6	4	3	7	6	9	6	4	3	7	12	20	18	8	11	12	17587288	30811164	27378768	22648836	5948145	23226072	17587288	30811164	27378768	22648836	5948145	23226072	86049904	157523200	143230832	94827728	129388032
sp|P62983|RS27A_MOUSE	P62983	RS27A_MOUSE	Rps27a	156	70.5	Mus musculus OX=10090	1:Experimental evidence at protein level	Ubiquitin-40S ribosomal protein S27a	1	0.999	10	67	15	67	12	12	15	8	12	8	3	5	4	1	1	1	12	12	15	8	12	8	288578336	282696160	285150560	256366512	252988464	219357472	118448568	111516256	107874744	0	0	8008437	288578336	282696160	285150560	256366512	252988464
sp|Q9JLZ6|HIC2_MOUSE	Q9JLZ6	HIC2_MOUSE	Hic2	619	8.6	Mus musculus OX=10090	2:Experimental evidence at transcript level	Hypermethylated in cancer 2 protein	0.9868	0.9983	1	5	5	5	1	1	1	1	1	0	1	1	1	1	1	0	1	1	1	1	1	0	7.99274e+06	9394107	11433965	15194558	9352044	0	7.99274e+06	9394107	11433965	15194558	9352044	0	7.99274e+06	9394107	11433965	15194558	9352044
sp|Q9Z2X1|HNRPF_MOUSE	Q9Z2X1	HNRPF_MOUSE	Hnrnpf	415	60.7	Mus musculus OX=10090	1:Experimental evidence at protein level	Heterogeneous nuclear ribonucleoprotein F	1	0.999	14	57	57	73	9	12	14	7	7	8	9	12	14	7	7	8	11	14	17	10	10	11	96989528	107005792	105297240	38562052	61722948	71874680	96989528	107005792	105297240	38562052	61722948	71874680	145285312	182426512	239027408	171301280	116372544
sp|P62320|SMD3_MOUSE	P62320	SMD3_MOUSE	Snrpd3	126	61.1	Mus musculus OX=10090	1:Experimental evidence at protein level	Small nuclear ribonucleoprotein Sm D3	1	0.999	5	38	38	38	8	7	10	4	6	3	8	7	10	4	6	3	8	7	10	4	6	3	166846784	71982800	156810864	112550160	116774864	109205728	166846784	71982800	156810864	112550160	116774864	109205728	166846784	71982800	156810864	112550160	116774864
sp|P27661|H2AX_MOUSE	P27661	H2AX_MOUSE	H2ax	143	65	Mus musculus OX=10090	1:Experimental evidence at protein level	Histone H2AX	1	0.999	10	23	12	55	4	4	5	4	2	4	2	2	3	2	1	2	10	7	13	10	6	9	136700704	51378636	114352112	107424296	52531800	176767168	37905804	4.5516e+06	31402422	22471574	0	0	1184219780	326176800	1128721280	784211200	605964290
sp|Q9DBR7|MYPT1_MOUSE	Q9DBR7	MYPT1_MOUSE	Ppp1r12a	1029	35.7	Mus musculus OX=10090	1:Experimental evidence at protein level	Protein phosphatase 1 regulatory subunit 12A	1	0.999	15	41	40	41	3	12	12	5	6	3	3	12	11	5	6	3	3	12	12	5	6	3	8182802	17424092	10844724	11283168	9026742	11155346	8182802	17424092	10844724	11283168	9026742	11155346	8182802	17424092	10844724	11283168	9026742
sp|Q9WVJ2|PSD13_MOUSE	Q9WVJ2	PSD13_MOUSE	Psmd13	376	17.3	Mus musculus OX=10090	1:Experimental evidence at protein level	26S proteasome non-ATPase regulatory subunit 13	1	0.999	4	10	10	10	3	1	4	1	1	0	3	1	4	1	1	0	3	1	4	1	1	0	1.36246e+06	443648	5.62502e+06	4.9258e+06	1.49317e+06	0	1.36246e+06	443648	5.62502e+06	4.9258e+06	1.49317e+06	0	1.36246e+06	443648	5.62502e+06	4.9258e+06	1.49317e+06
sp|P62806|H4_MOUSE	P62806	H4_MOUSE	H4c16	103	62.1	Mus musculus OX=10090	1:Experimental evidence at protein level	Histone H4	1	0.999	14	107	107	107	25	10	22	27	12	11	25	10	22	27	12	11	25	10	22	27	12	11	1107580160	137598496	1009094530	1228968700	229538464	494711872	1107580160	137598496	1009094530	1228968700	229538464	494711872	1107580160	137598496	1009094530	1228968700	229538464
sp|P84104|SRSF3_MOUSE	P84104	SRSF3_MOUSE	Srsf3	164	43.3	Mus musculus OX=10090	1:Experimental evidence at protein level	Serine/arginine-rich splicing factor 3	1	0.9988	5	15	15	16	4	2	3	2	3	1	4	2	3	2	3	1	4	3	3	2	3	1	102638480	100107600	92349360	91655208	87913776	77028472	102638480	100107600	92349360	91655208	87913776	77028472	102638480	100107600	92349360	91655208	87913776
sp|Q03265|ATPA_MOUSE	Q03265	ATPA_MOUSE	Atp5f1a	553	46.7	Mus musculus OX=10090	1:Experimental evidence at protein level	ATP synthase subunit alpha, mitochondrial	1	0.999	13	53	53	53	11	9	10	8	7	8	11	9	10	8	7	8	11	9	10	8	7	8	29659516	19556308	27115120	20446788	15706500	30236880	29659516	19556308	27115120	20446788	15706500	30236880	29659516	19556308	27115120	20446788	15706500
sp|Q62136|PTN21_MOUSE	Q62136	PTN21_MOUSE	Ptpn21	1176	8.8	Mus musculus OX=10090	1:Experimental evidence at protein level	Tyrosine-protein phosphatase non-receptor type 21	0.936	0.9916	1	5	5	5	1	1	1	0	1	1	1	1	1	0	1	1	1	1	1	0	1	1	19472692	13774465	13897603	0	17128052	23889544	19472692	13774465	13897603	0	17128052	23889544	19472692	13774465	13897603	0	17128052
sp|Q05144|RAC2_MOUSE	Q05144	RAC2_MOUSE	Rac2	192	30.7	Mus musculus OX=10090	1:Experimental evidence at protein level	Ras-related C3 botulinum toxin substrate 2	1	0.999	5	16	4	16	3	3	3	2	3	2	1	0	1	1	0	1	3	3	3	2	3	2	12546715	12447170	18292116	16817858	15675508	5.29595e+06	2.52278e+06	0	5301746	5.51505e+06	0	0	12546715	12447170	18292116	16817858	15675508
sp|Q99M28|RNPS1_MOUSE	Q99M28	RNPS1_MOUSE	Rnps1	305	28.2	Mus musculus OX=10090	1:Experimental evidence at protein level	RNA-binding protein with serine-rich domain 1	1	0.999	3	11	11	11	1	3	4	3	0	0	1	3	4	3	0	0	1	3	4	3	0	0	9099390	12173881	5126297	23382170	0	0	9099390	12173881	5126297	23382170	0	0	9099390	12173881	5126297	23382170	0
sp|Q9ERU9|RBP2_MOUSE	Q9ERU9	RBP2_MOUSE	Ranbp2	3053	20	Mus musculus OX=10090	1:Experimental evidence at protein level	E3 SUMO-protein ligase RanBP2	1	0.999	23	43	43	43	0	14	7	8	14	0	0	14	7	8	14	0	0	14	7	8	14	0	0	16609700	6521134	9327366	11188923	0	0	16609700	6521134	9327366	11188923	0	0	16609700	6521134	9327366	11188923
sp|P62996|TRA2B_MOUSE	P62996	TRA2B_MOUSE	Tra2b	288	51	Mus musculus OX=10090	1:Experimental evidence at protein level	Transformer-2 protein homolog beta	1	0.999	17	96	92	96	20	17	18	12	13	16	19	16	17	12	12	16	20	17	18	12	13	16	304057312	349877920	316492544	221933696	275748320	364986560	304057312	349877920	316492544	221933696	275748320	364986560	304057312	349877920	316492544	221933696	275748320
tr|D3Z2H9|D3Z2H9_MOUSE	D3Z2H9	D3Z2H9_MOUSE	Tpm3-rs7	248	81.5	Mus musculus OX=10090	3:Protein inferred from homology	Tropomyosin 3, related sequence 7	1	0.999	30	139	62	139	25	28	22	17	24	23	13	13	9	5	13	9	25	28	22	17	24	23	486585856	373407552	335658816	249392368	366691616	448594272	481844160	429161696	387114752	120630256	338719264	418862144	486585856	373407552	335658816	249392368	366691616
sp|Q8CCF0|PRP31_MOUSE	Q8CCF0	PRP31_MOUSE	Prpf31	499	51.3	Mus musculus OX=10090	1:Experimental evidence at protein level	U4/U6 small nuclear ribonucleoprotein Prp31	1	0.999	18	106	106	106	15	19	27	18	19	8	15	19	27	18	19	8	15	19	27	18	19	8	77463256	65470392	88606760	87021056	80572952	38590108	77463256	65470392	88606760	87021056	80572952	38590108	77463256	65470392	88606760	87021056	80572952
sp|Q9CQ13|COPRS_MOUSE	Q9CQ13	COPRS_MOUSE	Coprs	173	47.4	Mus musculus OX=10090	1:Experimental evidence at protein level	Coordinator of PRMT5 and differentiation stimulator	1	0.999	5	24	24	24	5	6	3	4	3	3	5	6	3	4	3	3	5	6	3	4	3	3	113760192	118830240	31994220	102464296	93818144	39372096	113760192	118830240	31994220	102464296	93818144	39372096	113760192	118830240	31994220	102464296	93818144
sp|P62827|RAN_MOUSE	P62827	RAN_MOUSE	Ran	216	37.5	Mus musculus OX=10090	1:Experimental evidence at protein level	GTP-binding nuclear protein Ran	1	0.999	10	30	8	30	7	6	8	4	2	3	3	1	2	2	0	0	7	6	8	4	2	3	55684208	46693716	40682284	35751032	42783416	48967376	3.13511e+06	2538093	2.51453e+06	3018638	0	0	55684208	46693716	40682284	35751032	42783416
sp|A2BDX3|MOCS3_MOUSE	A2BDX3	MOCS3_MOUSE	Mocs3	460	5.2	Mus musculus OX=10090	1:Experimental evidence at protein level	Adenylyltransferase and sulfurtransferase MOCS3	0.9505	0.9936	1	11	11	11	1	2	2	2	1	3	1	2	2	2	1	3	1	2	2	2	1	3	58482536	0	0	0	52578020	0	58482536	0	0	0	52578020	0	58482536	0	0	0	52578020
sp|Q9QYJ0|DNJA2_MOUSE	Q9QYJ0	DNJA2_MOUSE	Dnaja2	412	30.6	Mus musculus OX=10090	1:Experimental evidence at protein level	DnaJ homolog subfamily A member 2	1	0.999	9	26	26	26	4	6	4	4	7	1	4	6	4	4	7	1	4	6	4	4	7	1	16324284	14515260	10072151	9704249	16611822	10565871	16324284	14515260	10072151	9704249	16611822	10565871	16324284	14515260	10072151	9704249	16611822
sp|O88532|ZFR_MOUSE	O88532	ZFR_MOUSE	Zfr	1074	19.2	Mus musculus OX=10090	1:Experimental evidence at protein level	Zinc finger RNA-binding protein	1	0.999	7	16	16	16	1	6	3	2	3	1	1	6	3	2	3	1	1	6	3	2	3	1	1.24486e+06	4590716	3.65864e+06	3011865	4875589	735954	1.24486e+06	4590716	3.65864e+06	3011865	4875589	735954	1.24486e+06	4590716	3.65864e+06	3011865	4875589
sp|Q925I1|ATAD3_MOUSE	Q925I1	ATAD3_MOUSE	Atad3	591	33.8	Mus musculus OX=10090	1:Experimental evidence at protein level	ATPase family AAA domain-containing protein 3	1	0.999	7	16	16	16	3	4	4	3	1	1	3	4	4	3	1	1	3	4	4	3	1	1	7.29471e+06	5242980	7.15087e+06	11456534	2.44905e+06	4.01438e+06	7.29471e+06	5242980	7.15087e+06	11456534	2.44905e+06	4.01438e+06	7.29471e+06	5242980	7.15087e+06	11456534	2.44905e+06
sp|Q61142|SPIN1_MOUSE	Q61142	SPIN1_MOUSE	Spin1	262	20.6	Mus musculus OX=10090	1:Experimental evidence at protein level	Spindlin-1	1	0.9987	2	10	10	10	2	2	2	0	2	2	2	2	2	0	2	2	2	2	2	0	2	2	6.20302e+06	0	0	0	0	5689640	6.20302e+06	0	0	0	0	5689640	6.20302e+06	0	0	0	0
sp|P51881|ADT2_MOUSE	P51881	ADT2_MOUSE	Slc25a5	298	43	Mus musculus OX=10090	1:Experimental evidence at protein level	ADP/ATP translocase 2	1	0.999	14	70	31	70	11	15	15	10	12	7	5	5	6	6	6	3	11	15	15	10	12	7	63374808	101308672	138105152	107384400	116627256	54494144	73738160	61926592	111351872	70173616	101820344	58090648	63374808	101308672	138105152	107384400	116627256
sp|O35491|CLK2_MOUSE	O35491	CLK2_MOUSE	Clk2	499	6.2	Mus musculus OX=10090	1:Experimental evidence at protein level	Dual specificity protein kinase CLK2	1	0.9914	1	3	3	3	0	2	0	0	1	0	0	2	0	0	1	0	0	2	0	0	1	0	0	3.05619e+06	0	0	2.81333e+06	0	0	3.05619e+06	0	0	2.81333e+06	0	0	3.05619e+06	0	0	2.81333e+06
sp|Q6PE01|SNR40_MOUSE	Q6PE01	SNR40_MOUSE	Snrnp40	358	17.9	Mus musculus OX=10090	1:Experimental evidence at protein level	U5 small nuclear ribonucleoprotein 40 kDa protein	1	0.999	2	4	4	4	0	0	1	1	0	2	0	0	1	1	0	2	0	0	1	1	0	2	0	0	6.80265e+06	6270831	0	0	0	0	6.80265e+06	6270831	0	0	0	0	6.80265e+06	6270831	0
sp|Q8BX10|PGAM5_MOUSE	Q8BX10	PGAM5_MOUSE	Pgam5	288	45.5	Mus musculus OX=10090	1:Experimental evidence at protein level	Serine/threonine-protein phosphatase PGAM5, mitochondrial	1	0.999	12	45	45	45	9	8	10	4	6	8	9	8	10	4	6	8	9	8	10	4	6	8	91097416	50199496	81220328	44869400	72042744	88363896	91097416	50199496	81220328	44869400	72042744	88363896	91097416	50199496	81220328	44869400	72042744
sp|D3YXK2|SAFB1_MOUSE	D3YXK2	SAFB1_MOUSE	Safb	937	22.8	Mus musculus OX=10090	1:Experimental evidence at protein level	Scaffold attachment factor B1	1	0.999	5	11	8	11	1	3	4	1	2	0	1	2	3	1	1	0	1	3	4	1	2	0	1.65636e+06	0	2.0921e+06	1583447	1.87493e+06	0	1.65636e+06	0	2.0921e+06	1583447	1.87493e+06	0	1.65636e+06	0	2.0921e+06	1583447	1.87493e+06
sp|Q99104|MYO5A_MOUSE	Q99104	MYO5A_MOUSE	Myo5a	1853	55.3	Mus musculus OX=10090	1:Experimental evidence at protein level	Unconventional myosin-Va	1	0.999	81	269	250	269	22	73	65	47	55	7	19	67	61	45	51	7	22	73	65	47	55	7	22042268	124868880	96424568	109478656	110222032	5843602	22042268	124868880	96424568	109478656	110222032	5843602	22042268	124868880	96424568	109478656	110222032
sp|P62305|RUXE_MOUSE	P62305	RUXE_MOUSE	Snrpe	92	56.5	Mus musculus OX=10090	1:Experimental evidence at protein level	Small nuclear ribonucleoprotein E	1	0.999	4	18	18	18	5	3	5	2	1	2	5	3	5	2	1	2	5	3	5	2	1	2	28811412	8980140	22054444	15493870	11090118	28964688	28811412	8980140	22054444	15493870	11090118	28964688	28811412	8980140	22054444	15493870	11090118
sp|O08638|MYH11_MOUSE	O08638	MYH11_MOUSE	Myh11	1972	24	Mus musculus OX=10090	1:Experimental evidence at protein level	Myosin-11	1	0.9977	27	5	5	244	0	2	0	1	2	0	0	2	0	1	2	0	20	73	52	42	47	10	0	0	0	0	0	0	0	0	0	0	0	0	472417088	2812827390	1524399100	2281108990	2069425920
sp|Q9QX47|SON_MOUSE	Q9QX47	SON_MOUSE	Son	2444	8.3	Mus musculus OX=10090	1:Experimental evidence at protein level	Protein SON	1	0.999	2	6	6	6	1	1	1	1	1	1	1	1	1	1	1	1	1	1	1	1	1	1	1.88029e+06	2.28936e+06	2.2419e+06	0	3.46968e+06	2525515	1.88029e+06	2.28936e+06	2.2419e+06	0	3.46968e+06	2525515	1.88029e+06	2.28936e+06	2.2419e+06	0	3.46968e+06
sp|Q62351|TFR1_MOUSE	Q62351	TFR1_MOUSE	Tfrc	763	24.1	Mus musculus OX=10090	1:Experimental evidence at protein level	Transferrin receptor protein 1	1	0.999	7	22	22	22	3	7	5	3	3	1	3	7	5	3	3	1	3	7	5	3	3	1	18840584	23748708	22528468	21596292	27088582	12372243	18840584	23748708	22528468	21596292	27088582	12372243	18840584	23748708	22528468	21596292	27088582
sp|Q7TMY4|THOC7_MOUSE	Q7TMY4	THOC7_MOUSE	Thoc7	204	25	Mus musculus OX=10090	1:Experimental evidence at protein level	THO complex subunit 7 homolog	1	0.9983	4	9	9	9	2	3	2	0	1	1	2	3	2	0	1	1	2	3	2	0	1	1	3945821	3180995	3.45506e+06	0	4409158	5522121	3945821	3180995	3.45506e+06	0	4409158	5522121	3945821	3180995	3.45506e+06	0	4409158
sp|Q62432|SMAD2_MOUSE	Q62432	SMAD2_MOUSE	Smad2	467	3.1	Mus musculus OX=10090	1:Experimental evidence at protein level	Mothers against decapentaplegic homolog 2	0.967	0.994	1	2	0	2	0	0	1	0	1	0	0	0	0	0	0	0	0	0	1	0	1	0	0	0	2.26413e+06	0	2.12789e+06	0	0	0	0	0	0	0	0	0	2.26413e+06	0	2.12789e+06
sp|P62858|RS28_MOUSE	P62858	RS28_MOUSE	Rps28	69	56.5	Mus musculus OX=10090	1:Experimental evidence at protein level	40S ribosomal protein S28	1	0.999	5	21	21	21	5	3	3	3	3	4	5	3	3	3	3	4	5	3	3	3	3	4	26757722	6638894	21931308	9556902	14666819	28207436	26757722	6638894	21931308	9556902	14666819	28207436	26757722	6638894	21931308	9556902	14666819
sp|Q9R0U0|SRS10_MOUSE	Q9R0U0	SRS10_MOUSE	Srsf10	262	40.1	Mus musculus OX=10090	1:Experimental evidence at protein level	Serine/arginine-rich splicing factor 10	1	0.999	7	22	22	22	3	4	4	3	4	4	3	4	4	3	4	4	3	4	4	3	4	4	81310296	92844728	82391664	66956552	64668392	112046944	81310296	92844728	82391664	66956552	64668392	112046944	81310296	92844728	82391664	66956552	64668392
sp|Q8VEM8|MPCP_MOUSE	Q8VEM8	MPCP_MOUSE	Slc25a3	357	11.2	Mus musculus OX=10090	1:Experimental evidence at protein level	Phosphate carrier protein, mitochondrial	0.9621	0.9952	1	2	2	2	0	1	0	0	1	0	0	1	0	0	1	0	0	1	0	0	1	0	0	6.87251e+06	0	0	6569173	0	0	6.87251e+06	0	0	6569173	0	0	6.87251e+06	0	0	6569173
sp|Q3TWW8|SRSF6_MOUSE	Q3TWW8	SRSF6_MOUSE	Srsf6	339	42.2	Mus musculus OX=10090	1:Experimental evidence at protein level	Serine/arginine-rich splicing factor 6	1	0.999	15	47	32	47	7	12	10	6	7	5	4	9	8	3	5	3	7	12	10	6	7	5	107926032	143565456	126058792	106868584	139885936	118945688	37418292	72515240	63590816	32822136	61608932	49313092	107926032	143565456	126058792	106868584	139885936
sp|P48962|ADT1_MOUSE	P48962	ADT1_MOUSE	Slc25a4	298	32.2	Mus musculus OX=10090	1:Experimental evidence at protein level	ADP/ATP translocase 1	1	0.998	11	9	9	48	2	2	3	1	1	0	2	2	3	1	1	0	8	12	12	5	7	4	8539505	2.44303e+06	10168564	12080337	1910396	0	8539505	2.44303e+06	10168564	12080337	1910396	0	43294888	70937712	90497448	93992992	72191448
sp|E9Q634|MYO1E_MOUSE	E9Q634	MYO1E_MOUSE	Myo1e	1107	62.4	Mus musculus OX=10090	1:Experimental evidence at protein level	Unconventional myosin-Ie	1	0.999	66	417	384	417	78	73	78	58	70	60	73	65	71	56	64	55	78	73	78	58	70	60	327720768	297693824	387675072	304355968	359219456	321710080	327720768	297693824	387675072	304355968	359219456	321710080	327720768	297693824	387675072	304355968	359219456
sp|O35326|SRSF5_MOUSE	O35326	SRSF5_MOUSE	Srsf5	269	30.1	Mus musculus OX=10090	1:Experimental evidence at protein level	Serine/arginine-rich splicing factor 5	1	0.999	5	17	17	24	3	5	3	1	2	3	3	5	3	1	2	3	4	6	4	3	3	4	10281495	46118140	16665868	14607578	22512300	15250050	10281495	46118140	16665868	14607578	22512300	15250050	80789240	129796560	88374112	111177408	100789296
sp|P59999|ARPC4_MOUSE	P59999	ARPC4_MOUSE	Arpc4	168	86.3	Mus musculus OX=10090	1:Experimental evidence at protein level	Actin-related protein 2/3 complex subunit 4	1	0.999	11	52	52	52	9	6	9	11	8	9	9	6	9	11	8	9	9	6	9	11	8	9	212733984	51490008	180025408	129845664	87150880	215403536	212733984	51490008	180025408	129845664	87150880	215403536	212733984	51490008	180025408	129845664	87150880
sp|Q8VI63|MOB2_MOUSE	Q8VI63	MOB2_MOUSE	Mob2	235	17	Mus musculus OX=10090	1:Experimental evidence at protein level	MOB kinase activator 2	1	0.999	4	19	19	19	2	3	4	3	4	3	2	3	4	3	4	3	2	3	4	3	4	3	18121432	13338481	13489775	6.97205e+06	21572878	15235044	18121432	13338481	13489775	6.97205e+06	21572878	15235044	18121432	13338481	13489775	6.97205e+06	21572878
sp|Q921M3|SF3B3_MOUSE	Q921M3	SF3B3_MOUSE	Sf3b3	1217	26.3	Mus musculus OX=10090	1:Experimental evidence at protein level	Splicing factor 3B subunit 3	1	0.999	18	52	52	52	8	8	14	9	9	4	8	8	14	9	9	4	8	8	14	9	9	4	15019909	10306092	31065156	14471704	32044586	8419859	15019909	10306092	31065156	14471704	32044586	8419859	15019909	10306092	31065156	14471704	32044586
sp|P17426|AP2A1_MOUSE	P17426	AP2A1_MOUSE	Ap2a1	977	10.7	Mus musculus OX=10090	1:Experimental evidence at protein level	AP-2 complex subunit alpha-1	1	0.994	4	7	2	7	0	1	2	1	2	1	0	0	1	1	0	0	0	1	2	1	2	1	0	1556557	1984006	0	1.51707e+06	1.94523e+06	0	0	795994	4497095	0	0	0	1556557	1984006	0	1.51707e+06
sp|Q99JY9|ARP3_MOUSE	Q99JY9	ARP3_MOUSE	Actr3	418	67.5	Mus musculus OX=10090	1:Experimental evidence at protein level	Actin-related protein 3	1	0.999	23	104	94	104	22	17	19	14	18	14	20	15	17	13	17	12	22	17	19	14	18	14	127920296	60447176	117550792	51016876	103219760	145814400	127920296	60447176	117550792	51016876	103219760	145814400	127920296	60447176	117550792	51016876	103219760
sp|Q99J09|MEP50_MOUSE	Q99J09	MEP50_MOUSE	Wdr77	342	74.6	Mus musculus OX=10090	1:Experimental evidence at protein level	Methylosome protein 50	1	0.999	20	558	558	558	96	72	103	101	111	75	96	72	103	101	111	75	96	72	103	101	111	75	6581100500	4936863700	6192792600	5909937200	6411921400	5160921600	6581100500	4936863700	6192792600	5909937200	6411921400	5160921600	6581100500	4936863700	6192792600	5909937200	6411921400
sp|P52332|JAK1_MOUSE	P52332	JAK1_MOUSE	Jak1	1153	62.9	Mus musculus OX=10090	1:Experimental evidence at protein level	Tyrosine-protein kinase JAK1	1	0.999	52	277	270	277	56	48	55	39	45	34	55	46	54	38	44	33	56	48	55	39	45	34	274985664	190256000	287809312	238770688	257280832	247616464	274985664	190256000	287809312	238770688	257280832	247616464	274985664	190256000	287809312	238770688	257280832
sp|Q8C854|MYEF2_MOUSE	Q8C854	MYEF2_MOUSE	Myef2	591	17.9	Mus musculus OX=10090	1:Experimental evidence at protein level	Myelin expression factor 2	1	0.9975	2	7	7	7	1	2	2	1	1	0	1	2	2	1	1	0	1	2	2	1	1	0	2.07054e+06	3374160	1.93713e+06	3.80589e+06	3492435	0	2.07054e+06	3374160	1.93713e+06	3.80589e+06	3492435	0	2.07054e+06	3374160	1.93713e+06	3.80589e+06	3492435
sp|O89051|ITM2B_MOUSE	O89051	ITM2B_MOUSE	Itm2b	266	18.8	Mus musculus OX=10090	1:Experimental evidence at protein level	Integral membrane protein 2B	1	0.999	4	10	10	10	1	3	3	1	1	1	1	3	3	1	1	1	1	3	3	1	1	1	4.35912e+06	3.72476e+06	4868468	3.66854e+06	4.79999e+06	4.36594e+06	4.35912e+06	3.72476e+06	4868468	3.66854e+06	4.79999e+06	4.36594e+06	4.35912e+06	3.72476e+06	4868468	3.66854e+06	4.79999e+06
sp|Q9Z204|HNRPC_MOUSE	Q9Z204	HNRPC_MOUSE	Hnrnpc	313	70	Mus musculus OX=10090	1:Experimental evidence at protein level	Heterogeneous nuclear ribonucleoproteins C1/C2	1	0.999	17	69	69	69	13	13	20	7	5	11	13	13	20	7	5	11	13	13	20	7	5	11	119578768	114093624	123626960	100499096	99444272	158413472	119578768	114093624	123626960	100499096	99444272	158413472	119578768	114093624	123626960	100499096	99444272
sp|Q6PFR5|TRA2A_MOUSE	Q6PFR5	TRA2A_MOUSE	Tra2a	281	53	Mus musculus OX=10090	1:Experimental evidence at protein level	Transformer-2 protein homolog alpha	1	0.999	11	45	45	49	9	9	8	6	6	7	9	9	8	6	6	7	10	10	9	6	7	7	104555792	101197280	97441888	91141728	81764264	131672544	104555792	101197280	97441888	91141728	81764264	131672544	104555792	101197280	97441888	91141728	81764264
sp|Q5SF07|IF2B2_MOUSE	Q5SF07	IF2B2_MOUSE	Igf2bp2	592	6.9	Mus musculus OX=10090	1:Experimental evidence at protein level	Insulin-like growth factor 2 mRNA-binding protein 2	0.9997	0.999	3	7	7	8	1	1	1	1	1	2	1	1	1	1	1	2	2	1	1	1	1	2	18287334	9870950	18280006	15476939	13975634	17207324	18287334	9870950	18280006	15476939	13975634	17207324	18287334	9870950	18280006	15476939	13975634
sp|Q8VIJ6|SFPQ_MOUSE	Q8VIJ6	SFPQ_MOUSE	Sfpq	699	29.8	Mus musculus OX=10090	1:Experimental evidence at protein level	Splicing factor, proline- and glutamine-rich	1	0.999	8	24	24	24	5	4	5	3	3	4	5	4	5	3	3	4	5	4	5	3	3	4	15847178	22490538	15274138	17726136	20218720	16145669	15847178	22490538	15274138	17726136	20218720	16145669	15847178	22490538	15274138	17726136	20218720
sp|Q9CSN1|SNW1_MOUSE	Q9CSN1	SNW1_MOUSE	Snw1	536	28	Mus musculus OX=10090	1:Experimental evidence at protein level	SNW domain-containing protein 1	1	0.999	8	27	27	27	5	6	5	3	4	4	5	6	5	3	4	4	5	6	5	3	4	4	18848798	13868960	8169337	11794608	11589778	17896552	18848798	13868960	8169337	11794608	11589778	17896552	18848798	13868960	8169337	11794608	11589778
sp|Q9DB85|RRP8_MOUSE	Q9DB85	RRP8_MOUSE	Rrp8	457	13.3	Mus musculus OX=10090	1:Experimental evidence at protein level	Ribosomal RNA-processing protein 8	0.9996	0.9987	2	3	3	3	1	0	1	0	1	0	1	0	1	0	1	0	1	0	1	0	1	0	797514	0	0	0	821689	0	797514	0	0	0	821689	0	797514	0	0	0	821689
contam_sp|P04264|K2C1_HUMAN	contam_sp|P04264|K2C1_HUMAN Keratin, type II cytoskeletal 1 OS=Homo sapiens GN=KRT1 PE=1 SV=6	contam_sp|P04264|K2C1_HUMAN Keratin, type II cytoskeletal 1 OS=Homo sapiens GN=KRT1 PE=1 SV=6		644	74.5			Keratin,	1	0.999	53	552	417	552	115	64	132	71	83	87	82	45	98	58	68	66	115	64	132	71	83	87	740340740	344340864	919017020	530530656	679994940	862949760	615219260	269778240	724780420	321139168	460352640	669655550	740340740	344340864	919017020	530530656	679994940
sp|Q00417|TCF7_MOUSE	Q00417	TCF7_MOUSE	Tcf7	419	16.2	Mus musculus OX=10090	1:Experimental evidence at protein level	Transcription factor 7	1	0.9984	3	8	3	8	1	2	1	1	1	2	0	1	0	1	0	1	1	2	1	1	1	2	3.17298e+06	2.93738e+06	2852617	0	3.26443e+06	6.05762e+06	0	1.76943e+06	0	2.00039e+06	0	0	3.17298e+06	2.93738e+06	2852617	0	3.26443e+06
sp|Q9CRB2|NHP2_MOUSE	Q9CRB2	NHP2_MOUSE	Nhp2	153	23.5	Mus musculus OX=10090	1:Experimental evidence at protein level	H/ACA ribonucleoprotein complex subunit 2	1	0.999	3	10	10	10	2	2	2	2	1	1	2	2	2	2	1	1	2	2	2	2	1	1	0	5792878	4121602	3.72658e+06	3.30306e+06	3.31227e+06	0	5792878	4121602	3.72658e+06	3.30306e+06	3.31227e+06	0	5792878	4121602	3.72658e+06	3.30306e+06
sp|Q8CFE4|SCYL2_MOUSE	Q8CFE4	SCYL2_MOUSE	Scyl2	930	54.4	Mus musculus OX=10090	1:Experimental evidence at protein level	SCY1-like protein 2	1	0.999	36	185	185	185	36	24	35	31	30	29	36	24	35	31	30	29	36	24	35	31	30	29	166904704	83945424	147012656	159720864	114006976	142131424	166904704	83945424	147012656	159720864	114006976	142131424	166904704	83945424	147012656	159720864	114006976
sp|P60867|RS20_MOUSE	P60867	RS20_MOUSE	Rps20	119	42	Mus musculus OX=10090	1:Experimental evidence at protein level	40S ribosomal protein S20	1	0.999	5	23	23	23	4	5	4	3	4	3	4	5	4	3	4	3	4	5	4	3	4	3	188584160	72940176	127990832	133755456	180237520	93816472	188584160	72940176	127990832	133755456	180237520	93816472	188584160	72940176	127990832	133755456	180237520
sp|Q69ZQ2|ISY1_MOUSE	Q69ZQ2	ISY1_MOUSE	Isy1	285	18.2	Mus musculus OX=10090	1:Experimental evidence at protein level	Pre-mRNA-splicing factor ISY1 homolog	1	0.9989	2	6	6	6	2	0	2	0	0	2	2	0	2	0	0	2	2	0	2	0	0	2	3.29125e+06	0	0	0	0	3.47164e+06	3.29125e+06	0	0	0	0	3.47164e+06	3.29125e+06	0	0	0	0
sp|Q9CZX8|RS19_MOUSE	Q9CZX8	RS19_MOUSE	Rps19	145	31	Mus musculus OX=10090	1:Experimental evidence at protein level	40S ribosomal protein S19	1	0.999	7	30	30	30	6	4	5	5	6	4	6	4	5	5	6	4	6	4	5	5	6	4	65813552	18967932	54465036	48970352	46030656	54071764	65813552	18967932	54465036	48970352	46030656	54071764	65813552	18967932	54465036	48970352	46030656
sp|P84228|H32_MOUSE	P84228	H32_MOUSE	H3c15	136	55.9	Mus musculus OX=10090	1:Experimental evidence at protein level	Histone H3.2	1	0.999	7	34	11	34	8	2	6	7	6	5	3	1	1	3	2	1	8	2	6	7	6	5	649467900	82261728	646947460	697658750	440829280	338052768	80866280	4.52754e+06	90539488	97579856	81554952	10797290	649467900	82261728	646947460	697658750	440829280
sp|P68433|H31_MOUSE	P68433	H31_MOUSE	H3c11	136	55.9	Mus musculus OX=10090	1:Experimental evidence at protein level	Histone H3.1	1	0.999	7	8	8	31	1	2	1	2	1	1	1	2	1	2	1	1	6	3	6	6	5	5	0	0	35418176	47225180	24926646	9968601	0	0	35418176	47225180	24926646	9968601	649467900	82261728	646947460	697658750	440829280
sp|P02301|H3C_MOUSE	P02301	H3C_MOUSE	H3-5	136	48.5	Mus musculus OX=10090	3:Protein inferred from homology	Histone H3.3C	1	0.999	6	5	0	27	1	0	1	2	1	0	0	0	0	0	0	0	6	1	5	6	5	4	21361530	0	24781320	43111836	19066754	0	0	0	0	0	0	0	649467900	82261728	646947460	697658750	440829280
sp|Q9D1I6|RM14_MOUSE	Q9D1I6	RM14_MOUSE	Mrpl14	145	6.9	Mus musculus OX=10090	1:Experimental evidence at protein level	39S ribosomal protein L14, mitochondrial	0.9918	0.999	1	6	6	6	1	1	1	1	1	1	1	1	1	1	1	1	1	1	1	1	1	1	2.71864e+06	2341724	2.20326e+06	1.67468e+06	2.5611e+06	3.563e+06	2.71864e+06	2341724	2.20326e+06	1.67468e+06	2.5611e+06	3.563e+06	2.71864e+06	2341724	2.20326e+06	1.67468e+06	2.5611e+06
sp|Q80SY5|PR38B_MOUSE	Q80SY5	PR38B_MOUSE	Prpf38b	542	14.6	Mus musculus OX=10090	1:Experimental evidence at protein level	Pre-mRNA-splicing factor 38B	1	0.999	2	8	8	8	1	3	2	1	1	0	1	3	2	1	1	0	1	3	2	1	1	0	1.38018e+06	2.12263e+06	1146831	2163245	2.86514e+06	0	1.38018e+06	2.12263e+06	1146831	2163245	2.86514e+06	0	1.38018e+06	2.12263e+06	1146831	2163245	2.86514e+06
sp|B2RRE7|OTUD4_MOUSE	B2RRE7	OTUD4_MOUSE	Otud4	1107	40.3	Mus musculus OX=10090	1:Experimental evidence at protein level	OTU domain-containing protein 4	1	0.999	23	72	72	72	9	16	16	13	9	9	9	16	16	13	9	9	9	16	16	13	9	9	20287286	34781588	23509676	26889368	38372308	19877368	20287286	34781588	23509676	26889368	38372308	19877368	20287286	34781588	23509676	26889368	38372308
sp|Q61189|ICLN_MOUSE	Q61189	ICLN_MOUSE	Clns1a	236	55.9	Mus musculus OX=10090	1:Experimental evidence at protein level	Methylosome subunit pICln	1	0.999	9	159	159	159	27	32	27	27	26	20	27	32	27	27	26	20	27	32	27	27	26	20	783311680	749022590	644360900	725393790	765969540	870400510	783311680	749022590	644360900	725393790	765969540	870400510	783311680	749022590	644360900	725393790	765969540
sp|P61979|HNRPK_MOUSE	P61979	HNRPK_MOUSE	Hnrnpk	463	59.8	Mus musculus OX=10090	1:Experimental evidence at protein level	Heterogeneous nuclear ribonucleoprotein K	1	0.999	27	160	160	160	25	35	29	24	26	21	25	35	29	24	26	21	25	35	29	24	26	21	111620064	212252768	197519776	244315632	241293296	81129920	111620064	212252768	197519776	244315632	241293296	81129920	111620064	212252768	197519776	244315632	241293296
sp|P10404|ENV1_MOUSE	P10404	ENV1_MOUSE		641	9.8	Mus musculus OX=10090	1:Experimental evidence at protein level	MLV-related proviral Env polyprotein	1	0.9971	5	4	4	19	1	1	2	0	0	0	1	1	2	0	0	0	3	3	4	3	2	4	1.161e+06	1.18321e+06	0	0	0	0	1.161e+06	1.18321e+06	0	0	0	0	30814008	16898452	22421928	26079782	17077438
sp|P11370|ENV2_MOUSE	P11370	ENV2_MOUSE	Fv4	679	6.6	Mus musculus OX=10090	1:Experimental evidence at protein level	Retrovirus-related Env polyprotein from Fv-4 locus	1	0.999	4	19	4	19	2	4	3	4	2	4	0	2	1	1	0	0	2	4	3	4	2	4	30814008	16898452	22421928	26079782	17077438	33356162	0	0	3.02538e+06	5286586	0	0	30814008	16898452	22421928	26079782	17077438
sp|A2AKX3|SETX_MOUSE	A2AKX3	SETX_MOUSE	Setx	2646	57.2	Mus musculus OX=10090	1:Experimental evidence at protein level	Probable helicase senataxin	1	0.999	116	448	445	448	53	111	103	79	77	25	53	110	101	79	77	25	53	111	103	79	77	25	79590128	184285696	103142144	177859584	182125632	41617036	79590128	184285696	103142144	177859584	182125632	41617036	79590128	184285696	103142144	177859584	182125632
sp|Q91VM5|RMXL1_MOUSE	Q91VM5	RMXL1_MOUSE	Rbmxl1	388	55.9	Mus musculus OX=10090	2:Experimental evidence at transcript level	RNA binding motif protein, X-linked-like-1	1	0.999	15	62	0	62	12	11	10	7	9	13	0	0	0	0	0	0	12	11	10	7	9	13	76544200	70137008	65531204	61219288	60794548	110308872	0	0	0	0	0	0	76544200	70137008	65531204	61219288	60794548
sp|Q64523|H2A2C_MOUSE	Q64523	H2A2C_MOUSE	H2ac20	129	64.3	Mus musculus OX=10090	1:Experimental evidence at protein level	Histone H2A type 2-C	1	0.999	9	17	0	54	4	1	3	4	2	3	0	0	0	0	0	0	12	5	12	9	7	9	69905152	29069460	54229212	43932860	31363982	53253784	0	0	0	0	0	0	1129363580	676089150	1075045890	722357700	959768960
sp|C0HKE1|H2A1B_MOUSE	C0HKE1	H2A1B_MOUSE	H2ac4	130	63.8	Mus musculus OX=10090	1:Experimental evidence at protein level	Histone H2A type 1-B	1	0.999	9	26	0	65	5	4	7	3	2	5	0	0	0	0	0	0	13	8	16	10	7	11	180583936	36426188	178104656	67989568	56108764	170317168	0	0	0	0	0	0	1129363580	676089150	1075045890	722357700	959768960
sp|Q8R1M2|H2AJ_MOUSE	Q8R1M2	H2AJ_MOUSE	H2aj	129	0	Mus musculus OX=10090	1:Experimental evidence at protein level	Histone H2A.J	0.0417	0.999	9	39	0	65	8	4	9	7	5	6	0	0	0	0	0	0	14	8	15	10	7	11	1129363580	676089150	1075045890	722357700	959768960	1486393860	0	0	0	0	0	0	1129363580	676089150	1075045890	722357700	959768960
sp|Q8BG05|ROA3_MOUSE	Q8BG05	ROA3_MOUSE	Hnrnpa3	379	54.4	Mus musculus OX=10090	1:Experimental evidence at protein level	Heterogeneous nuclear ribonucleoprotein A3	1	0.999	12	58	58	58	11	13	13	5	7	9	11	13	13	5	7	9	11	13	13	5	7	9	72440904	104858016	154715936	129124832	79444912	157343568	72440904	104858016	154715936	129124832	79444912	157343568	72440904	104858016	154715936	129124832	79444912
sp|Q6ZWM4|LSM8_MOUSE	Q6ZWM4	LSM8_MOUSE	Lsm8	96	27.1	Mus musculus OX=10090	1:Experimental evidence at protein level	U6 snRNA-associated Sm-like protein LSm8	0.9914	0.9989	1	7	7	7	1	1	1	1	1	2	1	1	1	1	1	2	1	1	1	1	1	2	3.5589e+06	1.87289e+06	2.92272e+06	2.03579e+06	2.70668e+06	4.48121e+06	3.5589e+06	1.87289e+06	2.92272e+06	2.03579e+06	2.70668e+06	4.48121e+06	3.5589e+06	1.87289e+06	2.92272e+06	2.03579e+06	2.70668e+06
contam_sp|P00761|TRYP_PIG	contam_sp|P00761|TRYP_PIG Trypsin OS=Sus scrofa PE=1 SV=1	contam_sp|P00761|TRYP_PIG Trypsin OS=Sus scrofa PE=1 SV=1		231	94.8			Trypsin	1	0.999	17	1138	1126	1138	215	183	192	134	197	217	213	180	189	134	195	215	215	183	192	134	197	217	69341790000	48903115000	63072592000	48027689000	61212865000	91348877000	69341790000	48903115000	63072592000	48027689000	61212865000	91348877000	69341790000	48903115000	63072592000	48027689000	61212865000
sp|Q99PV0|PRP8_MOUSE	Q99PV0	PRP8_MOUSE	Prpf8	2335	15.8	Mus musculus OX=10090	1:Experimental evidence at protein level	Pre-mRNA-processing-splicing factor 8	1	0.999	11	31	31	31	3	5	8	6	5	4	3	5	8	6	5	4	3	5	8	6	5	4	15752714	2.5379e+06	25487220	18276830	13339836	16950560	15752714	2.5379e+06	25487220	18276830	13339836	16950560	15752714	2.5379e+06	25487220	18276830	13339836
sp|P11103|PARP1_MOUSE	P11103	PARP1_MOUSE	Parp1	1013	15.1	Mus musculus OX=10090	1:Experimental evidence at protein level	Poly [ADP-ribose] polymerase 1	1	0.9941	3	4	4	4	0	0	1	2	1	0	0	0	1	2	1	0	0	0	1	2	1	0	0	0	1.53537e+06	1.71768e+06	0	0	0	0	1.53537e+06	1.71768e+06	0	0	0	0	1.53537e+06	1.71768e+06	0
sp|P62137|PP1A_MOUSE	P62137	PP1A_MOUSE	Ppp1ca	330	46.4	Mus musculus OX=10090	1:Experimental evidence at protein level	Serine/threonine-protein phosphatase PP1-alpha catalytic subunit	1	0.9981	8	10	10	20	2	1	2	2	2	1	2	1	2	2	2	1	3	3	5	4	4	1	2.93391e+06	1.04924e+06	3898680	6.09716e+06	5.63409e+06	1.80545e+06	2.93391e+06	1.04924e+06	3898680	6.09716e+06	5.63409e+06	1.80545e+06	3.48961e+06	2.62141e+06	5847473	6.09716e+06	7.28381e+06
sp|Q6ZWU9|RS27_MOUSE	Q6ZWU9	RS27_MOUSE	Rps27	84	46.4	Mus musculus OX=10090	1:Experimental evidence at protein level	40S ribosomal protein S27	1	0.999	7	29	9	29	5	5	5	5	4	5	2	1	1	2	1	2	5	5	5	5	4	5	126068960	72051944	141290144	104115216	111398304	166625008	14091162	14559205	0	11706046	0	15703956	126068960	72051944	141290144	104115216	111398304
sp|Q6ZWY3|RS27L_MOUSE	Q6ZWY3	RS27L_MOUSE	Rps27l	84	41.7	Mus musculus OX=10090	1:Experimental evidence at protein level	40S ribosomal protein S27-like	1	0.9986	5	7	7	27	2	2	2	0	1	0	2	2	2	0	1	0	5	6	6	3	4	3	6.60488e+06	20999104	0	0	9044353	0	6.60488e+06	20999104	0	0	9044353	0	126068960	72051944	141290144	104115216	111398304
sp|Q6IME9|K2C72_MOUSE	Q6IME9	K2C72_MOUSE	Krt72	520	16.7	Mus musculus OX=10090	3:Protein inferred from homology	Keratin, type II cytoskeletal 72	0.9992	0.9975	3	3	3	6	2	0	1	0	0	0	2	0	1	0	0	0	2	0	1	0	1	2	14685824	0	24743626	0	0	0	14685824	0	24743626	0	0	0	14685824	0	24743626	0	19478468
sp|Q9JHJ0|TMOD3_MOUSE	Q9JHJ0	TMOD3_MOUSE	Tmod3	352	73.6	Mus musculus OX=10090	1:Experimental evidence at protein level	Tropomodulin-3	1	0.999	35	642	640	642	122	78	101	115	116	110	122	78	101	113	116	110	122	78	101	115	116	110	7470679000	1892084990	7332953100	6660409900	7943428600	4425313300	7470679000	1892084990	7332953100	6660409900	7943428600	4425313300	7470679000	1892084990	7332953100	6660409900	7943428600
sp|Q6ZQ58|LARP1_MOUSE	Q6ZQ58	LARP1_MOUSE	Larp1	1072	25.9	Mus musculus OX=10090	1:Experimental evidence at protein level	La-related protein 1	1	0.999	15	38	38	38	3	10	11	6	6	2	3	10	11	6	6	2	3	10	11	6	6	2	26563664	35069072	50742900	51120648	49089092	28621072	26563664	35069072	50742900	51120648	49089092	28621072	26563664	35069072	50742900	51120648	49089092
sp|Q9QZD9|EIF3I_MOUSE	Q9QZD9	EIF3I_MOUSE	Eif3i	325	28.9	Mus musculus OX=10090	1:Experimental evidence at protein level	Eukaryotic translation initiation factor 3 subunit I	1	0.999	4	10	10	10	3	1	3	1	2	0	3	1	3	1	2	0	3	1	3	1	2	0	745503	1526834	0	1.31254e+06	1.29558e+06	0	745503	1526834	0	1.31254e+06	1.29558e+06	0	745503	1526834	0	1.31254e+06	1.29558e+06
sp|Q9WUM4|COR1C_MOUSE	Q9WUM4	COR1C_MOUSE	Coro1c	474	53.8	Mus musculus OX=10090	1:Experimental evidence at protein level	Coronin-1C	1	0.999	23	118	106	118	20	17	25	22	18	16	18	15	22	20	16	15	20	17	25	22	18	16	157306944	202261184	257477744	255123360	258348608	196286016	157306944	202261184	257477744	255123360	258348608	196286016	157306944	202261184	257477744	255123360	258348608
sp|Q5SUA5|MYO1G_MOUSE	Q5SUA5	MYO1G_MOUSE	Myo1g	1024	57.4	Mus musculus OX=10090	1:Experimental evidence at protein level	Unconventional myosin-Ig	1	0.999	41	198	189	198	29	44	40	35	32	18	28	42	39	34	30	16	29	44	40	35	32	18	63092064	132196624	128666088	152539408	169005376	52608032	63092064	132196624	128666088	152539408	169005376	52608032	63092064	132196624	128666088	152539408	169005376
sp|Q8VDD5|MYH9_MOUSE	Q8VDD5	MYH9_MOUSE	Myh9	1960	86.4	Mus musculus OX=10090	1:Experimental evidence at protein level	Myosin-9	1	0.999	278	3640	3247	3640	280	911	731	759	807	152	246	807	648	685	728	133	280	911	731	759	807	152	598143100	3605848580	3060526590	4020897280	4076604160	328349440	598143100	3605848580	3060526590	4020897280	4076604160	328349440	598143100	3605848580	3060526590	4020897280	4076604160
sp|P18760|COF1_MOUSE	P18760	COF1_MOUSE	Cfl1	166	76.5	Mus musculus OX=10090	1:Experimental evidence at protein level	Cofilin-1	1	0.999	10	36	33	36	7	7	6	5	8	3	7	7	5	4	7	3	7	7	6	5	8	3	125407608	72508752	126792464	87566656	147408320	142386080	125407608	72508752	126792464	87566656	147408320	142386080	125407608	72508752	126792464	87566656	147408320
contam_sp|P35908|K22E_HUMAN	contam_sp|P35908|K22E_HUMAN Keratin, type II cytoskeletal 2 epidermal OS=Homo sapiens GN=KRT2 PE=1 SV=2	contam_sp|P35908|K22E_HUMAN Keratin, type II cytoskeletal 2 epidermal OS=Homo sapiens GN=KRT2 PE=1 SV=2		639	87.3			Keratin,	1	0.999	44	169	135	191	47	19	38	15	27	23	38	15	31	13	20	18	52	22	43	18	30	26	206574192	46664940	174623472	64852500	104673296	197336272	158546624	28354292	130250656	83108416	85974472	144323120	447021184	156787264	480992832	313464448	458648448
sp|O35691|PININ_MOUSE	O35691	PININ_MOUSE	Pnn	725	30.1	Mus musculus OX=10090	1:Experimental evidence at protein level	Pinin	1	0.9989	13	33	33	33	5	9	6	4	6	3	5	9	6	4	6	3	5	9	6	4	6	3	9071604	12702432	8826007	11437682	9054510	15176006	9071604	12702432	8826007	11437682	9054510	15176006	9071604	12702432	8826007	11437682	9054510
tr|Q3UJB0|Q3UJB0_MOUSE	Q3UJB0	Q3UJB0_MOUSE	Sf3b2	878	34.1	Mus musculus OX=10090	1:Experimental evidence at protein level	Splicing factor 3b, subunit 2	1	0.999	15	45	45	45	7	11	9	6	7	5	7	11	9	6	7	5	7	11	9	6	7	5	9829880	15188661	8678086	12293626	16983416	10088943	9829880	15188661	8678086	12293626	16983416	10088943	9829880	15188661	8678086	12293626	16983416
sp|Q3THE2|ML12B_MOUSE	Q3THE2	ML12B_MOUSE	Myl12b	172	83.7	Mus musculus OX=10090	1:Experimental evidence at protein level	Myosin regulatory light chain 12B	1	0.999	19	436	335	436	83	65	80	56	75	77	67	49	62	42	56	59	83	65	80	56	75	77	2799186690	1582436220	2370070530	1890354940	2284396540	3779005950	2799186690	1582436220	2370070530	1890354940	2284396540	3779005950	2799186690	1582436220	2370070530	1890354940	2284396540
sp|Q6ZWV7|RL35_MOUSE	Q6ZWV7	RL35_MOUSE	Rpl35	123	37.4	Mus musculus OX=10090	1:Experimental evidence at protein level	60S ribosomal protein L35	1	0.9989	4	12	12	12	3	1	2	2	3	1	3	1	2	2	3	1	3	1	2	2	3	1	34706716	8964101	24421222	48404892	26238924	5798250	34706716	8964101	24421222	48404892	26238924	5798250	34706716	8964101	24421222	48404892	26238924
sp|P57784|RU2A_MOUSE	P57784	RU2A_MOUSE	Snrpa1	255	50.6	Mus musculus OX=10090	1:Experimental evidence at protein level	U2 small nuclear ribonucleoprotein A'	1	0.999	8	21	21	21	2	2	6	3	4	4	2	2	6	3	4	4	2	2	6	3	4	4	5.85421e+06	3.34619e+06	12054253	0	3576871	21555072	5.85421e+06	3.34619e+06	12054253	0	3576871	21555072	5.85421e+06	3.34619e+06	12054253	0	3576871
sp|Q8K310|MATR3_MOUSE	Q8K310	MATR3_MOUSE	Matr3	846	32.7	Mus musculus OX=10090	1:Experimental evidence at protein level	Matrin-3	1	0.999	15	43	43	43	3	12	12	7	6	3	3	12	12	7	6	3	3	12	12	7	6	3	35365872	38746280	63777748	56852076	41249124	65247200	35365872	38746280	63777748	56852076	41249124	65247200	35365872	38746280	63777748	56852076	41249124
sp|P67984|RL22_MOUSE	P67984	RL22_MOUSE	Rpl22	128	50.8	Mus musculus OX=10090	1:Experimental evidence at protein level	60S ribosomal protein L22	1	0.999	7	30	30	30	6	8	6	3	4	3	6	8	6	3	4	3	6	8	6	3	4	3	44111568	26153768	41458168	48180456	32375576	52028180	44111568	26153768	41458168	48180456	32375576	52028180	44111568	26153768	41458168	48180456	32375576
sp|P63158|HMGB1_MOUSE	P63158	HMGB1_MOUSE	Hmgb1	215	25.6	Mus musculus OX=10090	1:Experimental evidence at protein level	High mobility group protein B1	1	0.999	6	23	15	23	8	3	4	0	3	5	6	1	3	0	2	3	8	3	4	0	3	5	41708820	9713916	22118494	0	27803296	59771744	32934062	3.29541e+06	22118494	0	13281918	34119768	41708820	9713916	22118494	0	27803296
tr|Q80X98|Q80X98_MOUSE	Q80X98	Q80X98_MOUSE	Dhx38	1228	11.2	Mus musculus OX=10090	1:Experimental evidence at protein level	RNA helicase	1	0.999	4	8	8	8	0	3	2	2	1	0	0	3	2	2	1	0	0	3	2	2	1	0	0	4.38405e+06	5.30924e+06	7717649	3.83849e+06	0	0	4.38405e+06	5.30924e+06	7717649	3.83849e+06	0	0	4.38405e+06	5.30924e+06	7717649	3.83849e+06
sp|E9Q784|ZC3HD_MOUSE	E9Q784	ZC3HD_MOUSE	Zc3h13	1729	9.1	Mus musculus OX=10090	1:Experimental evidence at protein level	Zinc finger CCCH domain-containing protein 13	1	0.999	3	6	6	6	1	2	0	1	1	1	1	2	0	1	1	1	1	2	0	1	1	1	519490	2.42014e+06	0	1000087	2506461	0	519490	2.42014e+06	0	1000087	2506461	0	519490	2.42014e+06	0	1000087	2506461
sp|P62317|SMD2_MOUSE	P62317	SMD2_MOUSE	Snrpd2	118	61	Mus musculus OX=10090	1:Experimental evidence at protein level	Small nuclear ribonucleoprotein Sm D2	1	0.999	9	50	50	50	14	6	9	5	9	7	14	6	9	5	9	7	14	6	9	5	9	7	142246656	64177664	104530520	166445200	94142432	110492080	142246656	64177664	104530520	166445200	94142432	110492080	142246656	64177664	104530520	166445200	94142432
sp|P61327|MGN_MOUSE	P61327	MGN_MOUSE	Magoh	146	41.1	Mus musculus OX=10090	2:Experimental evidence at transcript level	Protein mago nashi homolog	1	0.999	5	12	6	12	4	0	5	1	1	1	1	0	2	1	1	1	4	0	5	1	1	1	20335532	0	23781528	26993306	25741452	0	20335532	0	23781528	26993306	25741452	0	20335532	0	23781528	26993306	25741452
sp|Q91YR1|TWF1_MOUSE	Q91YR1	TWF1_MOUSE	Twf1	350	36.9	Mus musculus OX=10090	1:Experimental evidence at protein level	Twinfilin-1	1	0.999	9	34	34	34	6	5	7	5	3	8	6	5	7	5	3	8	6	5	7	5	3	8	30747188	21261594	33295170	21531302	34257752	46839640	30747188	21261594	33295170	21531302	34257752	46839640	30747188	21261594	33295170	21531302	34257752
sp|P61161|ARP2_MOUSE	P61161	ARP2_MOUSE	Actr2	394	52.3	Mus musculus OX=10090	1:Experimental evidence at protein level	Actin-related protein 2	1	0.999	12	75	75	75	11	11	22	13	11	7	11	11	22	13	11	7	11	11	22	13	11	7	68747376	30228490	148536896	137359408	94004160	66788280	68747376	30228490	148536896	137359408	94004160	66788280	68747376	30228490	148536896	137359408	94004160
sp|P60843|IF4A1_MOUSE	P60843	IF4A1_MOUSE	Eif4a1	406	44.3	Mus musculus OX=10090	1:Experimental evidence at protein level	Eukaryotic initiation factor 4A-I	1	0.999	11	26	11	32	8	5	8	2	1	2	4	2	4	0	1	0	9	6	9	3	2	3	21089008	20590544	24746760	5874146	0	8745879	11228653	1.63507e+06	16955288	0	0	0	17320078	44008404	63019748	56746960	29468372
sp|Q9DBR1|XRN2_MOUSE	Q9DBR1	XRN2_MOUSE	Xrn2	951	10.7	Mus musculus OX=10090	1:Experimental evidence at protein level	5'-3' exoribonuclease 2	1	0.9962	3	7	7	7	0	4	1	1	1	0	0	4	1	1	1	0	0	4	1	1	1	0	0	2.11536e+06	1.57602e+06	2.14248e+06	2331330	0	0	2.11536e+06	1.57602e+06	2.14248e+06	2331330	0	0	2.11536e+06	1.57602e+06	2.14248e+06	2331330
sp|P26040|EZRI_MOUSE	P26040	EZRI_MOUSE	Ezr	586	5.1	Mus musculus OX=10090	1:Experimental evidence at protein level	Ezrin	0.9925	0.999	3	9	2	9	1	2	1	1	2	2	0	0	0	1	1	0	1	2	1	1	2	2	30724006	22775732	0	0	0	65306356	0	0	0	2208840	2.28205e+06	0	30724006	22775732	0	0	0
sp|P07607|TYSY_MOUSE	P07607	TYSY_MOUSE	Tyms	307	38.1	Mus musculus OX=10090	1:Experimental evidence at protein level	Thymidylate synthase	1	0.999	7	39	39	39	6	5	7	6	7	8	6	5	7	6	7	8	6	5	7	6	7	8	93997872	23525216	82564096	69690400	76799072	97993552	93997872	23525216	82564096	69690400	76799072	97993552	93997872	23525216	82564096	69690400	76799072
sp|Q9CWZ3|RBM8A_MOUSE	Q9CWZ3	RBM8A_MOUSE	Rbm8a	174	64.4	Mus musculus OX=10090	1:Experimental evidence at protein level	RNA-binding protein 8A	1	0.999	4	24	14	24	3	3	4	6	6	2	2	2	2	4	3	1	3	3	4	6	6	2	28459594	25989078	28382444	21726548	32542492	47167664	2782430	9117168	9840037	12040732	14875056	16780892	28459594	25989078	28382444	21726548	32542492
sp|P13864|DNMT1_MOUSE	P13864	DNMT1_MOUSE	Dnmt1	1620	21	Mus musculus OX=10090	1:Experimental evidence at protein level	DNA (cytosine-5)-methyltransferase 1	1	0.999	15	22	22	22	1	10	7	3	1	0	1	10	7	3	1	0	1	10	7	3	1	0	0	1.92212e+06	6.48298e+06	8.32591e+06	2.04614e+06	0	0	1.92212e+06	6.48298e+06	8.32591e+06	2.04614e+06	0	0	1.92212e+06	6.48298e+06	8.32591e+06	2.04614e+06
sp|Q99LF4|RTCB_MOUSE	Q99LF4	RTCB_MOUSE	Rtcb	505	39.6	Mus musculus OX=10090	1:Experimental evidence at protein level	RNA-splicing ligase RtcB homolog	1	0.999	9	31	31	31	6	5	7	5	6	2	6	5	7	5	6	2	6	5	7	5	6	2	14526222	12668670	23302654	22330996	21667098	18497928	14526222	12668670	23302654	22330996	21667098	18497928	14526222	12668670	23302654	22330996	21667098
sp|P97855|G3BP1_MOUSE	P97855	G3BP1_MOUSE	G3bp1	465	18.7	Mus musculus OX=10090	1:Experimental evidence at protein level	Ras GTPase-activating protein-binding protein 1	1	0.999	7	13	13	15	3	2	2	2	1	3	3	2	2	2	1	3	4	3	2	2	1	3	4562502	2.81914e+06	3364339	3.60603e+06	4450688	5.26517e+06	4562502	2.81914e+06	3364339	3.60603e+06	4450688	5.26517e+06	4562502	2.81914e+06	3364339	3.60603e+06	4450688
sp|Q7TSE6|ST38L_MOUSE	Q7TSE6	ST38L_MOUSE	Stk38l	464	47.2	Mus musculus OX=10090	1:Experimental evidence at protein level	Serine/threonine-protein kinase 38-like	1	0.999	18	34	34	56	9	4	6	4	7	4	9	4	6	4	7	4	14	7	10	6	10	9	27115468	13740984	23111716	24120120	14198934	18004150	27115468	13740984	23111716	24120120	14198934	18004150	189164080	83835192	170323680	175194544	141351184
sp|Q9WUM3|COR1B_MOUSE	Q9WUM3	COR1B_MOUSE	Coro1b	484	23.1	Mus musculus OX=10090	1:Experimental evidence at protein level	Coronin-1B	1	0.999	4	11	11	11	2	2	1	2	2	2	2	2	1	2	2	2	2	2	1	2	2	2	6.96928e+06	11840564	6.7128e+06	8.11723e+06	11111325	12791984	6.96928e+06	11840564	6.7128e+06	8.11723e+06	11111325	12791984	6.96928e+06	11840564	6.7128e+06	8.11723e+06	11111325
sp|Q9CX86|ROA0_MOUSE	Q9CX86	ROA0_MOUSE	Hnrnpa0	305	51.1	Mus musculus OX=10090	1:Experimental evidence at protein level	Heterogeneous nuclear ribonucleoprotein A0	1	0.999	9	18	18	18	1	6	4	1	2	4	1	6	4	1	2	4	1	6	4	1	2	4	5524410	4487313	11737167	0	6504417	20957432	5524410	4487313	11737167	0	6504417	20957432	5524410	4487313	11737167	0	6504417
sp|P70372|ELAV1_MOUSE	P70372	ELAV1_MOUSE	Elavl1	326	46.6	Mus musculus OX=10090	1:Experimental evidence at protein level	ELAV-like protein 1	1	0.999	8	34	34	34	5	6	6	7	5	5	5	6	6	7	5	5	5	6	6	7	5	5	50649888	32894272	31515362	43928856	31477306	69991216	50649888	32894272	31515362	43928856	31477306	69991216	50649888	32894272	31515362	43928856	31477306
contam_sp|P02769|ALBU_BOVIN	contam_sp|P02769|ALBU_BOVIN Serum albumin OS=Bos taurus GN=ALB PE=1 SV=4	contam_sp|P02769|ALBU_BOVIN Serum albumin OS=Bos taurus GN=ALB PE=1 SV=4		607	86.8			Serum	1	0.999	68	870	827	870	142	125	139	144	171	149	136	120	132	134	164	141	142	125	139	144	171	149	2385290750	1603926530	2259767300	2800493060	2209133820	2889615870	2209613060	1422066690	1862414460	2178083330	2361700860	2505330690	2385290750	1603926530	2259767300	2800493060	2209133820
sp|P27048|RSMB_MOUSE	P27048	RSMB_MOUSE	Snrpb	231	27.3	Mus musculus OX=10090	1:Experimental evidence at protein level	Small nuclear ribonucleoprotein-associated protein B	1	0.999	7	54	0	54	12	5	12	8	6	11	0	0	0	0	0	0	12	5	12	8	6	11	97838752	61964984	120641816	82391040	94123208	178566944	0	0	0	0	0	0	97838752	61964984	120641816	82391040	94123208
sp|Q0VBL3|RBM15_MOUSE	Q0VBL3	RBM15_MOUSE	Rbm15	962	28.4	Mus musculus OX=10090	1:Experimental evidence at protein level	RNA-binding protein 15	1	0.999	11	25	24	25	5	6	8	2	3	1	5	5	8	2	3	1	5	6	8	2	3	1	4.02706e+06	9157072	1.12881e+06	9943302	8195470	0	4.02706e+06	9157072	1.12881e+06	9943302	8195470	0	4.02706e+06	9157072	1.12881e+06	9943302	8195470
tr|S4R1W5|S4R1W5_MOUSE	S4R1W5	S4R1W5_MOUSE	Rbm6	1118	37.8	Mus musculus OX=10090	1:Experimental evidence at protein level	RNA-binding motif protein 6	1	0.999	20	56	56	59	7	14	11	7	11	6	7	14	11	7	11	6	7	14	11	9	12	6	26367864	31183484	43954336	47658892	42465888	38735784	26367864	31183484	43954336	47658892	42465888	38735784	26367864	31183484	43954336	47658892	42465888
sp|P01901|HA1B_MOUSE	P01901	HA1B_MOUSE	H2-K1	369	20.1	Mus musculus OX=10090	1:Experimental evidence at protein level	H-2 class I histocompatibility antigen, K-B alpha chain	1	0.999	4	11	10	11	2	2	3	0	3	1	2	1	3	0	3	1	2	2	3	0	3	1	4530118	9934231	5274043	0	16902210	8.1723e+06	4530118	9934231	5274043	0	16902210	8.1723e+06	4530118	9934231	5274043	0	16902210
sp|Q3UC65|RSRP1_MOUSE	Q3UC65	RSRP1_MOUSE	Rsrp1	298	11.4	Mus musculus OX=10090	1:Experimental evidence at protein level	Arginine/serine-rich protein 1	0.9919	0.999	1	6	6	6	1	1	1	1	1	1	1	1	1	1	1	1	1	1	1	1	1	1	3.85174e+06	4.50302e+06	4065730	5.79945e+06	6013521	4066786	3.85174e+06	4.50302e+06	4065730	5.79945e+06	6013521	4066786	3.85174e+06	4.50302e+06	4065730	5.79945e+06	6013521
sp|Q8C006|TRI35_MOUSE	Q8C006	TRI35_MOUSE	Trim35	501	30.5	Mus musculus OX=10090	1:Experimental evidence at protein level	E3 ubiquitin-protein ligase TRIM35	1	0.999	9	19	19	19	1	6	5	4	3	0	1	6	5	4	3	0	1	6	5	4	3	0	2.38769e+06	7.27126e+06	7364477	11020279	10769992	0	2.38769e+06	7.27126e+06	7364477	11020279	10769992	0	2.38769e+06	7.27126e+06	7364477	11020279	10769992
sp|P62984|RL40_MOUSE	P62984	RL40_MOUSE	Uba52	128	57.8	Mus musculus OX=10090	1:Experimental evidence at protein level	Ubiquitin-60S ribosomal protein L40	1	0.9989	8	3	3	48	0	1	2	0	0	0	0	1	2	0	0	0	8	7	11	6	10	6	0	2770878	4.88191e+06	0	0	0	0	2770878	4.88191e+06	0	0	0	231288192	219057008	225988864	296073600	302402272
sp|Q9DBR0|AKAP8_MOUSE	Q9DBR0	AKAP8_MOUSE	Akap8	687	61.7	Mus musculus OX=10090	1:Experimental evidence at protein level	A-kinase anchor protein 8	1	0.999	34	166	166	166	21	39	31	29	28	18	21	39	31	29	28	18	21	39	31	29	28	18	151025344	237042144	179836848	199122672	282383328	252858112	151025344	237042144	179836848	199122672	282383328	252858112	151025344	237042144	179836848	199122672	282383328
sp|P68254|1433T_MOUSE	P68254	1433T_MOUSE	Ywhaq	245	50.6	Mus musculus OX=10090	1:Experimental evidence at protein level	14-3-3 protein theta	1	0.999	9	17	12	17	0	6	6	3	2	0	0	3	5	2	2	0	0	6	6	3	2	0	0	11738886	19993818	31273824	9996683	0	0	11738886	19993818	31273824	9996683	0	0	11738886	19993818	31273824	9996683
sp|Q9D7M1|GID8_MOUSE	Q9D7M1	GID8_MOUSE	Gid8	228	14.9	Mus musculus OX=10090	1:Experimental evidence at protein level	Glucose-induced degradation protein 8 homolog	0.9919	0.999	1	6	6	6	1	1	1	1	1	1	1	1	1	1	1	1	1	1	1	1	1	1	10579380	3155227	7170802	8.31584e+06	7314746	11580863	10579380	3155227	7170802	8.31584e+06	7314746	11580863	10579380	3155227	7170802	8.31584e+06	7314746
sp|P0DP26|CALM1_MOUSE	P0DP26	CALM1_MOUSE	Calm1	149	85.9	Mus musculus OX=10090	1:Experimental evidence at protein level	Calmodulin-1	1	0.999	6	80	0	80	15	13	11	14	14	13	0	0	0	0	0	0	15	13	11	14	14	13	797212350	449103456	555130180	787841980	683615620	882844100	0	0	0	0	0	0	797212350	449103456	555130180	787841980	683615620
sp|Q8CIG8|ANM5_MOUSE	Q8CIG8	ANM5_MOUSE	Prmt5	637	75.4	Mus musculus OX=10090	1:Experimental evidence at protein level	Protein arginine N-methyltransferase 5	1	0.999	47	1047	1047	1047	187	157	203	162	182	156	187	157	203	162	182	156	187	157	203	162	182	156	7533621200	4528532000	8355058200	9661879300	9794149400	7366422500	7533621200	4528532000	8355058200	9661879300	9794149400	7366422500	7533621200	4528532000	8355058200	9661879300	9794149400
sp|Q8JZX4|SPF45_MOUSE	Q8JZX4	SPF45_MOUSE	Rbm17	405	15.8	Mus musculus OX=10090	1:Experimental evidence at protein level	Splicing factor 45	1	0.999	2	5	5	5	1	0	1	1	1	1	1	0	1	1	1	1	1	0	1	1	1	1	1516349	0	914378	0	991198	2.20371e+06	1516349	0	914378	0	991198	2.20371e+06	1516349	0	914378	0	991198
sp|Q9JJ28|FLII_MOUSE	Q9JJ28	FLII_MOUSE	Flii	1271	47.8	Mus musculus OX=10090	1:Experimental evidence at protein level	Protein flightless-1 homolog	1	0.999	39	147	147	147	16	26	37	28	24	16	16	26	37	28	24	16	16	26	37	28	24	16	27002152	84100856	183532208	117969264	186574928	83386584	27002152	84100856	183532208	117969264	186574928	83386584	27002152	84100856	183532208	117969264	186574928
sp|Q9Z1M8|RED_MOUSE	Q9Z1M8	RED_MOUSE	Ik	557	1.6	Mus musculus OX=10090	1:Experimental evidence at protein level	Protein Red	0.9346	0.9915	1	5	5	5	0	1	1	1	1	1	0	1	1	1	1	1	0	1	1	1	1	1	0	3.51321e+06	2.76278e+06	2.48117e+06	2.22267e+06	3.56657e+06	0	3.51321e+06	2.76278e+06	2.48117e+06	2.22267e+06	3.56657e+06	0	3.51321e+06	2.76278e+06	2.48117e+06	2.22267e+06
sp|Q91VJ4|STK38_MOUSE	Q91VJ4	STK38_MOUSE	Stk38	465	70.1	Mus musculus OX=10090	1:Experimental evidence at protein level	Serine/threonine-protein kinase 38	1	0.999	33	212	190	212	39	27	32	33	46	35	34	24	28	31	43	30	39	27	32	33	46	35	497164160	259362816	462380160	439542848	547018560	631885060	483151360	253383424	428249984	440654208	560081980	623720830	497164160	259362816	462380160	439542848	547018560
sp|Q64337|SQSTM_MOUSE	Q64337	SQSTM_MOUSE	Sqstm1	442	21.9	Mus musculus OX=10090	1:Experimental evidence at protein level	Sequestosome-1	1	0.9988	3	11	11	11	1	2	4	2	1	1	1	2	4	2	1	1	1	2	4	2	1	1	2.62227e+06	2295827	2.28256e+06	3.75292e+06	2.06528e+06	3.75446e+06	2.62227e+06	2295827	2.28256e+06	3.75292e+06	2.06528e+06	3.75446e+06	2.62227e+06	2295827	2.28256e+06	3.75292e+06	2.06528e+06
sp|Q922P9|GLYR1_MOUSE	Q922P9	GLYR1_MOUSE	Glyr1	546	39.9	Mus musculus OX=10090	1:Experimental evidence at protein level	Cytokine-like nuclear factor N-PAC	1	0.999	12	66	66	66	8	16	9	11	13	9	8	16	9	11	13	9	8	16	9	11	13	9	30496922	30800496	49662688	54328772	53898304	39329032	30496922	30800496	49662688	54328772	53898304	39329032	30496922	30800496	49662688	54328772	53898304
sp|Q8BTI8|SRRM2_MOUSE	Q8BTI8	SRRM2_MOUSE	Srrm2	2703	56	Mus musculus OX=10090	1:Experimental evidence at protein level	Serine/arginine repetitive matrix protein 2	1	0.999	120	830	830	830	112	164	156	149	150	99	112	164	156	149	150	99	112	164	156	149	150	99	622716030	891172480	777362560	1065982080	1271864960	718243140	622716030	891172480	777362560	1065982080	1271864960	718243140	622716030	891172480	777362560	1065982080	1271864960
sp|Q505D1|ANR28_MOUSE	Q505D1	ANR28_MOUSE	Ankrd28	1053	15.1	Mus musculus OX=10090	1:Experimental evidence at protein level	Serine/threonine-protein phosphatase 6 regulatory ankyrin repeat subunit A	1	0.999	7	11	11	11	0	3	3	4	1	0	0	3	3	4	1	0	0	3	3	4	1	0	0	3.41335e+06	5914508	8319267	4.17386e+06	0	0	3.41335e+06	5914508	8319267	4.17386e+06	0	0	3.41335e+06	5914508	8319267	4.17386e+06
sp|O54962|BAF_MOUSE	O54962	BAF_MOUSE	Banf1	89	66.3	Mus musculus OX=10090	1:Experimental evidence at protein level	Barrier-to-autointegration factor	1	0.9986	4	13	13	13	1	1	4	2	1	4	1	1	4	2	1	4	1	1	4	2	1	4	10571037	5.43564e+06	12131340	11603231	0	26218388	10571037	5.43564e+06	12131340	11603231	0	26218388	10571037	5.43564e+06	12131340	11603231	0
sp|A2AI08|TPRN_MOUSE	A2AI08	TPRN_MOUSE	Tprn	749	6.3	Mus musculus OX=10090	1:Experimental evidence at protein level	Taperin	0.9994	0.998	1	2	2	2	0	0	1	1	0	0	0	0	1	1	0	0	0	0	1	1	0	0	0	0	303081	407706	0	0	0	0	303081	407706	0	0	0	0	303081	407706	0
[truncated: 239 more rows]
[truncated: 8 more columns]

## Sheet: Experiment 2
Protein	Protein ID	Entry Name	Gene	Protein Length	Coverage	Organism	Protein Existence	Description	Protein Probability	Top Peptide Probability	Combined Total Peptides	Combined Spectral Count	Combined Unique Spectral Count	Combined Total Spectral Count	Co-Immunoprecipitation_1 Spectral Count	Co-Immunoprecipitation_2 Spectral Count	Negative_Control_1 Spectral Count	Negative_Control_2 Spectral Count	Co-Immunoprecipitation_1 Unique Spectral Count	Co-Immunoprecipitation_2 Unique Spectral Count	Negative_Control_1 Unique Spectral Count	Negative_Control_2 Unique Spectral Count	Co-Immunoprecipitation_1 Total Spectral Count	Co-Immunoprecipitation_2 Total Spectral Count	Negative_Control_1 Total Spectral Count	Negative_Control_2 Total Spectral Count	Co-Immunoprecipitation_1 Intensity	Co-Immunoprecipitation_2 Intensity	Negative_Control_1 Intensity	Negative_Control_2 Intensity	Co-Immunoprecipitation_1 Unique Intensity	Co-Immunoprecipitation_2 Unique Intensity	Negative_Control_1 Unique Intensity	Negative_Control_2 Unique Intensity	Co-Immunoprecipitation_1 Total Intensity	Co-Immunoprecipitation_2 Total Intensity	Negative_Control_1 Total Intensity	Negative_Control_2 Total Intensity	Indistinguishable Proteins	Gene	Co-IP Sum	Control Sum	Total	Fraction Co-IP			Description
[truncated: 727 more rows]

[truncated: 1 more sheets: Experiment 3]
