# Supplementary material for: OVOL2 sustains postnatal thymic epithelial cell identity
Source: Nat Commun. 2023 Nov 27;14:7786. doi: 10.1038/s41467-023-43456-z (PMC10682436; doi:10.1038/s41467-023-43456-z)
Supplement: Supplementary file 5 — Dataset 2 [file 41467_2023_43456_MOESM5_ESM.xlsx]

## Sheet: Dataset S2
Dataset S2. Genes in accessible chromatin in Ovol2+/+ TECs
Ensembl_transcript_id	Gene_symbol	Description
ENSMUST00000237844	Zfp608	zinc finger protein 608 [Source:MGI Symbol;Acc:MGI:2442338]
ENSMUST00000234736	Ccdc178	coiled coil domain containing 178 [Source:MGI Symbol;Acc:MGI:1918200]
ENSMUST00000090260	Gm4841	predicted gene 4841 [Source:MGI Symbol;Acc:MGI:3643814]
ENSMUST00000238765	Btbd35f26	BTB domain containing 35, family member 26 [Source:MGI Symbol;Acc:MGI:3780952]
ENSMUST00000226091	Celf4	CUGBP, Elav-like family member 4 [Source:MGI Symbol;Acc:MGI:1932407]
ENSMUST00000155467	Afap1l2	actin filament associated protein 1-like 2 [Source:MGI Symbol;Acc:MGI:2147658]
ENSMUST00000189625	1700030C10Rik	RIKEN cDNA 1700030C10 gene [Source:MGI Symbol;Acc:MGI:1916763]
ENSMUST00000176819	Cd200r4	CD200 receptor 4 [Source:MGI Symbol;Acc:MGI:3036289]
ENSMUST00000216477	Gm34184	predicted gene, 34184 [Source:MGI Symbol;Acc:MGI:5593343]
ENSMUST00000133142	Opcml	opioid binding protein/cell adhesion molecule-like [Source:MGI Symbol;Acc:MGI:97397]
ENSMUST00000222622	4930520P13Rik	RIKEN cDNA 4930520P13 gene [Source:MGI Symbol;Acc:MGI:1922336]
ENSMUST00000000260	Gmpr	guanosine monophosphate reductase [Source:MGI Symbol;Acc:MGI:1913605]
ENSMUST00000178942	7530416G11Rik	RIKEN cDNA 7530416G11 gene [Source:MGI Symbol;Acc:MGI:3036279]
ENSMUST00000187346	Epha4	Eph receptor A4 [Source:MGI Symbol;Acc:MGI:98277]
ENSMUST00000237854	Nedd4l	neural precursor cell expressed, developmentally down-regulated gene 4-like [Source:MGI Symbol;Acc:MGI:1933754]
ENSMUST00000090339	Rai14	retinoic acid induced 14 [Source:MGI Symbol;Acc:MGI:1922896]
ENSMUST00000062047	Fam110a	family with sequence similarity 110, member A [Source:MGI Symbol;Acc:MGI:1921097]
ENSMUST00000022124	Cd180	CD180 antigen [Source:MGI Symbol;Acc:MGI:1194924]
ENSMUST00000177511	Otud7a	OTU domain containing 7A [Source:MGI Symbol;Acc:MGI:2158505]
ENSMUST00000131535	Col5a2	collagen, type V, alpha 2 [Source:MGI Symbol;Acc:MGI:88458]
ENSMUST00000197284	Gabra2	gamma-aminobutyric acid (GABA) A receptor, subunit alpha 2 [Source:MGI Symbol;Acc:MGI:95614]
ENSMUST00000050562	Ch25h	cholesterol 25-hydroxylase [Source:MGI Symbol;Acc:MGI:1333869]
ENSMUST00000057634	Nrxn3	neurexin III [Source:MGI Symbol;Acc:MGI:1096389]
ENSMUST00000182625	Sox12	SRY (sex determining region Y)-box 12 [Source:MGI Symbol;Acc:MGI:98360]
ENSMUST00000043896	Zfhx3	zinc finger homeobox 3 [Source:MGI Symbol;Acc:MGI:99948]
ENSMUST00000176388	Ifih1	interferon induced with helicase C domain 1 [Source:MGI Symbol;Acc:MGI:1918836]
ENSMUST00000144828	4933406J10Rik	RIKEN cDNA 4933406J10 gene [Source:MGI Symbol;Acc:MGI:1921308]
ENSMUST00000060808	Plxnb2	plexin B2 [Source:MGI Symbol;Acc:MGI:2154239]
ENSMUST00000019911	Hdac2	histone deacetylase 2 [Source:MGI Symbol;Acc:MGI:1097691]
ENSMUST00000092584	Marcks	myristoylated alanine rich protein kinase C substrate [Source:MGI Symbol;Acc:MGI:96907]
ENSMUST00000034049	Slc25a4	solute carrier family 25 (mitochondrial carrier, adenine nucleotide translocator), member 4 [Source:MGI Symbol;Acc:MGI:1353495]
ENSMUST00000202839	Maea	macrophage erythroblast attacher [Source:MGI Symbol;Acc:MGI:1891748]
ENSMUST00000133043	Ezh2	enhancer of zeste 2 polycomb repressive complex 2 subunit [Source:MGI Symbol;Acc:MGI:107940]
ENSMUST00000230073	Khdrbs3	KH domain containing, RNA binding, signal transduction associated 3 [Source:MGI Symbol;Acc:MGI:1313312]
ENSMUST00000034045	Cenpu	centromere protein U [Source:MGI Symbol;Acc:MGI:1919126]
ENSMUST00000178462	Sel1l	sel-1 suppressor of lin-12-like (C. elegans) [Source:MGI Symbol;Acc:MGI:1329016]
ENSMUST00000184098	Mir7212	microRNA 7212 [Source:MGI Symbol;Acc:MGI:5531409]
ENSMUST00000226377	Fbxl7	F-box and leucine-rich repeat protein 7 [Source:MGI Symbol;Acc:MGI:3052506]
ENSMUST00000223633	Tkt	transketolase [Source:MGI Symbol;Acc:MGI:105992]
ENSMUST00000109824	Id1	inhibitor of DNA binding 1, HLH protein [Source:MGI Symbol;Acc:MGI:96396]
ENSMUST00000057151	Tmem18	transmembrane protein 18 [Source:MGI Symbol;Acc:MGI:2387176]
ENSMUST00000135271	Col4a4	collagen, type IV, alpha 4 [Source:MGI Symbol;Acc:MGI:104687]
ENSMUST00000232413	Cmss1	cms small ribosomal subunit 1 [Source:MGI Symbol;Acc:MGI:1913747]
ENSMUST00000205256	Etnk1	ethanolamine kinase 1 [Source:MGI Symbol;Acc:MGI:1922570]
ENSMUST00000062292	Foxc1	forkhead box C1 [Source:MGI Symbol;Acc:MGI:1347466]
ENSMUST00000185664	Sh3bgrl2	SH3 domain binding glutamic acid-rich protein like 2 [Source:MGI Symbol;Acc:MGI:1915350]
ENSMUST00000123820	Arhgap26	Rho GTPase activating protein 26 [Source:MGI Symbol;Acc:MGI:1918552]
ENSMUST00000154551	Arhgap26	Rho GTPase activating protein 26 [Source:MGI Symbol;Acc:MGI:1918552]
ENSMUST00000032732	Apba2	amyloid beta (A4) precursor protein-binding, family A, member 2 [Source:MGI Symbol;Acc:MGI:1261791]
ENSMUST00000206630	Apba2	amyloid beta (A4) precursor protein-binding, family A, member 2 [Source:MGI Symbol;Acc:MGI:1261791]
ENSMUST00000238859	Rxra	retinoid X receptor alpha [Source:MGI Symbol;Acc:MGI:98214]
ENSMUST00000186136	Bckdhb	branched chain ketoacid dehydrogenase E1, beta polypeptide [Source:MGI Symbol;Acc:MGI:88137]
ENSMUST00000227065	Ctnnd2	catenin (cadherin associated protein), delta 2 [Source:MGI Symbol;Acc:MGI:1195966]
ENSMUST00000057561	Wwc2	WW, C2 and coiled-coil domain containing 2 [Source:MGI Symbol;Acc:MGI:1261872]
ENSMUST00000142830	Dcbld2	discoidin, CUB and LCCL domain containing 2 [Source:MGI Symbol;Acc:MGI:1920629]
ENSMUST00000200592	Gm32921	predicted gene, 32921 [Source:MGI Symbol;Acc:MGI:5592080]
ENSMUST00000227429	Sema5a	sema domain, seven thrombospondin repeats (type 1 and type 1-like), transmembrane domain (TM) and short cytoplasmic domain, (semaphorin) 5A [Source:MGI Symbol;Acc:MGI:107556]
ENSMUST00000227504	Gm41289	predicted gene, 41289 [Source:MGI Symbol;Acc:MGI:5624174]
ENSMUST00000109691	Rapgef5	Rap guanine nucleotide exchange factor (GEF) 5 [Source:MGI Symbol;Acc:MGI:2444365]
ENSMUST00000224435	Mnd1-ps	Mnd1 retrotransposed pseudogene [Source:MGI Symbol;Acc:MGI:3782005]
ENSMUST00000027973	Sephs1	selenophosphate synthetase 1 [Source:MGI Symbol;Acc:MGI:1923580]
ENSMUST00000154557	Prdm6	PR domain containing 6 [Source:MGI Symbol;Acc:MGI:2684938]
ENSMUST00000228768	Nudt18	nudix (nucleoside diphosphate linked moiety X)-type motif 18 [Source:MGI Symbol;Acc:MGI:2385853]
ENSMUST00000177837	Cibar1	CBY1 interacting BAR domain containing 1 [Source:MGI Symbol;Acc:MGI:1915349]
ENSMUST00000033915	Gpm6a	glycoprotein m6a [Source:MGI Symbol;Acc:MGI:107671]
ENSMUST00000098909	Potefam3e	POTE ankyrin domain family member 3E [Source:MGI Symbol;Acc:MGI:1923056]
ENSMUST00000084046	Potefam3a	POTE ankyrin domain family member 3A [Source:MGI Symbol;Acc:MGI:3796981]
ENSMUST00000130987	Sh3kbp1	SH3-domain kinase binding protein 1 [Source:MGI Symbol;Acc:MGI:1889583]
ENSMUST00000197658	5430434I15Rik	RIKEN cDNA 5430434I15 gene [Source:MGI Symbol;Acc:MGI:1918592]
ENSMUST00000178438	Potefam3b	POTE ankyrin domain family member 3B [Source:MGI Symbol;Acc:MGI:5434474]
ENSMUST00000221917	Macc1	metastasis associated in colon cancer 1 [Source:MGI Symbol;Acc:MGI:2685113]
ENSMUST00000030036	Brinp1	bone morphogenic protein/retinoic acid inducible neural specific 1 [Source:MGI Symbol;Acc:MGI:1928478]
ENSMUST00000204783	Tmem176b	transmembrane protein 176B [Source:MGI Symbol;Acc:MGI:1916348]
ENSMUST00000223730	9330111N05Rik	RIKEN cDNA 9330111N05 gene [Source:MGI Symbol;Acc:MGI:2443112]
ENSMUST00000161405	Grhl2	grainyhead like transcription factor 2 [Source:MGI Symbol;Acc:MGI:2182543]
ENSMUST00000185302	1700129L04Rik	RIKEN cDNA 1700129L04 gene [Source:MGI Symbol;Acc:MGI:1920877]
ENSMUST00000065291	Cfap300	cilia and flagella associated protein 300 [Source:MGI Symbol;Acc:MGI:3045346]
ENSMUST00000223272	Daam1	dishevelled associated activator of morphogenesis 1 [Source:MGI Symbol;Acc:MGI:1914596]
ENSMUST00000114216	Chodl	chondrolectin [Source:MGI Symbol;Acc:MGI:2179069]
ENSMUST00000025562	Incenp	inner centromere protein [Source:MGI Symbol;Acc:MGI:1313288]
ENSMUST00000020094	Epyc	epiphycan [Source:MGI Symbol;Acc:MGI:107942]
ENSMUST00000027422	Slc16a14	solute carrier family 16 (monocarboxylic acid transporters), member 14 [Source:MGI Symbol;Acc:MGI:1919031]
ENSMUST00000182692	Ank3	ankyrin 3, epithelial [Source:MGI Symbol;Acc:MGI:88026]
ENSMUST00000182146	Rnf165	ring finger protein 165 [Source:MGI Symbol;Acc:MGI:2444521]
ENSMUST00000068952	Wls	wntless WNT ligand secretion mediator [Source:MGI Symbol;Acc:MGI:1915401]
ENSMUST00000188654	1700001D01Rik	RIKEN cDNA 1700001D01 gene [Source:MGI Symbol;Acc:MGI:1916529]
ENSMUST00000110461	Hif1a	hypoxia inducible factor 1, alpha subunit [Source:MGI Symbol;Acc:MGI:106918]
ENSMUST00000113402	Gm7609	predicted pseudogene 7609 [Source:MGI Symbol;Acc:MGI:3644536]
ENSMUST00000232624	4930517M08Rik	RIKEN cDNA 4930517M08 gene [Source:MGI Symbol;Acc:MGI:1922367]
ENSMUST00000186740	Sp110	Sp110 nuclear body protein [Source:MGI Symbol;Acc:MGI:1923364]
ENSMUST00000188371	Terf1	telomeric repeat binding factor 1 [Source:MGI Symbol;Acc:MGI:109634]
ENSMUST00000109340	Kcnip1	Kv channel-interacting protein 1 [Source:MGI Symbol;Acc:MGI:1917607]
ENSMUST00000182355	Celf2	CUGBP, Elav-like family member 2 [Source:MGI Symbol;Acc:MGI:1338822]
ENSMUST00000176059	H3c14	H3 clustered histone 14 [Source:MGI Symbol;Acc:MGI:2448355]
ENSMUST00000193787	Gm7977	predicted gene 7977 [Source:MGI Symbol;Acc:MGI:3648898]
ENSMUST00000022705	Med4	mediator complex subunit 4 [Source:MGI Symbol;Acc:MGI:1914631]
ENSMUST00000203484	Slc25a26	solute carrier family 25 (mitochondrial carrier, phosphate carrier), member 26 [Source:MGI Symbol;Acc:MGI:1914832]
ENSMUST00000117388	Lnx1	ligand of numb-protein X 1 [Source:MGI Symbol;Acc:MGI:1278335]
ENSMUST00000050757	Ptprd	protein tyrosine phosphatase, receptor type, D [Source:MGI Symbol;Acc:MGI:97812]
ENSMUST00000052725	Sc5d	sterol-C5-desaturase [Source:MGI Symbol;Acc:MGI:1353611]
ENSMUST00000139265	1700125H03Rik	RIKEN cDNA 1700125H03 gene [Source:MGI Symbol;Acc:MGI:1920859]
ENSMUST00000141998	Sp100	nuclear antigen Sp100 [Source:MGI Symbol;Acc:MGI:109561]
ENSMUST00000128501	Tenm2	teneurin transmembrane protein 2 [Source:MGI Symbol;Acc:MGI:1345184]
ENSMUST00000212681	Zfp930	zinc finger protein 930 [Source:MGI Symbol;Acc:MGI:2675306]
ENSMUST00000096433	Deptor	DEP domain containing MTOR-interacting protein [Source:MGI Symbol;Acc:MGI:2146322]
ENSMUST00000034511	Trim29	tripartite motif-containing 29 [Source:MGI Symbol;Acc:MGI:1919419]
ENSMUST00000142175	Slco3a1	solute carrier organic anion transporter family, member 3a1 [Source:MGI Symbol;Acc:MGI:1351867]
ENSMUST00000137570	Gm12830	predicted gene 12830 [Source:MGI Symbol;Acc:MGI:3649998]
ENSMUST00000042530	Gucy2f	guanylate cyclase 2f [Source:MGI Symbol;Acc:MGI:105119]
ENSMUST00000178999	Smco4	single-pass membrane protein with coiled-coil domains 4 [Source:MGI Symbol;Acc:MGI:3039636]
ENSMUST00000146578	Pdzk1ip1	PDZK1 interacting protein 1 [Source:MGI Symbol;Acc:MGI:1914432]
ENSMUST00000189736	Gdap1	ganglioside-induced differentiation-associated-protein 1 [Source:MGI Symbol;Acc:MGI:1338002]
ENSMUST00000176875	Duxf3	double homeobox family member 3 [Source:MGI Symbol;Acc:MGI:1921649]
ENSMUST00000144556	4930465M20Rik	RIKEN cDNA 4930465M20 gene [Source:MGI Symbol;Acc:MGI:1922218]
ENSMUST00000139809	Lacc1	laccase domain containing 1 [Source:MGI Symbol;Acc:MGI:2445077]
ENSMUST00000046520	Fkbp14	FK506 binding protein 14 [Source:MGI Symbol;Acc:MGI:2387639]
ENSMUST00000222386	Ryr2	ryanodine receptor 2, cardiac [Source:MGI Symbol;Acc:MGI:99685]
ENSMUST00000228962	Snn	stannin [Source:MGI Symbol;Acc:MGI:1276549]
ENSMUST00000030645	Cnksr1	connector enhancer of kinase suppressor of Ras 1 [Source:MGI Symbol;Acc:MGI:2670958]
ENSMUST00000159161	P3h2	prolyl 3-hydroxylase 2 [Source:MGI Symbol;Acc:MGI:2146663]
ENSMUST00000186359	Phlda1	pleckstrin homology like domain, family A, member 1 [Source:MGI Symbol;Acc:MGI:1096880]
ENSMUST00000143823	Ccdc50	coiled-coil domain containing 50 [Source:MGI Symbol;Acc:MGI:1914751]
ENSMUST00000195498	Ubqln4	ubiquilin 4 [Source:MGI Symbol;Acc:MGI:2150152]
ENSMUST00000159825	Pag1	phosphoprotein associated with glycosphingolipid microdomains 1 [Source:MGI Symbol;Acc:MGI:2443160]
ENSMUST00000081964	Hopx	HOP homeobox [Source:MGI Symbol;Acc:MGI:1916782]
ENSMUST00000154544	Gm9758	predicted gene 9758 [Source:MGI Symbol;Acc:MGI:3704245]
ENSMUST00000196384	Gm21190	predicted gene, 21190 [Source:MGI Symbol;Acc:MGI:5434545]
ENSMUST00000092696	4930572O03Rik	RIKEN cDNA 4930572O03 gene [Source:MGI Symbol;Acc:MGI:2441686]
ENSMUST00000163578	T2	brachyury 2 [Source:MGI Symbol;Acc:MGI:104658]
ENSMUST00000020958	Klhl29	kelch-like 29 [Source:MGI Symbol;Acc:MGI:2683857]
ENSMUST00000203967	Pde1c	phosphodiesterase 1C [Source:MGI Symbol;Acc:MGI:108413]
ENSMUST00000196704	Tm4sf1	transmembrane 4 superfamily member 1 [Source:MGI Symbol;Acc:MGI:104678]
ENSMUST00000128231	Dad1	defender against cell death 1 [Source:MGI Symbol;Acc:MGI:101912]
ENSMUST00000222434	Cert1	ceramide transporter 1 [Source:MGI Symbol;Acc:MGI:1915268]
ENSMUST00000049285	Lrrn1	leucine rich repeat protein 1, neuronal [Source:MGI Symbol;Acc:MGI:106038]
ENSMUST00000023835	Slc10a2	solute carrier family 10, member 2 [Source:MGI Symbol;Acc:MGI:1201406]
ENSMUST00000161419	Clrn1	clarin 1 [Source:MGI Symbol;Acc:MGI:2388124]
ENSMUST00000139805	Sema5b	sema domain, seven thrombospondin repeats (type 1 and type 1-like), transmembrane domain (TM) and short cytoplasmic domain, (semaphorin) 5B [Source:MGI Symbol;Acc:MGI:107555]
ENSMUST00000082136	Max	Max protein [Source:MGI Symbol;Acc:MGI:96921]
ENSMUST00000049430	Galnt18	polypeptide N-acetylgalactosaminyltransferase 18 [Source:MGI Symbol;Acc:MGI:2446239]
ENSMUST00000124875	Metap1d	methionyl aminopeptidase type 1D (mitochondrial) [Source:MGI Symbol;Acc:MGI:1913809]
ENSMUST00000221501	Aopep	aminopeptidase O [Source:MGI Symbol;Acc:MGI:1919311]
ENSMUST00000169756	Gm10376	predicted gene 10376 [Source:MGI Symbol;Acc:MGI:3704432]
ENSMUST00000212202	Rassf5	Ras association (RalGDS/AF-6) domain family member 5 [Source:MGI Symbol;Acc:MGI:1926375]
ENSMUST00000029132	Dnajc5b	DnaJ heat shock protein family (Hsp40) member C5 beta [Source:MGI Symbol;Acc:MGI:1913576]
ENSMUST00000193175	Mbnl1	muscleblind like splicing factor 1 [Source:MGI Symbol;Acc:MGI:1928482]
ENSMUST00000126831	Tbata	thymus, brain and testes associated [Source:MGI Symbol;Acc:MGI:1923820]
ENSMUST00000094103	Hs3st3b1	heparan sulfate (glucosamine) 3-O-sulfotransferase 3B1 [Source:MGI Symbol;Acc:MGI:1333853]
ENSMUST00000097403	Tcp10c	t-complex protein 10c [Source:MGI Symbol;Acc:MGI:98543]
ENSMUST00000045522	Ccser1	coiled-coil serine rich 1 [Source:MGI Symbol;Acc:MGI:3045354]
ENSMUST00000178539	Gm5627	predicted gene 5627 [Source:MGI Symbol;Acc:MGI:3645308]
ENSMUST00000105455	Aifm2	apoptosis-inducing factor, mitochondrion-associated 2 [Source:MGI Symbol;Acc:MGI:1918611]
ENSMUST00000132133	Rasd2	RASD family, member 2 [Source:MGI Symbol;Acc:MGI:1922391]
ENSMUST00000079223	Fggy	FGGY carbohydrate kinase domain containing [Source:MGI Symbol;Acc:MGI:1922828]
ENSMUST00000192926	Strit1	small transmembrane regulator of ion transport 1 [Source:MGI Symbol;Acc:MGI:5593461]
ENSMUST00000194127	Ptpn14	protein tyrosine phosphatase, non-receptor type 14 [Source:MGI Symbol;Acc:MGI:102467]
ENSMUST00000107383	Sema4b	sema domain, immunoglobulin domain (Ig), transmembrane domain (TM) and short cytoplasmic domain, (semaphorin) 4B [Source:MGI Symbol;Acc:MGI:107559]
ENSMUST00000152533	Map3k5	mitogen-activated protein kinase kinase kinase 5 [Source:MGI Symbol;Acc:MGI:1346876]
ENSMUST00000034339	Cdh5	cadherin 5 [Source:MGI Symbol;Acc:MGI:105057]
ENSMUST00000193836	Arl5b	ADP-ribosylation factor-like 5B [Source:MGI Symbol;Acc:MGI:1923119]
ENSMUST00000032066	Tgfa	transforming growth factor alpha [Source:MGI Symbol;Acc:MGI:98724]
ENSMUST00000151086	Selenof	selenoprotein F [Source:MGI Symbol;Acc:MGI:1927947]
ENSMUST00000215852	Acpp	acid phosphatase, prostate [Source:MGI Symbol;Acc:MGI:1928480]
ENSMUST00000057015	Slc4a7	solute carrier family 4, sodium bicarbonate cotransporter, member 7 [Source:MGI Symbol;Acc:MGI:2443878]
ENSMUST00000047321	Arntl	aryl hydrocarbon receptor nuclear translocator-like [Source:MGI Symbol;Acc:MGI:1096381]
ENSMUST00000188042	Ly6e	lymphocyte antigen 6 complex, locus E [Source:MGI Symbol;Acc:MGI:106651]
ENSMUST00000120411	Fam107a	family with sequence similarity 107, member A [Source:MGI Symbol;Acc:MGI:3041256]
ENSMUST00000152710	Vgll4	vestigial like family member 4 [Source:MGI Symbol;Acc:MGI:2652840]
ENSMUST00000039164	Lpar3	lysophosphatidic acid receptor 3 [Source:MGI Symbol;Acc:MGI:1929469]
ENSMUST00000129978	Ssx2ip	synovial sarcoma, X 2 interacting protein [Source:MGI Symbol;Acc:MGI:2139150]
ENSMUST00000174186	Pde4b	phosphodiesterase 4B, cAMP specific [Source:MGI Symbol;Acc:MGI:99557]
ENSMUST00000032471	Rho	rhodopsin [Source:MGI Symbol;Acc:MGI:97914]
ENSMUST00000211746	Gm13848	predicted gene 13848 [Source:MGI Symbol;Acc:MGI:3651996]
ENSMUST00000234801	Thumpd2	THUMP domain containing 2 [Source:MGI Symbol;Acc:MGI:1919417]
ENSMUST00000160458	Glb1l2	galactosidase, beta 1-like 2 [Source:MGI Symbol;Acc:MGI:2388283]
ENSMUST00000056623	Tmem72	transmembrane protein 72 [Source:MGI Symbol;Acc:MGI:2442707]
ENSMUST00000112866	Cxcl12	chemokine (C-X-C motif) ligand 12 [Source:MGI Symbol;Acc:MGI:103556]
ENSMUST00000156543	Zfp382	zinc finger protein 382 [Source:MGI Symbol;Acc:MGI:3588204]
ENSMUST00000119654	Pdpn	podoplanin [Source:MGI Symbol;Acc:MGI:103098]
ENSMUST00000234076	4933433H22Rik	RIKEN cDNA 4933433H22 gene [Source:MGI Symbol;Acc:MGI:1921723]
ENSMUST00000105720	Zfp979	zinc finger protein 979 [Source:MGI Symbol;Acc:MGI:2148252]
ENSMUST00000133006	Zfp979	zinc finger protein 979 [Source:MGI Symbol;Acc:MGI:2148252]
ENSMUST00000161526	Lamb3	laminin, beta 3 [Source:MGI Symbol;Acc:MGI:99915]
ENSMUST00000046386	Zcchc14	zinc finger, CCHC domain containing 14 [Source:MGI Symbol;Acc:MGI:2159407]
ENSMUST00000037968	Uvrag	UV radiation resistance associated gene [Source:MGI Symbol;Acc:MGI:1925860]
ENSMUST00000156238	Slc4a4	solute carrier family 4 (anion exchanger), member 4 [Source:MGI Symbol;Acc:MGI:1927555]
ENSMUST00000002336	Zim1	zinc finger, imprinted 1 [Source:MGI Symbol;Acc:MGI:1341879]
ENSMUST00000048557	Npffr2	neuropeptide FF receptor 2 [Source:MGI Symbol;Acc:MGI:1860130]
ENSMUST00000153743	4930441J16Rik	RIKEN cDNA 4930441J16 gene [Source:MGI Symbol;Acc:MGI:1921212]
ENSMUST00000198068	Usp29	ubiquitin specific peptidase 29 [Source:MGI Symbol;Acc:MGI:1888998]
ENSMUST00000036476	Kazn	kazrin, periplakin interacting protein [Source:MGI Symbol;Acc:MGI:1918779]
ENSMUST00000125007	Pxn	paxillin [Source:MGI Symbol;Acc:MGI:108295]
ENSMUST00000080934	Epha7	Eph receptor A7 [Source:MGI Symbol;Acc:MGI:95276]
ENSMUST00000107300	Crnn	cornulin [Source:MGI Symbol;Acc:MGI:2685861]
ENSMUST00000045912	Rptn	repetin [Source:MGI Symbol;Acc:MGI:1099055]
ENSMUST00000139264	2610005L07Rik	RIKEN cDNA 2610005L07 gene [Source:MGI Symbol;Acc:MGI:1914283]
ENSMUST00000140111	2610005L07Rik	cadherin 11 pseudogene [Source:NCBI gene (formerly Entrezgene);Acc:381598]
ENSMUST00000150051	6820431F20Rik	RIKEN cDNA 6820431F20 gene [Source:MGI Symbol;Acc:MGI:3694236]
ENSMUST00000150118	Zfp868	zinc finger protein 868 [Source:MGI Symbol;Acc:MGI:2142546]
ENSMUST00000127059	Dcp1b	decapping mRNA 1B [Source:MGI Symbol;Acc:MGI:2442404]
ENSMUST00000029795	Rorc	RAR-related orphan receptor gamma [Source:MGI Symbol;Acc:MGI:104856]
ENSMUST00000084299	Akirin2	akirin 2 [Source:MGI Symbol;Acc:MGI:1889364]
ENSMUST00000140319	9130015L21Rik	RIKEN cDNA 9130015L21 gene [Source:MGI Symbol;Acc:MGI:1918863]
ENSMUST00000193337	Sprr2a3	small proline-rich protein 2A3 [Source:MGI Symbol;Acc:MGI:3845028]
ENSMUST00000098242	Ggh	gamma-glutamyl hydrolase [Source:MGI Symbol;Acc:MGI:1329035]
ENSMUST00000178330	Pramel42	PRAME like 42 [Source:MGI Symbol;Acc:MGI:3781318]
ENSMUST00000094348	Ccdc190	coiled-coil domain containing 190 [Source:MGI Symbol;Acc:MGI:1925715]
ENSMUST00000101023	Gm16513	predicted gene, Gm16513 [Source:MGI Symbol;Acc:MGI:2141041]
ENSMUST00000111909	Gsg1	germ cell associated 1 [Source:MGI Symbol;Acc:MGI:1194499]
ENSMUST00000151332	Casp12	caspase 12 [Source:MGI Symbol;Acc:MGI:1312922]
ENSMUST00000146495	Gm13944	predicted gene 13944 [Source:MGI Symbol;Acc:MGI:3650359]
ENSMUST00000181517	2310001H17Rik	RIKEN cDNA 2310001H17 gene [Source:MGI Symbol;Acc:MGI:1923682]
ENSMUST00000136908	Gm15270	predicted gene 15270 [Source:MGI Symbol;Acc:MGI:3705149]
ENSMUST00000199330	Anxa3	annexin A3 [Source:MGI Symbol;Acc:MGI:1201378]
ENSMUST00000132793	Pkp1	plakophilin 1 [Source:MGI Symbol;Acc:MGI:1328359]
ENSMUST00000188110	Ikzf2	IKAROS family zinc finger 2 [Source:MGI Symbol;Acc:MGI:1342541]
ENSMUST00000107725	Tgfbr1	transforming growth factor, beta receptor I [Source:MGI Symbol;Acc:MGI:98728]
ENSMUST00000157219	Mir1958	microRNA 1958 [Source:MGI Symbol;Acc:MGI:3837123]
ENSMUST00000142227	Smc2	structural maintenance of chromosomes 2 [Source:MGI Symbol;Acc:MGI:106067]
ENSMUST00000102484	Ddi2	DNA-damage inducible protein 2 [Source:MGI Symbol;Acc:MGI:1917244]
ENSMUST00000188735	Cntnap5b	contactin associated protein-like 5B [Source:MGI Symbol;Acc:MGI:3664583]
ENSMUST00000062528	Cdh20	cadherin 20 [Source:MGI Symbol;Acc:MGI:1346069]
ENSMUST00000181774	4732491K20Rik	RIKEN cDNA 4732491K20 gene [Source:MGI Symbol;Acc:MGI:3026975]
ENSMUST00000064383	Nav2	neuron navigator 2 [Source:MGI Symbol;Acc:MGI:2183691]
ENSMUST00000132625	Mrpl15	mitochondrial ribosomal protein L15 [Source:MGI Symbol;Acc:MGI:1351639]
ENSMUST00000047328	Igfbp2	insulin-like growth factor binding protein 2 [Source:MGI Symbol;Acc:MGI:96437]
ENSMUST00000111228	Tagln2	transgelin 2 [Source:MGI Symbol;Acc:MGI:1312985]
ENSMUST00000206458	Tnrc6a	trinucleotide repeat containing 6a [Source:MGI Symbol;Acc:MGI:2385292]
ENSMUST00000058750	Olfr545	olfactory receptor 545 [Source:MGI Symbol;Acc:MGI:3030379]
ENSMUST00000132095	Wscd1	WSC domain containing 1 [Source:MGI Symbol;Acc:MGI:2448493]
ENSMUST00000142471	Pitpnm3	PITPNM family member 3 [Source:MGI Symbol;Acc:MGI:2685726]
ENSMUST00000056449	Arhgap30	Rho GTPase activating protein 30 [Source:MGI Symbol;Acc:MGI:2684948]
ENSMUST00000109659	Ddc	dopa decarboxylase [Source:MGI Symbol;Acc:MGI:94876]
ENSMUST00000147210	Ptpn1	protein tyrosine phosphatase, non-receptor type 1 [Source:MGI Symbol;Acc:MGI:97805]
ENSMUST00000201983	4930487D11Rik	RIKEN cDNA 4930487D11 gene [Source:MGI Symbol;Acc:MGI:1925422]
ENSMUST00000110170	Prnd	prion like protein doppel [Source:MGI Symbol;Acc:MGI:1346999]
ENSMUST00000081775	Nfe2l1	nuclear factor, erythroid derived 2,-like 1 [Source:MGI Symbol;Acc:MGI:99421]
ENSMUST00000151799	Rtn4rl2	reticulon 4 receptor-like 2 [Source:MGI Symbol;Acc:MGI:2669796]
ENSMUST00000013693	Commd8	COMM domain containing 8 [Source:MGI Symbol;Acc:MGI:1343485]
ENSMUST00000036187	Qsox2	quiescin Q6 sulfhydryl oxidase 2 [Source:MGI Symbol;Acc:MGI:2387194]
ENSMUST00000141025	Plcb4	phospholipase C, beta 4 [Source:MGI Symbol;Acc:MGI:107464]
ENSMUST00000150510	Fmn1	formin 1 [Source:MGI Symbol;Acc:MGI:101815]
ENSMUST00000024005	Scg5	secretogranin V [Source:MGI Symbol;Acc:MGI:98289]
ENSMUST00000118654	Meis2	Meis homeobox 2 [Source:MGI Symbol;Acc:MGI:108564]
ENSMUST00000112986	Dab2ip	disabled 2 interacting protein [Source:MGI Symbol;Acc:MGI:1916851]
ENSMUST00000164147	Rbms1	RNA binding motif, single stranded interacting protein 1 [Source:MGI Symbol;Acc:MGI:1861774]
ENSMUST00000067618	Gm14461	predicted gene 14461 [Source:MGI Symbol;Acc:MGI:3651589]
ENSMUST00000130679	A530013C23Rik	RIKEN cDNA A530013C23 gene [Source:MGI Symbol;Acc:MGI:3041178]
