# Supplementary material for: OVOL2 sustains postnatal thymic epithelial cell identity
Source: Nat Commun. 2023 Nov 27;14:7786. doi: 10.1038/s41467-023-43456-z (PMC10682436; doi:10.1038/s41467-023-43456-z)
Supplement: Supplementary file 6 — Dataset 3 [file 41467_2023_43456_MOESM6_ESM.xlsx]

## Sheet: Dataset S3
Dataset S3. Genes in accessible chromatin in Ovol2C120Y/C120Y TECs
Ensembl_transcript_id	Gene_symbol	Description
ENSMUST00000179505
ENSMUST00000178343
ENSMUST00000238676	Gm21860	predicted gene, 21860 [Source:MGI Symbol;Acc:MGI:5434024]
ENSMUST00000185226	1700020D14Rik	RIKEN cDNA 1700020D14 gene [Source:MGI Symbol;Acc:MGI:1916688]
ENSMUST00000053017	Chst9	carbohydrate (N-acetylgalactosamine 4-0) sulfotransferase 9 [Source:MGI Symbol;Acc:MGI:1918617]
ENSMUST00000237293	Fbn2	fibrillin 2 [Source:MGI Symbol;Acc:MGI:95490]
ENSMUST00000175830	Minar2	membrane integral NOTCH2 associated receptor 2 [Source:MGI Symbol;Acc:MGI:2442934]
ENSMUST00000234562	Gm7788	predicted gene 7788 [Source:MGI Symbol;Acc:MGI:3648684]
ENSMUST00000143275	Synpo	synaptopodin [Source:MGI Symbol;Acc:MGI:1099446]
ENSMUST00000175586	Mir5107	microRNA 5107 [Source:MGI Symbol;Acc:MGI:4950427]
ENSMUST00000181429	Elmo1	engulfment and cell motility 1 [Source:MGI Symbol;Acc:MGI:2153044]
ENSMUST00000180767	Elmo1	engulfment and cell motility 1 [Source:MGI Symbol;Acc:MGI:2153044]
ENSMUST00000055298	Olfr1368	olfactory receptor 1368 [Source:MGI Symbol;Acc:MGI:3031202]
ENSMUST00000105124	Gm21637	predicted gene, 21637 [Source:MGI Symbol;Acc:MGI:5434992]
ENSMUST00000033419	Dock11	dedicator of cytokinesis 11 [Source:MGI Symbol;Acc:MGI:1923224]
ENSMUST00000225663	Arhgef28	Rho guanine nucleotide exchange factor (GEF) 28 [Source:MGI Symbol;Acc:MGI:1346016]
ENSMUST00000005279	Klf5	Kruppel-like factor 5 [Source:MGI Symbol;Acc:MGI:1338056]
ENSMUST00000226784	Klf5	Kruppel-like factor 5 [Source:MGI Symbol;Acc:MGI:1338056]
ENSMUST00000188324	2810404M03Rik	RIKEN cDNA 2810404M03 gene [Source:MGI Symbol;Acc:MGI:1917216]
ENSMUST00000134037	Ppm1l	protein phosphatase 1 (formerly 2C)-like [Source:MGI Symbol;Acc:MGI:2139740]
ENSMUST00000228723	Lifr	LIF receptor alpha [Source:MGI Symbol;Acc:MGI:96788]
ENSMUST00000108221	Pex5l	peroxisomal biogenesis factor 5-like [Source:MGI Symbol;Acc:MGI:1916672]
ENSMUST00000108219	Pex5l	peroxisomal biogenesis factor 5-like [Source:MGI Symbol;Acc:MGI:1916672]
ENSMUST00000053013	Otol1	otolin 1 [Source:MGI Symbol;Acc:MGI:2685260]
ENSMUST00000132536	Tex29	testis expressed 29 [Source:MGI Symbol;Acc:MGI:1922778]
ENSMUST00000191428	Fat1	FAT atypical cadherin 1 [Source:MGI Symbol;Acc:MGI:109168]
ENSMUST00000186279	Lama2	laminin, alpha 2 [Source:MGI Symbol;Acc:MGI:99912]
ENSMUST00000107776	Zbbx	zinc finger, B-box domain containing [Source:MGI Symbol;Acc:MGI:2674085]
ENSMUST00000171996	Vmn2r117	vomeronasal 2, receptor 117 [Source:MGI Symbol;Acc:MGI:3648766]
ENSMUST00000128879	Slc1a3	solute carrier family 1 (glial high affinity glutamate transporter), member 3 [Source:MGI Symbol;Acc:MGI:99917]
ENSMUST00000183204	Pcmtd1	protein-L-isoaspartate (D-aspartate) O-methyltransferase domain containing 1 [Source:MGI Symbol;Acc:MGI:2441773]
ENSMUST00000172237	Ednrb	endothelin receptor type B [Source:MGI Symbol;Acc:MGI:102720]
ENSMUST00000228770	4930432J09Rik	RIKEN cDNA 4930432J09 gene [Source:MGI Symbol;Acc:MGI:1921127]
ENSMUST00000035462	Dsel	dermatan sulfate epimerase-like [Source:MGI Symbol;Acc:MGI:2442948]
ENSMUST00000135046	Sntg1	syntrophin, gamma 1 [Source:MGI Symbol;Acc:MGI:1918346]
ENSMUST00000060409	Themis	thymocyte selection associated [Source:MGI Symbol;Acc:MGI:2443552]
ENSMUST00000046254	Lrfn2	leucine rich repeat and fibronectin type III domain containing 2 [Source:MGI Symbol;Acc:MGI:1917780]
ENSMUST00000022497	Spryd7	SPRY domain containing 7 [Source:MGI Symbol;Acc:MGI:1913924]
ENSMUST00000160261	Fstl5	follistatin-like 5 [Source:MGI Symbol;Acc:MGI:2442179]
ENSMUST00000162471	Fstl5	follistatin-like 5 [Source:MGI Symbol;Acc:MGI:2442179]
ENSMUST00000100322	Slitrk1	SLIT and NTRK-like family, member 1 [Source:MGI Symbol;Acc:MGI:2679446]
ENSMUST00000214863	Soga3	SOGA family member 3 [Source:MGI Symbol;Acc:MGI:1914662]
ENSMUST00000042767	Slitrk5	SLIT and NTRK-like family, member 5 [Source:MGI Symbol;Acc:MGI:2679448]
ENSMUST00000226121	4930524C18Rik	RIKEN cDNA 4930524C18 gene [Source:MGI Symbol;Acc:MGI:1923072]
ENSMUST00000160844	Nrxn1	neurexin I [Source:MGI Symbol;Acc:MGI:1096391]
ENSMUST00000173917	Nrxn1	neurexin I [Source:MGI Symbol;Acc:MGI:1096391]
ENSMUST00000173222	Nrxn1	neurexin I [Source:MGI Symbol;Acc:MGI:1096391]
ENSMUST00000209687	Il15	interleukin 15 [Source:MGI Symbol;Acc:MGI:103014]
ENSMUST00000211714	Rnf150	ring finger protein 150 [Source:MGI Symbol;Acc:MGI:2443860]
ENSMUST00000223996	4930471G24Rik	RIKEN cDNA 4930471G24 gene [Source:MGI Symbol;Acc:MGI:1922189]
ENSMUST00000163608	Cd109	CD109 antigen [Source:MGI Symbol;Acc:MGI:2445221]
ENSMUST00000168680	Myh15	myosin, heavy chain 15 [Source:MGI Symbol;Acc:MGI:3643515]
ENSMUST00000231859	1700029J03Rik	RIKEN cDNA 1700029J03 gene [Source:MGI Symbol;Acc:MGI:1919514]
ENSMUST00000232976	Vmn2r58	vomeronasal 2, receptor 58 [Source:MGI Symbol;Acc:MGI:3647877]
ENSMUST00000031423	Atp2a2	ATPase, Ca++ transporting, cardiac muscle, slow twitch 2 [Source:MGI Symbol;Acc:MGI:88110]
ENSMUST00000172199	Vmn2r20	vomeronasal 2, receptor 20 [Source:MGI Symbol;Acc:MGI:3646439]
ENSMUST00000173296	Vmn2r-ps60	vomeronasal 2, receptor, pseudogene 60 [Source:MGI Symbol;Acc:MGI:3757993]
ENSMUST00000175912	Mia2	MIA SH3 domain ER export factor 2 [Source:MGI Symbol;Acc:MGI:2159614]
ENSMUST00000170808	Vmn2r22	vomeronasal 2, receptor 22 [Source:MGI Symbol;Acc:MGI:3647952]
ENSMUST00000187182	Kirrel3	kirre like nephrin family adhesion molecule 3 [Source:MGI Symbol;Acc:MGI:1914953]
ENSMUST00000188658	Kirrel3	kirre like nephrin family adhesion molecule 3 [Source:MGI Symbol;Acc:MGI:1914953]
ENSMUST00000067888	Tpk1	thiamine pyrophosphokinase [Source:MGI Symbol;Acc:MGI:1352500]
ENSMUST00000100968	Vmn2r27	vomeronasal 2, receptor27 [Source:MGI Symbol;Acc:MGI:3761517]
ENSMUST00000050038	Olfr1184	olfactory receptor 1184 [Source:MGI Symbol;Acc:MGI:3031018]
ENSMUST00000114641	Cntnap2	contactin associated protein-like 2 [Source:MGI Symbol;Acc:MGI:1914047]
ENSMUST00000202535	Zfp936	zinc finger protein 936 [Source:MGI Symbol;Acc:MGI:3642994]
ENSMUST00000094340	Mkrn3	makorin, ring finger protein, 3 [Source:MGI Symbol;Acc:MGI:2181178]
ENSMUST00000094339	Peg12	paternally expressed 12 [Source:MGI Symbol;Acc:MGI:1351637]
ENSMUST00000219691	D830005E20Rik	RIKEN cDNA D830005E20 gene [Source:MGI Symbol;Acc:MGI:3045284]
ENSMUST00000182211	Washc3	WASH complex subunit 3 [Source:MGI Symbol;Acc:MGI:1914532]
ENSMUST00000176734	Otud7a	OTU domain containing 7A [Source:MGI Symbol;Acc:MGI:2158505]
ENSMUST00000054294	Fzd1	frizzled class receptor 1 [Source:MGI Symbol;Acc:MGI:1196625]
ENSMUST00000197284	Gabra2	gamma-aminobutyric acid (GABA) A receptor, subunit alpha 2 [Source:MGI Symbol;Acc:MGI:95614]
ENSMUST00000167887	Nrxn3	neurexin III [Source:MGI Symbol;Acc:MGI:1096389]
ENSMUST00000148712	Lrrtm3	leucine rich repeat transmembrane neuronal 3 [Source:MGI Symbol;Acc:MGI:2389177]
ENSMUST00000218367	Gm30853	predicted gene, 30853 [Source:MGI Symbol;Acc:MGI:5590012]
ENSMUST00000181710	1110002J07Rik	RIKEN cDNA 1110002J07 gene [Source:MGI Symbol;Acc:MGI:1915738]
ENSMUST00000190792	Dnah7b	dynein, axonemal, heavy chain 7B [Source:MGI Symbol;Acc:MGI:2684953]
ENSMUST00000133043	Ezh2	enhancer of zeste 2 polycomb repressive complex 2 subunit [Source:MGI Symbol;Acc:MGI:107940]
ENSMUST00000056879	C230029F24Rik	RIKEN cDNA C230029F24 gene [Source:MGI Symbol;Acc:MGI:3045370]
ENSMUST00000221173	Zfp825	zinc finger protein 825 [Source:MGI Symbol;Acc:MGI:2385315]
ENSMUST00000076576	Sult2a6	sulfotransferase family 2A, dehydroepiandrosterone (DHEA)-preferring, member 6 [Source:MGI Symbol;Acc:MGI:3648915]
ENSMUST00000228597	Basp1	brain abundant, membrane attached signal protein 1 [Source:MGI Symbol;Acc:MGI:1917600]
ENSMUST00000102106	Mir704	microRNA 704 [Source:MGI Symbol;Acc:MGI:3629672]
ENSMUST00000219854	Gm33035	predicted gene, 33035 [Source:MGI Symbol;Acc:MGI:5592194]
ENSMUST00000211800	Sult2a8	sulfotransferase family 2A, dehydroepiandrosterone (DHEA)-preferring, member 8 [Source:MGI Symbol;Acc:MGI:1924221]
ENSMUST00000140938	Cpa6	carboxypeptidase A6 [Source:MGI Symbol;Acc:MGI:3045348]
ENSMUST00000189391	Mei4	meiotic double-stranded break formation protein 4 [Source:MGI Symbol;Acc:MGI:1922283]
ENSMUST00000204949	Vmn1r41	vomeronasal 1 receptor 41 [Source:MGI Symbol;Acc:MGI:2148520]
ENSMUST00000033830	1700029H14Rik	RIKEN cDNA 1700029H14 gene [Source:MGI Symbol;Acc:MGI:1913751]
ENSMUST00000027056	Prex2	phosphatidylinositol-3,4,5-trisphosphate-dependent Rac exchange factor 2 [Source:MGI Symbol;Acc:MGI:1923385]
ENSMUST00000187694	Prex2	phosphatidylinositol-3,4,5-trisphosphate-dependent Rac exchange factor 2 [Source:MGI Symbol;Acc:MGI:1923385]
ENSMUST00000184434	Mir145b	microRNA 145b [Source:MGI Symbol;Acc:MGI:5531026]
ENSMUST00000015796	Steap1	six transmembrane epithelial antigen of the prostate 1 [Source:MGI Symbol;Acc:MGI:1917608]
ENSMUST00000164784	Zfp804b	zinc finger protein 804B [Source:MGI Symbol;Acc:MGI:2685287]
ENSMUST00000088796	Tex47	testis expressed 47 [Source:MGI Symbol;Acc:MGI:1918170]
ENSMUST00000188241	Sh3bgrl2	SH3 domain binding glutamic acid-rich protein like 2 [Source:MGI Symbol;Acc:MGI:1915350]
ENSMUST00000041859	Gmds	GDP-mannose 4, 6-dehydratase [Source:MGI Symbol;Acc:MGI:1891112]
ENSMUST00000183490	Mir6341	microRNA 6341 [Source:MGI Symbol;Acc:MGI:5530644]
ENSMUST00000206630	Apba2	amyloid beta (A4) precursor protein-binding, family A, member 2 [Source:MGI Symbol;Acc:MGI:1261791]
ENSMUST00000183109	Anks1b	ankyrin repeat and sterile alpha motif domain containing 1B [Source:MGI Symbol;Acc:MGI:1924781]
ENSMUST00000203039	Klf15	Kruppel-like factor 15 [Source:MGI Symbol;Acc:MGI:1929988]
ENSMUST00000025377	Ppp2r2b	protein phosphatase 2, regulatory subunit B, beta [Source:MGI Symbol;Acc:MGI:1920180]
ENSMUST00000110346	Tenm3	teneurin transmembrane protein 3 [Source:MGI Symbol;Acc:MGI:1345183]
ENSMUST00000234376	Commd10	COMM domain containing 10 [Source:MGI Symbol;Acc:MGI:1916706]
ENSMUST00000222892	Ell2	elongation factor for RNA polymerase II 2 [Source:MGI Symbol;Acc:MGI:2183438]
ENSMUST00000126684	Sema6a	sema domain, transmembrane domain (TM), and cytoplasmic domain, (semaphorin) 6A [Source:MGI Symbol;Acc:MGI:1203727]
ENSMUST00000050493	BB014433	expressed sequence BB014433 [Source:MGI Symbol;Acc:MGI:2142823]
ENSMUST00000220523	Glrx	glutaredoxin [Source:MGI Symbol;Acc:MGI:2135625]
ENSMUST00000200592	Gm32921	predicted gene, 32921 [Source:MGI Symbol;Acc:MGI:5592080]
ENSMUST00000186051	Sulf1	sulfatase 1 [Source:MGI Symbol;Acc:MGI:2138563]
ENSMUST00000186674	Sulf1	sulfatase 1 [Source:MGI Symbol;Acc:MGI:2138563]
ENSMUST00000188768	Ibtk	inhibitor of Bruton agammaglobulinemia tyrosine kinase [Source:MGI Symbol;Acc:MGI:1918677]
ENSMUST00000145661	Srek1ip1	splicing regulatory glutamine/lysine-rich protein 1interacting protein 1 [Source:MGI Symbol;Acc:MGI:1914538]
ENSMUST00000125551	Csmd1	CUB and Sushi multiple domains 1 [Source:MGI Symbol;Acc:MGI:2137383]
ENSMUST00000206065	Gm45213	predicted gene 45213 [Source:MGI Symbol;Acc:MGI:5753789]
ENSMUST00000096449	Olfr1320	olfactory receptor 1320 [Source:MGI Symbol;Acc:MGI:3031154]
ENSMUST00000235541	Prr16	proline rich 16 [Source:MGI Symbol;Acc:MGI:1918623]
ENSMUST00000030811	Errfi1	ERBB receptor feedback inhibitor 1 [Source:MGI Symbol;Acc:MGI:1921405]
ENSMUST00000191823	Clasp1	CLIP associating protein 1 [Source:MGI Symbol;Acc:MGI:1923957]
ENSMUST00000119077	Fhip1a	FHF complex subunit HOOK interacting protein 1A [Source:MGI Symbol;Acc:MGI:2444746]
ENSMUST00000144482	Wdr17	WD repeat domain 17 [Source:MGI Symbol;Acc:MGI:1924662]
ENSMUST00000105501	Foxo3	forkhead box O3 [Source:MGI Symbol;Acc:MGI:1890081]
ENSMUST00000098909	Potefam3e	POTE ankyrin domain family member 3E [Source:MGI Symbol;Acc:MGI:1923056]
ENSMUST00000111704	Rassf8	Ras association (RalGDS/AF-6) domain family (N-terminal) member 8 [Source:MGI Symbol;Acc:MGI:1918573]
ENSMUST00000209557	4930518J21Rik	RIKEN cDNA 4930518J21 gene [Source:MGI Symbol;Acc:MGI:1922373]
ENSMUST00000178438	Potefam3b	POTE ankyrin domain family member 3B [Source:MGI Symbol;Acc:MGI:5434474]
ENSMUST00000084501	Pappa	pregnancy-associated plasma protein A [Source:MGI Symbol;Acc:MGI:97479]
ENSMUST00000182651	Tcf7l1	transcription factor 7 like 1 (T cell specific, HMG box) [Source:MGI Symbol;Acc:MGI:1202876]
ENSMUST00000204176	Intu	inturned planar cell polarity protein [Source:MGI Symbol;Acc:MGI:2443752]
ENSMUST00000037881	Megf9	multiple EGF-like-domains 9 [Source:MGI Symbol;Acc:MGI:1918264]
ENSMUST00000167453	Nudt12os	nudix (nucleoside diphosphate linked moiety X)-type motif 12, opposite strand [Source:MGI Symbol;Acc:MGI:1922289]
ENSMUST00000109762	Nfix	nuclear factor I/X [Source:MGI Symbol;Acc:MGI:97311]
ENSMUST00000167340	Prdm1	PR domain containing 1, with ZNF domain [Source:MGI Symbol;Acc:MGI:99655]
ENSMUST00000138009	Adamts17	a disintegrin-like and metallopeptidase (reprolysin type) with thrombospondin type 1 motif, 17 [Source:MGI Symbol;Acc:MGI:3588195]
ENSMUST00000112366	Scn1a	sodium channel, voltage-gated, type I, alpha [Source:MGI Symbol;Acc:MGI:98246]
ENSMUST00000034991	Tbx18	T-box18 [Source:MGI Symbol;Acc:MGI:1923615]
ENSMUST00000075837	Cyp3a41b	cytochrome P450, family 3, subfamily a, polypeptide 41B [Source:MGI Symbol;Acc:MGI:3714859]
ENSMUST00000203495	AA545190	EST AA545190 [Source:MGI Symbol;Acc:MGI:1889333]
ENSMUST00000204084	Ndufa4	Ndufa4, mitochondrial complex associated [Source:MGI Symbol;Acc:MGI:107686]
ENSMUST00000207164	Tyr	tyrosinase [Source:MGI Symbol;Acc:MGI:98880]
ENSMUST00000162991	Ctnna2	catenin (cadherin associated protein), alpha 2 [Source:MGI Symbol;Acc:MGI:88275]
ENSMUST00000094111	Cyp3a41a	cytochrome P450, family 3, subfamily a, polypeptide 41A [Source:MGI Symbol;Acc:MGI:1858451]
ENSMUST00000220330	Grik2	glutamate receptor, ionotropic, kainate 2 (beta 2) [Source:MGI Symbol;Acc:MGI:95815]
ENSMUST00000041183	Meox2	mesenchyme homeobox 2 [Source:MGI Symbol;Acc:MGI:103219]
ENSMUST00000172753	Hspa1b	heat shock protein 1B [Source:MGI Symbol;Acc:MGI:99517]
ENSMUST00000087328	Hspa1a	heat shock protein 1A [Source:MGI Symbol;Acc:MGI:96244]
ENSMUST00000217968	Ascc3	activating signal cointegrator 1 complex subunit 3 [Source:MGI Symbol;Acc:MGI:1925237]
ENSMUST00000198795	Mir3961	microRNA 3961 [Source:MGI Symbol;Acc:MGI:4950395]
ENSMUST00000218753	Lilrb4a	leukocyte immunoglobulin-like receptor, subfamily B, member 4A [Source:MGI Symbol;Acc:MGI:102701]
ENSMUST00000232550	Ncam2	neural cell adhesion molecule 2 [Source:MGI Symbol;Acc:MGI:97282]
ENSMUST00000020064	Fam162b	family with sequence similarity 162, member B [Source:MGI Symbol;Acc:MGI:1924546]
ENSMUST00000231366	4930553E22Rik	RIKEN cDNA 4930553E22 gene [Source:MGI Symbol;Acc:MGI:1922497]
ENSMUST00000185662	Mir155hg	Mir155 host gene (non-protein coding) [Source:MGI Symbol;Acc:MGI:5477161]
ENSMUST00000135450	Thsd7a	thrombospondin, type I, domain containing 7A [Source:MGI Symbol;Acc:MGI:2685683]
ENSMUST00000021611	Pitrm1	pitrilysin metallepetidase 1 [Source:MGI Symbol;Acc:MGI:1916867]
ENSMUST00000144457	Stk39	serine/threonine kinase 39 [Source:MGI Symbol;Acc:MGI:1858416]
ENSMUST00000161591	Etv1	ets variant 1 [Source:MGI Symbol;Acc:MGI:99254]
ENSMUST00000060442	Gpr85	G protein-coupled receptor 85 [Source:MGI Symbol;Acc:MGI:1927851]
ENSMUST00000136751	Adamts9	a disintegrin-like and metallopeptidase (reprolysin type) with thrombospondin type 1 motif, 9 [Source:MGI Symbol;Acc:MGI:1916320]
ENSMUST00000045096	Ppp1r3a	protein phosphatase 1, regulatory subunit 3A [Source:MGI Symbol;Acc:MGI:2153588]
ENSMUST00000175677	Six1	sine oculis-related homeobox 1 [Source:MGI Symbol;Acc:MGI:102780]
ENSMUST00000161309	Pole4	polymerase (DNA-directed), epsilon 4 (p12 subunit) [Source:MGI Symbol;Acc:MGI:1914229]
ENSMUST00000129841	Mtcl1	microtubule crosslinking factor 1 [Source:MGI Symbol;Acc:MGI:1915867]
ENSMUST00000226606	Nudcd1	NudC domain containing 1 [Source:MGI Symbol;Acc:MGI:1914679]
ENSMUST00000232056	Gm32865	predicted gene, 32865 [Source:MGI Symbol;Acc:MGI:5592024]
ENSMUST00000156480	Tmem260	transmembrane protein 260 [Source:MGI Symbol;Acc:MGI:2443219]
ENSMUST00000168081	Eya1	EYA transcriptional coactivator and phosphatase 1 [Source:MGI Symbol;Acc:MGI:109344]
ENSMUST00000160792	A530032D15Rik	RIKEN cDNA A530032D15Rik gene [Source:MGI Symbol;Acc:MGI:3037746]
ENSMUST00000123534	Slc35f4	solute carrier family 35, member F4 [Source:MGI Symbol;Acc:MGI:1922538]
ENSMUST00000043884	Lrrn3	leucine rich repeat protein 3, neuronal [Source:MGI Symbol;Acc:MGI:106036]
ENSMUST00000220044	Gm33340	predicted gene, 33340 [Source:MGI Symbol;Acc:MGI:5592499]
ENSMUST00000064473	Adarb2	adenosine deaminase, RNA-specific, B2 [Source:MGI Symbol;Acc:MGI:2151118]
ENSMUST00000187130	1700022A22Rik	RIKEN cDNA 1700022A22 gene [Source:MGI Symbol;Acc:MGI:1922807]
ENSMUST00000195030	D3Ertd751e	DNA segment, Chr 3, ERATO Doi 751, expressed [Source:MGI Symbol;Acc:MGI:1289213]
ENSMUST00000050928	Olfr734	olfactory receptor 734 [Source:MGI Symbol;Acc:MGI:3030568]
ENSMUST00000096121	Gm5458	predicted gene 5458 [Source:MGI Symbol;Acc:MGI:3646663]
ENSMUST00000170146	Kcnb2	potassium voltage gated channel, Shab-related subfamily, member 2 [Source:MGI Symbol;Acc:MGI:99632]
ENSMUST00000117377	Spock3	sparc/osteonectin, cwcv and kazal-like domains proteoglycan 3 [Source:MGI Symbol;Acc:MGI:1920152]
ENSMUST00000182037	Celf2	CUGBP, Elav-like family member 2 [Source:MGI Symbol;Acc:MGI:1338822]
ENSMUST00000194603	Pcdh18	protocadherin 18 [Source:MGI Symbol;Acc:MGI:1920423]
ENSMUST00000072035	Olfr486	olfactory receptor 486 [Source:MGI Symbol;Acc:MGI:3030320]
ENSMUST00000021438	Nova1	NOVA alternative splicing regulator 1 [Source:MGI Symbol;Acc:MGI:104297]
ENSMUST00000139780	Rgma	repulsive guidance molecule family member A [Source:MGI Symbol;Acc:MGI:2679262]
ENSMUST00000135006	Foxg1	forkhead box G1 [Source:MGI Symbol;Acc:MGI:1347464]
ENSMUST00000117388	Lnx1	ligand of numb-protein X 1 [Source:MGI Symbol;Acc:MGI:1278335]
ENSMUST00000132414	1700061F12Rik	RIKEN cDNA 1700061F12 gene [Source:MGI Symbol;Acc:MGI:1920688]
ENSMUST00000185459	Ctsh	cathepsin H [Source:MGI Symbol;Acc:MGI:107285]
ENSMUST00000183187	Tktl2	transketolase-like 2 [Source:MGI Symbol;Acc:MGI:1921669]
ENSMUST00000212563	Npy5r	neuropeptide Y receptor Y5 [Source:MGI Symbol;Acc:MGI:108082]
ENSMUST00000134659	Bbs5	Bardet-Biedl syndrome 5 (human) [Source:MGI Symbol;Acc:MGI:1919819]
ENSMUST00000113059	Adamts7	a disintegrin-like and metallopeptidase (reprolysin type) with thrombospondin type 1 motif, 7 [Source:MGI Symbol;Acc:MGI:1347346]
ENSMUST00000180526	Zfa-ps	zinc finger protein, autosomal, pseudogene [Source:MGI Symbol;Acc:MGI:99153]
ENSMUST00000125480	Lrp1	low density lipoprotein receptor-related protein 1 [Source:MGI Symbol;Acc:MGI:96828]
ENSMUST00000063977	Ppp1r36	protein phosphatase 1, regulatory subunit 36 [Source:MGI Symbol;Acc:MGI:2684916]
ENSMUST00000144740	Bicc1	BicC family RNA binding protein 1 [Source:MGI Symbol;Acc:MGI:1933388]
ENSMUST00000239072	Dpp10	dipeptidylpeptidase 10 [Source:MGI Symbol;Acc:MGI:2442409]
ENSMUST00000179751	Plscr5	phospholipid scramblase family, member 5 [Source:MGI Symbol;Acc:MGI:3779462]
ENSMUST00000023053	Col14a1	collagen, type XIV, alpha 1 [Source:MGI Symbol;Acc:MGI:1341272]
ENSMUST00000020003	Fam184a	family with sequence similarity 184, member A [Source:MGI Symbol;Acc:MGI:1923156]
ENSMUST00000137570	Gm12830	predicted gene 12830 [Source:MGI Symbol;Acc:MGI:3649998]
ENSMUST00000141153	Ipmk	inositol polyphosphate multikinase [Source:MGI Symbol;Acc:MGI:1916968]
ENSMUST00000142589	Frmd4b	FERM domain containing 4B [Source:MGI Symbol;Acc:MGI:2141794]
ENSMUST00000218830	Gm36595	predicted gene, 36595 [Source:MGI Symbol;Acc:MGI:5595754]
ENSMUST00000165255	Vmn1r238	vomeronasal 1 receptor, 238 [Source:MGI Symbol;Acc:MGI:3852494]
ENSMUST00000116944	Mir669h	microRNA 669h [Source:MGI Symbol;Acc:MGI:3783386]
ENSMUST00000159359	Gpr39	G protein-coupled receptor 39 [Source:MGI Symbol;Acc:MGI:1918361]
ENSMUST00000034090	Sall1	spalt like transcription factor 1 [Source:MGI Symbol;Acc:MGI:1889585]
ENSMUST00000033524	Ctag2	cancer/testis antigen 2 [Source:MGI Symbol;Acc:MGI:1917312]
ENSMUST00000176875	Duxf3	double homeobox family member 3 [Source:MGI Symbol;Acc:MGI:1921649]
ENSMUST00000218818	9430078K24Rik	RIKEN cDNA 9430078K24 gene [Source:MGI Symbol;Acc:MGI:1924540]
ENSMUST00000022586	Nufip1	nuclear FMR1 interacting protein 1 [Source:MGI Symbol;Acc:MGI:1351474]
ENSMUST00000217308	Fat3	FAT atypical cadherin 3 [Source:MGI Symbol;Acc:MGI:2444314]
ENSMUST00000215388	Fat3	FAT atypical cadherin 3 [Source:MGI Symbol;Acc:MGI:2444314]
ENSMUST00000082170	Fat3	FAT atypical cadherin 3 [Source:MGI Symbol;Acc:MGI:2444314]
ENSMUST00000057846	Nckap5	NCK-associated protein 5 [Source:MGI Symbol;Acc:MGI:2686394]
ENSMUST00000060912	Olfr1402	olfactory receptor 1402 [Source:MGI Symbol;Acc:MGI:3031236]
ENSMUST00000138699	Srd5a3	steroid 5 alpha-reductase 3 [Source:MGI Symbol;Acc:MGI:1930252]
ENSMUST00000215255	Mbd3l1	methyl-CpG binding domain protein 3-like 1 [Source:MGI Symbol;Acc:MGI:1920753]
ENSMUST00000190761	Msh3	mutS homolog 3 [Source:MGI Symbol;Acc:MGI:109519]
ENSMUST00000212767	Olfr868	olfactory receptor 868 [Source:MGI Symbol;Acc:MGI:3030702]
ENSMUST00000200755	4930524B17Rik	RIKEN cDNA 4930524B17 gene [Source:MGI Symbol;Acc:MGI:1921975]
ENSMUST00000081542	Kcnd2	potassium voltage-gated channel, Shal-related family, member 2 [Source:MGI Symbol;Acc:MGI:102663]
ENSMUST00000031678	Tspan12	tetraspanin 12 [Source:MGI Symbol;Acc:MGI:1889818]
ENSMUST00000134635	Tspan12	tetraspanin 12 [Source:MGI Symbol;Acc:MGI:1889818]
ENSMUST00000205312	Ntrk3	neurotrophic tyrosine kinase, receptor, type 3 [Source:MGI Symbol;Acc:MGI:97385]
ENSMUST00000176383	Zfhx4	zinc finger homeodomain 4 [Source:MGI Symbol;Acc:MGI:2137668]
ENSMUST00000083658	Mir145a	microRNA 145a [Source:MGI Symbol;Acc:MGI:2676830]
ENSMUST00000107245	Nfib	nuclear factor I/B [Source:MGI Symbol;Acc:MGI:103188]
ENSMUST00000135024	Nfib	nuclear factor I/B [Source:MGI Symbol;Acc:MGI:103188]
ENSMUST00000178948	Tmem267	transmembrane protein 267 [Source:MGI Symbol;Acc:MGI:3648543]
ENSMUST00000181094	A930012L18Rik	RIKEN cDNA A930012L18 gene [Source:MGI Symbol;Acc:MGI:2442887]
ENSMUST00000115306	Trp63	transformation related protein 63 [Source:MGI Symbol;Acc:MGI:1330810]
ENSMUST00000227328	4930452G13Rik	RIKEN cDNA 4930452G13 gene [Source:MGI Symbol;Acc:MGI:1921239]
ENSMUST00000168269	Il7	interleukin 7 [Source:MGI Symbol;Acc:MGI:96561]
ENSMUST00000192202	Il7	interleukin 7 [Source:MGI Symbol;Acc:MGI:96561]
ENSMUST00000030986	Lrpap1	low density lipoprotein receptor-related protein associated protein 1 [Source:MGI Symbol;Acc:MGI:96829]
ENSMUST00000054274	Lhfpl2	lipoma HMGIC fusion partner-like 2 [Source:MGI Symbol;Acc:MGI:2145236]
ENSMUST00000099805	Prl2c3	prolactin family 2, subfamily c, member 3 [Source:MGI Symbol;Acc:MGI:1341833]
ENSMUST00000222621	Prl2c3	prolactin family 2, subfamily c, member 3 [Source:MGI Symbol;Acc:MGI:1341833]
ENSMUST00000197927	Sema3d	sema domain, immunoglobulin domain (Ig), short basic domain, secreted, (semaphorin) 3D [Source:MGI Symbol;Acc:MGI:1860118]
ENSMUST00000195923	Sema3d	sema domain, immunoglobulin domain (Ig), short basic domain, secreted, (semaphorin) 3D [Source:MGI Symbol;Acc:MGI:1860118]
ENSMUST00000022666	Klhl1	kelch-like 1 [Source:MGI Symbol;Acc:MGI:2136335]
ENSMUST00000005532	Nid1	nidogen 1 [Source:MGI Symbol;Acc:MGI:97342]
ENSMUST00000140629	Thsd7b	thrombospondin, type I, domain containing 7B [Source:MGI Symbol;Acc:MGI:2443925]
ENSMUST00000003635	Ier3	immediate early response 3 [Source:MGI Symbol;Acc:MGI:104814]
ENSMUST00000183546	Mir6373	microRNA 6373 [Source:MGI Symbol;Acc:MGI:5531252]
ENSMUST00000035980	Gm9758	predicted gene 9758 [Source:MGI Symbol;Acc:MGI:3704245]
ENSMUST00000159973	Speer4e	spermatogenesis associated glutamate (E)-rich protein 4e [Source:MGI Symbol;Acc:MGI:2668871]
ENSMUST00000096953	Gm10354	predicted gene 10354 [Source:MGI Symbol;Acc:MGI:3809109]
ENSMUST00000167908	Gm17019	predicted gene 17019 [Source:MGI Symbol;Acc:MGI:4868370]
ENSMUST00000196384	Gm21190	predicted gene, 21190 [Source:MGI Symbol;Acc:MGI:5434545]
ENSMUST00000188807	Gm21083	predicted gene, 21083 [Source:MGI Symbol;Acc:MGI:5434438]
ENSMUST00000095006	Speer4d	spermatogenesis associated glutamate (E)-rich protein 4D [Source:MGI Symbol;Acc:MGI:2668869]
ENSMUST00000027472	Efhd1	EF hand domain containing 1 [Source:MGI Symbol;Acc:MGI:1921607]
ENSMUST00000162113	Speer4cos	spermatogenesis associated glutamate (E)-rich protein 4C, opposite strand transcript [Source:MGI Symbol;Acc:MGI:1923108]
ENSMUST00000218384	Klhl29	kelch-like 29 [Source:MGI Symbol;Acc:MGI:2683857]
ENSMUST00000086399	Icam1	intercellular adhesion molecule 1 [Source:MGI Symbol;Acc:MGI:96392]
ENSMUST00000099223	Snx16	sorting nexin 16 [Source:MGI Symbol;Acc:MGI:1921968]
ENSMUST00000192022	Gm10745	predicted gene 10745 [Source:MGI Symbol;Acc:MGI:3642274]
ENSMUST00000191806	Ralyl	RALY RNA binding protein-like [Source:MGI Symbol;Acc:MGI:1924147]
ENSMUST00000130474	Adamtsl1	ADAMTS-like 1 [Source:MGI Symbol;Acc:MGI:1924989]
ENSMUST00000226003	Lrmda	leucine rich melanocyte differentiation associated [Source:MGI Symbol;Acc:MGI:1923883]
ENSMUST00000142612	Bcl2l14	BCL2-like 14 (apoptosis facilitator) [Source:MGI Symbol;Acc:MGI:1914063]
ENSMUST00000110982	Ccl25	chemokine (C-C motif) ligand 25 [Source:MGI Symbol;Acc:MGI:1099448]
ENSMUST00000160815	Aox3	aldehyde oxidase 3 [Source:MGI Symbol;Acc:MGI:1918974]
ENSMUST00000146815	Slc24a2	solute carrier family 24 (sodium/potassium/calcium exchanger), member 2 [Source:MGI Symbol;Acc:MGI:1923626]
ENSMUST00000049285	Lrrn1	leucine rich repeat protein 1, neuronal [Source:MGI Symbol;Acc:MGI:106038]
ENSMUST00000176898	Pou6f2	POU domain, class 6, transcription factor 2 [Source:MGI Symbol;Acc:MGI:2443631]
ENSMUST00000222269	Vps41	VPS41 HOPS complex subunit [Source:MGI Symbol;Acc:MGI:1929215]
ENSMUST00000023835	Slc10a2	solute carrier family 10, member 2 [Source:MGI Symbol;Acc:MGI:1201406]
ENSMUST00000129642	Mid1	midline 1 [Source:MGI Symbol;Acc:MGI:1100537]
ENSMUST00000079443	Mid1	midline 1 [Source:MGI Symbol;Acc:MGI:1100537]
ENSMUST00000107196	Dlg2	discs large MAGUK scaffold protein 2 [Source:MGI Symbol;Acc:MGI:1344351]
ENSMUST00000152698	Efnb2	ephrin B2 [Source:MGI Symbol;Acc:MGI:105097]
ENSMUST00000028105	Mindy3	MINDY lysine 48 deubiquitinase 3 [Source:MGI Symbol;Acc:MGI:1914210]
ENSMUST00000208031	4933430N04Rik	RIKEN cDNA 4933430N04 gene [Source:MGI Symbol;Acc:MGI:1918499]
ENSMUST00000207297	Nalf1	NALCN channel auxiliary factor 1 [Source:MGI Symbol;Acc:MGI:2142765]
ENSMUST00000108361	Gm9733	predicted gene 9733 [Source:MGI Symbol;Acc:MGI:3780136]
ENSMUST00000099201	Sirpb1a	signal-regulatory protein beta 1A [Source:MGI Symbol;Acc:MGI:2444824]
ENSMUST00000192382	Sirpb1b	signal-regulatory protein beta 1B [Source:MGI Symbol;Acc:MGI:3779828]
ENSMUST00000188685	Zfp709	zinc finger protein 709 [Source:MGI Symbol;Acc:MGI:2384299]
ENSMUST00000148194	Sirpb1c	signal-regulatory protein beta 1C [Source:MGI Symbol;Acc:MGI:3807521]
ENSMUST00000115244	Col19a1	collagen, type XIX, alpha 1 [Source:MGI Symbol;Acc:MGI:1095415]
ENSMUST00000225266	A530065N20Rik	RIKEN cDNA A530046M15 gene [Source:MGI Symbol;Acc:MGI:5439407]
ENSMUST00000218473	6030469F06Rik	RIKEN cDNA 6030469F06 gene [Source:MGI Symbol;Acc:MGI:3588235]
ENSMUST00000233495	Memo1	mediator of cell motility 1 [Source:MGI Symbol;Acc:MGI:1924140]
ENSMUST00000070328	Sh2d4b	SH2 domain containing 4B [Source:MGI Symbol;Acc:MGI:1925182]
ENSMUST00000180750	9530052E02Rik	RIKEN cDNA 9530052E02 gene [Source:MGI Symbol;Acc:MGI:3588277]
ENSMUST00000200270	Cacna2d1	calcium channel, voltage-dependent, alpha2/delta subunit 1 [Source:MGI Symbol;Acc:MGI:88295]
ENSMUST00000107129	Zfp352	zinc finger protein 352 [Source:MGI Symbol;Acc:MGI:2387418]
ENSMUST00000102799	Elavl2	ELAV like RNA binding protein 1 [Source:MGI Symbol;Acc:MGI:1100887]
ENSMUST00000177350	Apobec3	apolipoprotein B mRNA editing enzyme, catalytic polypeptide 3 [Source:MGI Symbol;Acc:MGI:1933111]
ENSMUST00000176904	Apobec3	apolipoprotein B mRNA editing enzyme, catalytic polypeptide 3 [Source:MGI Symbol;Acc:MGI:1933111]
ENSMUST00000040134	Ndp	Norrie disease (pseudoglioma) (human) [Source:MGI Symbol;Acc:MGI:102570]
ENSMUST00000168630	Unc5d	unc-5 netrin receptor D [Source:MGI Symbol;Acc:MGI:2389364]
ENSMUST00000100688	4930503E14Rik	RIKEN cDNA 4930503E14 gene [Source:MGI Symbol;Acc:MGI:1922204]
ENSMUST00000200812	Gpr37	G protein-coupled receptor 37 [Source:MGI Symbol;Acc:MGI:1313297]
ENSMUST00000151605	Aadac	arylacetamide deacetylase [Source:MGI Symbol;Acc:MGI:1915008]
ENSMUST00000208945	Rab30	RAB30, member RAS oncogene family [Source:MGI Symbol;Acc:MGI:1923235]
ENSMUST00000115324	Grm8	glutamate receptor, metabotropic 8 [Source:MGI Symbol;Acc:MGI:1351345]
ENSMUST00000193138	Gm20172	predicted gene, 20172 [Source:MGI Symbol;Acc:MGI:5012357]
ENSMUST00000097801	4931408C20Rik	RIKEN cDNA 4931408C20 gene [Source:MGI Symbol;Acc:MGI:3588222]
ENSMUST00000108294	Foxn1	forkhead box N1 [Source:MGI Symbol;Acc:MGI:102949]
ENSMUST00000098568	Bmpr1b	bone morphogenetic protein receptor, type 1B [Source:MGI Symbol;Acc:MGI:107191]
ENSMUST00000183870	Mir6342	microRNA 6342 [Source:MGI Symbol;Acc:MGI:5530650]
ENSMUST00000032194	Bhlhe40	basic helix-loop-helix family, member e40 [Source:MGI Symbol;Acc:MGI:1097714]
ENSMUST00000097403	Tcp10c	t-complex protein 10c [Source:MGI Symbol;Acc:MGI:98543]
ENSMUST00000137459	2700054A10Rik	RIKEN cDNA 2700054A10 gene [Source:MGI Symbol;Acc:MGI:1919828]
ENSMUST00000212459	Large1	LARGE xylosyl- and glucuronyltransferase 1 [Source:MGI Symbol;Acc:MGI:1342270]
ENSMUST00000049064	Rap2b	RAP2B, member of RAS oncogene family [Source:MGI Symbol;Acc:MGI:1921262]
ENSMUST00000034034	Isx	intestine specific homeobox [Source:MGI Symbol;Acc:MGI:1918847]
ENSMUST00000076099	Speer4f1	spermatogenesis associated glutamate (E)-rich protein 4F1 [Source:MGI Symbol;Acc:MGI:1918185]
ENSMUST00000079300	Arhgef26	Rho guanine nucleotide exchange factor (GEF) 26 [Source:MGI Symbol;Acc:MGI:1918053]
ENSMUST00000163008	Arhgef26	Rho guanine nucleotide exchange factor (GEF) 26 [Source:MGI Symbol;Acc:MGI:1918053]
ENSMUST00000161057	Arhgef26	Rho guanine nucleotide exchange factor (GEF) 26 [Source:MGI Symbol;Acc:MGI:1918053]
ENSMUST00000186984	Khdrbs2	KH domain containing, RNA binding, signal transduction associated 2 [Source:MGI Symbol;Acc:MGI:2159649]
ENSMUST00000171322	Semp2l1	SUMO/sentrin specific peptidase 2-like 1 [Source:MGI Symbol;Acc:MGI:3644687]
ENSMUST00000115271	Sema3c	sema domain, immunoglobulin domain (Ig), short basic domain, secreted, (semaphorin) 3C [Source:MGI Symbol;Acc:MGI:107557]
ENSMUST00000121983	Iqcm	IQ motif containing M [Source:MGI Symbol;Acc:MGI:1919081]
ENSMUST00000137052	Mctp1	multiple C2 domains, transmembrane 1 [Source:MGI Symbol;Acc:MGI:1926021]
ENSMUST00000051310	Ddhd1	DDHD domain containing 1 [Source:MGI Symbol;Acc:MGI:2150302]
ENSMUST00000029336	Dhx36	DEAH (Asp-Glu-Ala-His) box polypeptide 36 [Source:MGI Symbol;Acc:MGI:1919412]
ENSMUST00000079223	Fggy	FGGY carbohydrate kinase domain containing [Source:MGI Symbol;Acc:MGI:1922828]
ENSMUST00000020283	Macroh2a2	macroH2A.2 histone [Source:MGI Symbol;Acc:MGI:3037658]
ENSMUST00000180777	A330048O09Rik	RIKEN cDNA A330048O09 gene [Source:MGI Symbol;Acc:MGI:2443792]
ENSMUST00000226162	Rubie	RNA upstream of Bmp4 expressed in inner ear [Source:MGI Symbol;Acc:MGI:5568573]
ENSMUST00000204801	Smarcad1	SWI/SNF-related, matrix-associated actin-dependent regulator of chromatin, subfamily a, containing DEAD/H box 1 [Source:MGI Symbol;Acc:MGI:95453]
ENSMUST00000030561	Gnat3	guanine nucleotide binding protein, alpha transducing 3 [Source:MGI Symbol;Acc:MGI:3588268]
ENSMUST00000074694	Gnai1	guanine nucleotide binding protein (G protein), alpha inhibiting 1 [Source:MGI Symbol;Acc:MGI:95771]
ENSMUST00000035148	Slco2a1	solute carrier organic anion transporter family, member 2a1 [Source:MGI Symbol;Acc:MGI:1346021]
ENSMUST00000133927	Vta1	vesicle (multivesicular body) trafficking 1 [Source:MGI Symbol;Acc:MGI:1913451]
ENSMUST00000078207	Olfr108	olfactory receptor 108 [Source:MGI Symbol;Acc:MGI:2177491]
ENSMUST00000218370	Cited2	Cbp/p300-interacting transactivator, with Glu/Asp-rich carboxy-terminal domain, 2 [Source:MGI Symbol;Acc:MGI:1306784]
ENSMUST00000164563	Rbm28	RNA binding motif protein 28 [Source:MGI Symbol;Acc:MGI:2655711]
ENSMUST00000107071	Gm12695	predicted gene 12695 [Source:MGI Symbol;Acc:MGI:3650206]
ENSMUST00000223344	Tent4a	terminal nucleotidyltransferase 4A [Source:MGI Symbol;Acc:MGI:2682295]
ENSMUST00000037341	Nhsl1	NHS-like 1 [Source:MGI Symbol;Acc:MGI:106390]
ENSMUST00000019998	Perp	PERP, TP53 apoptosis effector [Source:MGI Symbol;Acc:MGI:1929938]
ENSMUST00000068316	Agtr1b	angiotensin II receptor, type 1b [Source:MGI Symbol;Acc:MGI:87965]
ENSMUST00000226783	Vmn1r39	vomeronasal 1 receptor 39 [Source:MGI Symbol;Acc:MGI:3644802]
ENSMUST00000164245	Vmn1r101	vomeronasal 1 receptor 101 [Source:MGI Symbol;Acc:MGI:3782311]
ENSMUST00000151110	Ece1	endothelin converting enzyme 1 [Source:MGI Symbol;Acc:MGI:1101357]
ENSMUST00000101558	Magi2	membrane associated guanylate kinase, WW and PDZ domain containing 2 [Source:MGI Symbol;Acc:MGI:1354953]
ENSMUST00000183426	Mir6381	microRNA 6381 [Source:MGI Symbol;Acc:MGI:5531345]
ENSMUST00000046212	Slc16a1	solute carrier family 16 (monocarboxylic acid transporters), member 1 [Source:MGI Symbol;Acc:MGI:106013]
ENSMUST00000228366	Nrbp2	nuclear receptor binding protein 2 [Source:MGI Symbol;Acc:MGI:2385017]
ENSMUST00000125538	2310065F04Rik	RIKEN cDNA 2310065F04 gene [Source:MGI Symbol;Acc:MGI:1921434]
ENSMUST00000178693	Asmt	acetylserotonin O-methyltransferase [Source:MGI Symbol;Acc:MGI:96090]
ENSMUST00000146970	Rapgef4	Rap guanine nucleotide exchange factor (GEF) 4 [Source:MGI Symbol;Acc:MGI:1917723]
ENSMUST00000131854	Atf3	activating transcription factor 3 [Source:MGI Symbol;Acc:MGI:109384]
ENSMUST00000054786	Igbp1b	immunoglobulin (CD79A) binding protein 1b [Source:MGI Symbol;Acc:MGI:1354380]
ENSMUST00000239119	Lonrf1	LON peptidase N-terminal domain and ring finger 1 [Source:MGI Symbol;Acc:MGI:3609241]
ENSMUST00000053543	Tecrl	trans-2,3-enoyl-CoA reductase-like [Source:MGI Symbol;Acc:MGI:2444966]
ENSMUST00000098826	Dlc1	deleted in liver cancer 1 [Source:MGI Symbol;Acc:MGI:1354949]
ENSMUST00000036104	Dlc1	deleted in liver cancer 1 [Source:MGI Symbol;Acc:MGI:1354949]
ENSMUST00000182247	Gm5801	predicted pseudogene 5801 [Source:MGI Symbol;Acc:MGI:3646055]
ENSMUST00000136775	Epha5	Eph receptor A5 [Source:MGI Symbol;Acc:MGI:99654]
ENSMUST00000001812	Smo	smoothened, frizzled class receptor [Source:MGI Symbol;Acc:MGI:108075]
ENSMUST00000199141	Cenpc1	centromere protein C1 [Source:MGI Symbol;Acc:MGI:99700]
ENSMUST00000139661	Nlrp5	NLR family, pyrin domain containing 5 [Source:MGI Symbol;Acc:MGI:1345193]
ENSMUST00000044441	Tmem132d	transmembrane protein 132D [Source:MGI Symbol;Acc:MGI:3044963]
ENSMUST00000134510	Fgl1	fibrinogen-like protein 1 [Source:MGI Symbol;Acc:MGI:102795]
ENSMUST00000172203	Vmn2r103	vomeronasal 2, receptor 103 [Source:MGI Symbol;Acc:MGI:3644032]
ENSMUST00000029419	Veph1	ventricular zone expressed PH domain-containing 1 [Source:MGI Symbol;Acc:MGI:1920039]
ENSMUST00000162060	Shox2	short stature homeobox 2 [Source:MGI Symbol;Acc:MGI:1201673]
ENSMUST00000082219	Chil4	chitinase-like 4 [Source:MGI Symbol;Acc:MGI:1341098]
ENSMUST00000206701	Gm4265	predicted gene 4265 [Source:MGI Symbol;Acc:MGI:3782442]
ENSMUST00000073049	Ugt1a1	UDP glucuronosyltransferase 1 family, polypeptide A1 [Source:MGI Symbol;Acc:MGI:98898]
ENSMUST00000148474	Mroh2a	maestro heat-like repeat family member 2A [Source:MGI Symbol;Acc:MGI:3705228]
ENSMUST00000142632	Mroh2a	maestro heat-like repeat family member 2A [Source:MGI Symbol;Acc:MGI:3705228]
ENSMUST00000135948	Mroh2a	maestro heat-like repeat family member 2A [Source:MGI Symbol;Acc:MGI:3705228]
ENSMUST00000030384	Edn2	endothelin 2 [Source:MGI Symbol;Acc:MGI:95284]
ENSMUST00000031195	Ugt2a3	UDP glucuronosyltransferase 2 family, polypeptide A3 [Source:MGI Symbol;Acc:MGI:1919344]
ENSMUST00000029846	Ccn1	cellular communication network factor 1 [Source:MGI Symbol;Acc:MGI:88613]
ENSMUST00000212266	1700026F02Rik	RIKEN cDNA 1700026F02 gene [Source:MGI Symbol;Acc:MGI:1916669]
ENSMUST00000134098	Fmo1	flavin containing monooxygenase 1 [Source:MGI Symbol;Acc:MGI:1310002]
ENSMUST00000118224	Gm15421	predicted gene 15421 [Source:MGI Symbol;Acc:MGI:3705475]
ENSMUST00000196406	Lhfpl3	lipoma HMGIC fusion partner-like 3 [Source:MGI Symbol;Acc:MGI:1925076]
ENSMUST00000227271	Klhl33	kelch-like 33 [Source:MGI Symbol;Acc:MGI:3644593]
ENSMUST00000155564	Fgfr1	fibroblast growth factor receptor 1 [Source:MGI Symbol;Acc:MGI:95522]
ENSMUST00000183006	Dst	dystonin [Source:MGI Symbol;Acc:MGI:104627]
ENSMUST00000134638	Capn5	calpain 5 [Source:MGI Symbol;Acc:MGI:1100859]
ENSMUST00000102165	Mir551b	microRNA 551b [Source:MGI Symbol;Acc:MGI:3691605]
ENSMUST00000201321	Ptn	pleiotrophin [Source:MGI Symbol;Acc:MGI:97804]
ENSMUST00000075775	Rex2	reduced expression 2 [Source:MGI Symbol;Acc:MGI:1328322]
ENSMUST00000105721	Zfp982	zinc finger protein 982 [Source:MGI Symbol;Acc:MGI:3701121]
ENSMUST00000083599	Mir205	microRNA 205 [Source:MGI Symbol;Acc:MGI:2676880]
ENSMUST00000135571	Cdca8	cell division cycle associated 8 [Source:MGI Symbol;Acc:MGI:1196274]
ENSMUST00000200534	Gc	vitamin D binding protein [Source:MGI Symbol;Acc:MGI:95669]
ENSMUST00000200142	Lcorl	ligand dependent nuclear receptor corepressor-like [Source:MGI Symbol;Acc:MGI:2651932]
ENSMUST00000144062	Klhl32	kelch-like 32 [Source:MGI Symbol;Acc:MGI:3612790]
ENSMUST00000133105	Manea	mannosidase, endo-alpha [Source:MGI Symbol;Acc:MGI:2444484]
ENSMUST00000154459	4930548K13Rik	RIKEN cDNA 4930548K13 gene [Source:MGI Symbol;Acc:MGI:1922610]
ENSMUST00000080934	Epha7	Eph receptor A7 [Source:MGI Symbol;Acc:MGI:95276]
ENSMUST00000136827	Epha7	Eph receptor A7 [Source:MGI Symbol;Acc:MGI:95276]
ENSMUST00000199818	5730480H06Rik	RIKEN cDNA 5730480H06 gene [Source:MGI Symbol;Acc:MGI:1917842]
ENSMUST00000154813	Gm11917	predicted gene 11917 [Source:MGI Symbol;Acc:MGI:3651770]
ENSMUST00000147354	Lpar1	lysophosphatidic acid receptor 1 [Source:MGI Symbol;Acc:MGI:108429]
ENSMUST00000059608	Olfr267	olfactory receptor 267 [Source:MGI Symbol;Acc:MGI:3030101]
ENSMUST00000037607	Map3k7	mitogen-activated protein kinase kinase kinase 7 [Source:MGI Symbol;Acc:MGI:1346877]
ENSMUST00000150051	6820431F20Rik	RIKEN cDNA 6820431F20 gene [Source:MGI Symbol;Acc:MGI:3694236]
ENSMUST00000175660	Kcnip4	Kv channel interacting protein 4 [Source:MGI Symbol;Acc:MGI:1933131]
ENSMUST00000184773	Mir8117	microRNA 8117 [Source:MGI Symbol;Acc:MGI:5530705]
ENSMUST00000105160	Vmn1r2	vomeronasal 1 receptor 2 [Source:MGI Symbol;Acc:MGI:4438400]
ENSMUST00000108394	Hnf4g	hepatocyte nuclear factor 4, gamma [Source:MGI Symbol;Acc:MGI:1353604]
ENSMUST00000137943	Lyn	LYN proto-oncogene, Src family tyrosine kinase [Source:MGI Symbol;Acc:MGI:96892]
ENSMUST00000024811	Pim1	proviral integration site 1 [Source:MGI Symbol;Acc:MGI:97584]
ENSMUST00000030081	Slc46a2	solute carrier family 46, member 2 [Source:MGI Symbol;Acc:MGI:1353616]
ENSMUST00000163931	Mup8	major urinary protein 8 [Source:MGI Symbol;Acc:MGI:3709619]
ENSMUST00000164772	Lingo2	leucine rich repeat and Ig domain containing 2 [Source:MGI Symbol;Acc:MGI:2442298]
ENSMUST00000147108	Gm12374	predicted gene 12374 [Source:MGI Symbol;Acc:MGI:3652319]
ENSMUST00000164446	Vmn1r77	vomeronasal 1 receptor 77 [Source:MGI Symbol;Acc:MGI:3779641]
ENSMUST00000091364	1700008P02Rik	RIKEN cDNA 1700008P02 gene [Source:MGI Symbol;Acc:MGI:1916597]
ENSMUST00000204806	Bet1	Bet1 golgi vesicular membrane trafficking protein [Source:MGI Symbol;Acc:MGI:1343104]
ENSMUST00000065842	Ppp1r9a	protein phosphatase 1, regulatory subunit 9A [Source:MGI Symbol;Acc:MGI:2442401]
ENSMUST00000180708	4932441J04Rik	RIKEN cDNA 4932441J04 gene [Source:MGI Symbol;Acc:MGI:2441691]
ENSMUST00000197579	4933402J10Rik	RIKEN cDNA 4933402J10 gene [Source:MGI Symbol;Acc:MGI:1918307]
ENSMUST00000198882	4933402J10Rik	RIKEN cDNA 4933402J10 gene [Source:MGI Symbol;Acc:MGI:1918307]
ENSMUST00000219315	Eya4	EYA transcriptional coactivator and phosphatase 4 [Source:MGI Symbol;Acc:MGI:1337104]
ENSMUST00000153770	Ptprt	protein tyrosine phosphatase, receptor type, T [Source:MGI Symbol;Acc:MGI:1321152]
ENSMUST00000149353	Mmp16	matrix metallopeptidase 16 [Source:MGI Symbol;Acc:MGI:1276107]
ENSMUST00000102999	Cngb3	cyclic nucleotide gated channel beta 3 [Source:MGI Symbol;Acc:MGI:1353562]
ENSMUST00000064438	Pbx1	pre B cell leukemia homeobox 1 [Source:MGI Symbol;Acc:MGI:97495]
ENSMUST00000149516	Prdm13	PR domain containing 13 [Source:MGI Symbol;Acc:MGI:2448528]
ENSMUST00000195989	Mir101c	microRNA 101c [Source:MGI Symbol;Acc:MGI:4950030]
ENSMUST00000212294	Alkbh8	alkB homolog 8, tRNA methyltransferase [Source:MGI Symbol;Acc:MGI:1914917]
ENSMUST00000136503	Gm4876	predicted gene 4876 [Source:MGI Symbol;Acc:MGI:3647654]
ENSMUST00000218003	Gm9797	predicted pseudogene 9797 [Source:MGI Symbol;Acc:MGI:3704349]
ENSMUST00000160521	Casp4	caspase 4, apoptosis-related cysteine peptidase [Source:MGI Symbol;Acc:MGI:107700]
ENSMUST00000125374	Halr1	Hoxa adjacent long noncoding RNA 1 [Source:MGI Symbol;Acc:MGI:3705267]
ENSMUST00000215085	D030045P18Rik	RIKEN cDNA D030045P18 gene [Source:MGI Symbol;Acc:MGI:2443891]
ENSMUST00000124434	D830026I12Rik	RIKEN cDNA D830026I12 gene [Source:MGI Symbol;Acc:MGI:2442531]
ENSMUST00000136641	Aff3	AF4/FMR2 family, member 3 [Source:MGI Symbol;Acc:MGI:106927]
ENSMUST00000204638	Gm31747	predicted gene, 31747 [Source:MGI Symbol;Acc:MGI:5590906]
ENSMUST00000152454	Api5	apoptosis inhibitor 5 [Source:MGI Symbol;Acc:MGI:1888993]
ENSMUST00000170144	Lrrc4c	leucine rich repeat containing 4C [Source:MGI Symbol;Acc:MGI:2442636]
ENSMUST00000107725	Tgfbr1	transforming growth factor, beta receptor I [Source:MGI Symbol;Acc:MGI:98728]
ENSMUST00000136685	Sec61b	Sec61 beta subunit [Source:MGI Symbol;Acc:MGI:1913462]
ENSMUST00000188499	1700063D05Rik	RIKEN cDNA 1700063D05 gene [Source:MGI Symbol;Acc:MGI:1925750]
ENSMUST00000177152	Iftap	intraflagellar transport associated protein [Source:MGI Symbol;Acc:MGI:1915420]
ENSMUST00000098433	Mrgprx2	MAS-related GPR, member X2 [Source:MGI Symbol;Acc:MGI:3588270]
ENSMUST00000062528	Cdh20	cadherin 20 [Source:MGI Symbol;Acc:MGI:1346069]
ENSMUST00000207743	Nav2	neuron navigator 2 [Source:MGI Symbol;Acc:MGI:2183691]
ENSMUST00000184155	Nav2	neuron navigator 2 [Source:MGI Symbol;Acc:MGI:2183691]
ENSMUST00000126314	Gm12381	predicted gene 12381 [Source:MGI Symbol;Acc:MGI:3651851]
ENSMUST00000113879	H2-Q6	histocompatibility 2, Q region locus 6 [Source:MGI Symbol;Acc:MGI:95935]
ENSMUST00000027643	Atp6v1g3	ATPase, H+ transporting, lysosomal V1 subunit G3 [Source:MGI Symbol;Acc:MGI:2450548]
ENSMUST00000099113	Sirpa	signal-regulatory protein alpha [Source:MGI Symbol;Acc:MGI:108563]
ENSMUST00000205419	Kctd15	potassium channel tetramerisation domain containing 15 [Source:MGI Symbol;Acc:MGI:2385276]
ENSMUST00000125331	Brinp3	bone morphogenetic protein/retinoic acid inducible neural specific 3 [Source:MGI Symbol;Acc:MGI:2443035]
ENSMUST00000177086	Vsig8	V-set and immunoglobulin domain containing 8 [Source:MGI Symbol;Acc:MGI:3642995]
ENSMUST00000027826	Dusp23	dual specificity phosphatase 23 [Source:MGI Symbol;Acc:MGI:1915690]
ENSMUST00000194251	Crp	C-reactive protein, pentraxin-related [Source:MGI Symbol;Acc:MGI:88512]
ENSMUST00000206101	Herc2	HECT and RLD domain containing E3 ubiquitin protein ligase 2 [Source:MGI Symbol;Acc:MGI:103234]
ENSMUST00000154559	Oca2	oculocutaneous albinism II [Source:MGI Symbol;Acc:MGI:97454]
ENSMUST00000206382	Gabra5	gamma-aminobutyric acid (GABA) A receptor subunit alpha 5 [Source:MGI Symbol;Acc:MGI:95617]
ENSMUST00000202945	Ube3a	ubiquitin protein ligase E3A [Source:MGI Symbol;Acc:MGI:105098]
ENSMUST00000081649	Ifitm2	interferon induced transmembrane protein 2 [Source:MGI Symbol;Acc:MGI:1933382]
ENSMUST00000195907	Sema3a	sema domain, immunoglobulin domain (Ig), short basic domain, secreted, (semaphorin) 3A [Source:MGI Symbol;Acc:MGI:107558]
ENSMUST00000182569	Sec31a	Sec31 homolog A (S. cerevisiae) [Source:MGI Symbol;Acc:MGI:1916412]
ENSMUST00000151522	Abca13	ATP-binding cassette, sub-family A (ABC1), member 13 [Source:MGI Symbol;Acc:MGI:2388707]
ENSMUST00000130634	Gm14015	predicted gene 14015 [Source:MGI Symbol;Acc:MGI:3649269]
ENSMUST00000117584	Pom121l12	POM121 membrane glycoprotein-like 12 [Source:MGI Symbol;Acc:MGI:1920677]
ENSMUST00000189497	D830032E09Rik	RIKEN cDNA D830032E09 gene [Source:MGI Symbol;Acc:MGI:2442347]
ENSMUST00000058176	Olfr1318	olfactory receptor 1318 [Source:MGI Symbol;Acc:MGI:3031152]
ENSMUST00000110156	Prokr2	prokineticin receptor 2 [Source:MGI Symbol;Acc:MGI:2181363]
ENSMUST00000190190	Phf3	PHD finger protein 3 [Source:MGI Symbol;Acc:MGI:2446126]
ENSMUST00000099588	Aven	apoptosis, caspase activation inhibitor [Source:MGI Symbol;Acc:MGI:1921518]
ENSMUST00000201654	1700017L05Rik	RIKEN cDNA 1700017L05 gene [Source:MGI Symbol;Acc:MGI:1916620]
ENSMUST00000093001	Arhgap44	Rho GTPase activating protein 44 [Source:MGI Symbol;Acc:MGI:2144423]
ENSMUST00000133910	Gm15501	predicted pseudogene 15501 [Source:MGI Symbol;Acc:MGI:3704296]
ENSMUST00000197496	4921504A21Rik	RIKEN cDNA 4921504A21 gene [Source:MGI Symbol;Acc:MGI:1918082]
ENSMUST00000038228	Tmx4	thioredoxin-related transmembrane protein 4 [Source:MGI Symbol;Acc:MGI:106558]
ENSMUST00000206552	Cyp2f2	cytochrome P450, family 2, subfamily f, polypeptide 2 [Source:MGI Symbol;Acc:MGI:88608]
ENSMUST00000028735	Jag1	jagged 1 [Source:MGI Symbol;Acc:MGI:1095416]
ENSMUST00000139039	Macrod2	mono-ADP ribosylhydrolase 2 [Source:MGI Symbol;Acc:MGI:1920149]
ENSMUST00000154649	Rrbp1	ribosome binding protein 1 [Source:MGI Symbol;Acc:MGI:1932395]
ENSMUST00000103171	Ovol2	ovo like zinc finger 2 [Source:MGI Symbol;Acc:MGI:1338039]
ENSMUST00000109962	Sstr4	somatostatin receptor 4 [Source:MGI Symbol;Acc:MGI:105372]
ENSMUST00000109961	Nxt1	NTF2-related export protein 1 [Source:MGI Symbol;Acc:MGI:1929619]
ENSMUST00000155119	Abhd12	abhydrolase domain containing 12 [Source:MGI Symbol;Acc:MGI:1923442]
ENSMUST00000028087	Ppp6c	protein phosphatase 6, catalytic subunit [Source:MGI Symbol;Acc:MGI:1915107]
ENSMUST00000167270	Lrp1b	low density lipoprotein-related protein 1B [Source:MGI Symbol;Acc:MGI:2151136]
ENSMUST00000067101	Kcnj3	potassium inwardly-rectifying channel, subfamily J, member 3 [Source:MGI Symbol;Acc:MGI:104742]
ENSMUST00000112632	Kcnj3	potassium inwardly-rectifying channel, subfamily J, member 3 [Source:MGI Symbol;Acc:MGI:104742]
ENSMUST00000126407	Acvr1	activin A receptor, type 1 [Source:MGI Symbol;Acc:MGI:87911]
ENSMUST00000148587	Gm13986	predicted gene 13986 [Source:MGI Symbol;Acc:MGI:3651937]
