# Supplementary material for: OVOL2 sustains postnatal thymic epithelial cell identity
Source: Nat Commun. 2023 Nov 27;14:7786. doi: 10.1038/s41467-023-43456-z (PMC10682436; doi:10.1038/s41467-023-43456-z)
Supplement: Supplementary file 7 — Dataset 4 [file 41467_2023_43456_MOESM7_ESM.xlsx]

## Sheet: Dataset S4
Dataset S4. GO pathway enrichment among genes accessible in Ovol2C120Y/C120Y TECs
Ontology	ID	Desc	BinomRank	BinomP	BinomBonfP	BinomFdrQ	RegionFoldEnrich	ExpRegions	ObsRegions	GenomeFrac	SetCov	HyperRank	HyperP	HyperBonfP	HyperFdrQ	GeneFoldEnrich	ExpGenes	ObsGenes	TotalGenes	GeneSetCov	TermCov	Regions	Genes
GO Biological Process	GO:0010464	regulation of mesenchymal cell proliferation	11	7.82e-05	1	0.0930567	2.89705	6.21321	18	0.0104776	0.0303541	6	9.96e-12	1.3e-07	2.17e-08	9.86399	1.52068	15	45	0.0207469	0.333333	chr12:73038813-73039112,chr13:59931203-59931597,chr14:46594132-46594466,chr16:25802453-25802944,chr3:66346432-66346745,chr3:66666922-66667382,chr4:82505462-82505976,chr4:82506205-82506439,chr5:76075677-76075963,chr6:12371294-12371552,chr6:134439337-134440129,chr6:29748077-29748510,chr6:36787582-36787833,chr7:129964182-129964415,chr8:10992533-10992996,chr8:25483582-25483880,chr9:87781097-87781574,…	Bmp4,Fgfr1,Fgfr2,Gas1,Irs2,Kdr,Lrp6,Nfib,Phf14,Ptn,Shox2,Six1,Smo,Tbx18,Trp63
GO Biological Process	GO:0050678	regulation of epithelial cell proliferation	27	0.000378757	1	0.183627	1.74369	24.6603	43	0.0415857	0.0725126	7	1.42e-10	1.86e-06	2.65e-07	3.41446	10.5434	36	312	0.0497925	0.115385	chr10:18876004-18876239,chr10:28639765-28640113,chr10:56468820-56469059,chr12:73038813-73039112,chr12:79887537-79887803,chr13:59931203-59931597,chr13:83074688-83074959,chr14:103843201-103843822,chr14:104052371-104052646,chr14:46594132-46594466,chr14:79703765-79704077,chr16:25802453-25802944,chr16:49306511-49306743,chr18:44661300-44661562,chr1:12413396-12413752,chr1:12693691-12694262,chr1:12796133…	Bmp4,Cav2,Cd109,Cnmd,Ednrb,Efnb2,Errfi1,Eya1,Fgfr2,Gas1,Gata3,Gja1,Ift57,Intu,Jun,Kdr,Lep,Lrp6,Mcc,Mef2c,Muc16,Nfib,Nr4a3,Ovol2,Pex2,Ptn,Ptprk,Six1,Smo,Sulf1,Tbx18,Tgfbr1,Thbs1,Tnfaip3,Trp63,Zfp36l1
GO Biological Process	GO:0050680	negative regulation of epithelial cell proliferation	10	5.6e-05	0.733611	0.0733611	2.39217	10.8688	26	0.0183285	0.0438449	13	2.63e-09	3.44e-05	2.65e-06	4.78024	4.39308	21	130	0.0290456	0.161539	chr10:28639765-28640113,chr10:56468820-56469059,chr13:59931203-59931597,chr13:83074688-83074959,chr14:46594132-46594466,chr14:79703765-79704077,chr16:49306511-49306743,chr18:44661300-44661562,chr1:12413396-12413752,chr1:12693691-12694262,chr1:12796133-12796435,chr2:118111372-118111678,chr2:8944048-8944294,chr3:40682255-40682528,chr3:5326035-5326438,chr4:47405722-47406084,chr4:82505462-82505976,ch…	Bmp4,Cav2,Cd109,Cnmd,Efnb2,Gas1,Gata3,Gja1,Ift57,Intu,Lrp6,Mcc,Mef2c,Muc16,Nfib,Pex2,Ptn,Ptprk,Sulf1,Tgfbr1,Thbs1
GO Biological Process	GO:0002053	positive regulation of mesenchymal cell proliferation	75	0.00236285	1	0.412396	2.53721	5.12375	13	0.00864038	0.0219224	21	2.33e-08	0.000305297	1.45e-05	8.79762	1.25034	11	37	0.0152144	0.297297	chr12:73038813-73039112,chr13:59931203-59931597,chr16:25802453-25802944,chr3:66346432-66346745,chr3:66666922-66667382,chr5:76075677-76075963,chr6:134439337-134440129,chr6:29748077-29748510,chr7:129964182-129964415,chr8:10992533-10992996,chr8:25483582-25483880,chr9:87781097-87781574,chr9:87791180-87791947	Fgfr1,Fgfr2,Gas1,Irs2,Kdr,Lrp6,Shox2,Six1,Smo,Tbx18,Trp63
GO Biological Process	GO:0048468	cell development	302	0.027051	1	1	1.17369	109.057	128	0.183908	0.215852	22	2.54e-08	0.000332614	1.51e-05	1.78654	52.6156	94	1557	0.130014	0.0603725	chr10:14692995-14693322,chr10:17753361-17753636,chr10:27022240-27022512,chr10:28639765-28640113,chr10:42316294-42316532,chr10:44779763-44780061,chr10:56468820-56469059,chr12:39093191-39093447,chr12:49289208-49289543,chr12:76412177-76412851,chr13:47478053-47479328,chr13:48324587-48324928,chr13:59931203-59931597,chr13:83074688-83074959,chr13:98056469-98056845,chr14:103843201-103843822,chr14:1040523…	3110043O21Rik,Acvr1,Adgrb3,Adgrg6,Afdn,Arfgef1,Arhgef26,Arhgef28,Atoh1,Atp2a2,Bmp4,Bmpr1b,Casp4,Cav2,Chl1,Cited2,Cnmd,Cntnap2,Ddias,Ddr1,Dst,Ednrb,Efhd1,Efnb2,Epha5,Epha7,Etv1,Fat3,Fgfr1,Fgfr2,Flrt3,Foxa2,Foxg1,Foxo3,Fshr,Gabra5,Gas1,Gata3,Gja1,Hoxa1,Hspa2,Icam1,Id4,Il15,Jag1,Jun,Kdr,Kirrel3,Klf5,Klhl1,Klhl32,Lama2,Lep,Lmx1a,Lpar1,Lrfn2,Lrp6,Lyn,Magi2,Map1s,Mef2c,Mei4,Myo16,Myom2,Ncam2,Nfib,Nr4a3…
GO Biological Process	GO:0030334	regulation of cell migration	203	0.0148398	1	0.956909	1.31309	50.2631	66	0.0847607	0.111298	25	3.56e-08	0.000465919	1.86e-05	2.22869	24.2295	54	717	0.0746888	0.0753138	chr10:127621330-127621649,chr10:17753361-17753636,chr10:27022240-27022512,chr10:28639765-28640113,chr10:46289248-46289512,chr12:31168123-31168438,chr12:37108418-37108768,chr13:119598383-119599155,chr13:119599563-119600402,chr13:12834798-12835043,chr13:93996470-93996932,chr14:46594132-46594466,chr14:97172407-97172674,chr18:44661300-44661562,chr18:47035652-47035883,chr18:47330406-47330874,chr18:608…	Acvr1,Acvr1c,Adamts9,Arsb,Bmp4,Ccl25,Ccl28,Cd74,Cited2,Clasp1,Cpne3,Ctsh,Cyr61,Dach1,Dlc1,Edn2,Erdr1,Fam110c,Fgfr1,Gas6,Gata3,Hace1,Hgf,Icam1,Irs2,Jun,Kdr,Lama2,Lpar1,Lrig2,Lrp1,Lyn,Magi2,Mcc,Meox2,Mtus1,Nox4,Ntrk3,Plcb1,Prl2c2,Ptn,Ptprk,Rap2b,Reln,Sema3a,Sema3c,Sema6a,Slamf8,Sorl1,Stard13,Sulf1,Tgfbr1,Thbs1,Unc5d
GO Biological Process	GO:0003205	cardiac chamber development	388	0.0395141	1	1	1.46612	17.0518	25	0.0287551	0.0421585	28	4.62e-08	0.000604874	2.16e-05	3.7812	6.08273	23	180	0.0318119	0.127778	chr10:127621330-127621649,chr10:14692995-14693322,chr10:17753361-17753636,chr10:44779763-44780061,chr13:104572413-104572865,chr13:83074688-83074959,chr14:104052371-104052646,chr14:46594132-46594466,chr18:60648839-60649071,chr2:137116845-137117466,chr2:144331733-144332068,chr2:58533224-58533737,chr2:69628904-69629284,chr2:8944048-8944294,chr3:145649212-145649851,chr3:66346432-66346745,chr3:6666692…	Acvr1,Adamts6,Adgrg6,Bmp4,Cited2,Cyr61,Fgfr2,Fzd1,Gata3,Jag1,Lrp1,Lrp2,Mef2c,Ndst1,Npy5r,Ovol2,Pou4f1,Prdm1,Sall1,Sema3c,Shox2,Smo,Tgfbr1
GO Biological Process	GO:0000902	cell morphogenesis	296	0.0267047	1	1	1.26741	53.6527	68	0.0904768	0.114671	29	5.04e-08	0.000659093	2.27e-05	2.31261	21.1882	49	627	0.0677732	0.0781499	chr10:27022240-27022512,chr10:56468820-56469059,chr12:39093191-39093447,chr12:49289208-49289543,chr13:59931203-59931597,chr13:83074688-83074959,chr13:98056469-98056845,chr14:111399315-111399548,chr14:48458640-48458935,chr14:79703765-79704077,chr15:8605749-8606028,chr17:35814755-35815150,chr17:48830093-48830348,chr18:47035652-47035883,chr18:47330406-47330874,chr18:61645769-61646831,chr1:11015164-1…	3110043O21Rik,Arhgef26,Arhgef28,Atoh1,Bmpr1b,Chl1,Cnmd,Cntnap2,Csnk1a1,Ddr1,Dst,Efnb2,Epha5,Epha7,Etv1,Fat3,Fgfr2,Flrt3,Foxg1,Gas1,Gata3,Gja1,Hgf,Hoxa1,Kirrel3,Lama2,Lmx1a,Lrfn2,Lrp6,Map1s,Mef2c,Myo16,Myo9b,Nfib,Nox4,Nr4a3,Otx2,Prex2,Reln,Sema3a,Sema3c,Sema6a,Sh3gl2,Slc1a3,Slitrk5,Slitrk6,Tenm3,Tfcp2l1,Unc5d
GO Biological Process	GO:0002009	morphogenesis of an epithelium	329	0.0302393	1	1	1.30893	39.727	52	0.0669932	0.0876897	30	5.8e-08	0.000759146	2.53e-05	2.49571	16.8289	42	498	0.0580913	0.0843374	chr10:17753361-17753636,chr10:56468820-56469059,chr10:71477319-71477666,chr11:78374157-78374781,chr12:73038813-73039112,chr13:47478053-47479328,chr13:48324587-48324928,chr13:83074688-83074959,chr14:46594132-46594466,chr14:79703765-79704077,chr16:25802453-25802944,chr16:49306511-49306743,chr16:93457109-93457350,chr17:35814755-35815150,chr1:14504989-14505232,chr1:168344230-168344636,chr2:137116845-…	Acvr1,Bmp4,Car2,Cited2,Ctsh,Cyr61,Ddr1,Dlc1,Efnb2,Epha7,Eya1,Fgfr1,Fgfr2,Flrt3,Foxa2,Foxn1,Fzd1,Gata3,Gja1,Id4,Ift57,Intu,Ipmk,Jag1,Kdr,Lrp2,Lrp6,Map3k7,Mef2c,Ovol2,Pbx1,Pcdh8,Rgma,Runx1,Sall1,Sema3a,Sema3c,Six1,Smo,Stard13,Tbx18,Trp63
GO Biological Process	GO:0040012	regulation of locomotion	256	0.0214702	1	1	1.27426	55.7188	71	0.0939608	0.11973	32	6.29e-08	0.000823903	2.57e-05	2.10353	28.0481	59	830	0.0816044	0.0710843	chr10:127621330-127621649,chr10:17753361-17753636,chr10:27022240-27022512,chr10:28639765-28640113,chr10:46289248-46289512,chr12:31168123-31168438,chr12:37108418-37108768,chr13:119598383-119599155,chr13:119599563-119600402,chr13:12834798-12835043,chr13:21160937-21161288,chr13:93996470-93996932,chr14:46594132-46594466,chr14:61569629-61570049,chr14:97172407-97172674,chr18:44661300-44661562,chr18:470…	Acvr1,Acvr1c,Adamts9,Arhgap18,Arsb,Bmp4,Cav2,Ccl25,Ccl28,Cd74,Cited2,Clasp1,Cpne3,Ctsh,Cyr61,Dach1,Dlc1,Edn2,Efnb2,Erdr1,Fam110c,Fgfr1,Gas6,Gata3,Hace1,Hgf,Icam1,Irs2,Jun,Kdr,Lama2,Lpar1,Lrig2,Lrp1,Lyn,Magi2,Mcc,Meox2,Mtus1,Nox4,Ntrk3,Plcb1,Prl2c2,Ptn,Ptprk,Rap2b,Reln,Sema3a,Sema3c,Sema6a,Slamf8,Sorl1,Stard13,Sulf1,Tgfbr1,Thbs1,Trim13,Trim27,Unc5d
GO Biological Process	GO:2000145	regulation of cell motility	283	0.0251274	1	1	1.27702	51.6827	66	0.0871547	0.111298	40	1.05e-07	0.0013681	3.42e-05	2.13871	25.7164	55	761	0.0760719	0.0722733	chr10:127621330-127621649,chr10:17753361-17753636,chr10:27022240-27022512,chr10:28639765-28640113,chr10:46289248-46289512,chr12:31168123-31168438,chr12:37108418-37108768,chr13:119598383-119599155,chr13:119599563-119600402,chr13:12834798-12835043,chr13:93996470-93996932,chr14:46594132-46594466,chr14:97172407-97172674,chr18:44661300-44661562,chr18:47035652-47035883,chr18:47330406-47330874,chr18:608…	Acvr1,Acvr1c,Adamts9,Arhgap18,Arsb,Bmp4,Ccl25,Ccl28,Cd74,Cited2,Clasp1,Cpne3,Ctsh,Cyr61,Dach1,Dlc1,Edn2,Erdr1,Fam110c,Fgfr1,Gas6,Gata3,Hace1,Hgf,Icam1,Irs2,Jun,Kdr,Lama2,Lpar1,Lrig2,Lrp1,Lyn,Magi2,Mcc,Meox2,Mtus1,Nox4,Ntrk3,Plcb1,Prl2c2,Ptn,Ptprk,Rap2b,Reln,Sema3a,Sema3c,Sema6a,Slamf8,Sorl1,Stard13,Sulf1,Tgfbr1,Thbs1,Unc5d
GO Biological Process	GO:0007411	axon guidance	170	0.0116881	1	0.899982	1.53007	21.5677	33	0.0363705	0.0556492	44	1.64e-07	0.0021443	4.87e-05	3.65743	6.01514	22	178	0.0304288	0.123595	chr10:27022240-27022512,chr12:39093191-39093447,chr12:49289208-49289543,chr13:59931203-59931597,chr14:48458640-48458935,chr18:47035652-47035883,chr18:47330406-47330874,chr1:168344230-168344636,chr2:140934648-140934970,chr2:141229743-141229977,chr2:8944048-8944294,chr3:142120584-142120948,chr4:27862242-27862587,chr4:28634900-28635181,chr4:28815146-28815406,chr4:28976167-28976560,chr4:29237311-2923…	Atoh1,Bmpr1b,Chl1,Efnb2,Epha5,Epha7,Etv1,Flrt3,Foxg1,Gas1,Gata3,Hoxa1,Lama2,Lmx1a,Nfib,Nr4a3,Otx2,Reln,Sema3a,Sema3c,Sema6a,Unc5d
GO Biological Process	GO:0097485	neuron projection guidance	177	0.0124939	1	0.923985	1.52238	21.6766	33	0.0365541	0.0556492	45	2e-07	0.00261402	5.81e-05	3.6168	6.08273	22	180	0.0304288	0.122222	chr10:27022240-27022512,chr12:39093191-39093447,chr12:49289208-49289543,chr13:59931203-59931597,chr14:48458640-48458935,chr18:47035652-47035883,chr18:47330406-47330874,chr1:168344230-168344636,chr2:140934648-140934970,chr2:141229743-141229977,chr2:8944048-8944294,chr3:142120584-142120948,chr4:27862242-27862587,chr4:28634900-28635181,chr4:28815146-28815406,chr4:28976167-28976560,chr4:29237311-2923…	Atoh1,Bmpr1b,Chl1,Efnb2,Epha5,Epha7,Etv1,Flrt3,Foxg1,Gas1,Gata3,Hoxa1,Lama2,Lmx1a,Nfib,Nr4a3,Otx2,Reln,Sema3a,Sema3c,Sema6a,Unc5d
GO Biological Process	GO:0051241	negative regulation of multicellular organismal process	282	0.0248972	1	1	1.22574	73.4249	90	0.123819	0.151771	46	2.26e-07	0.00295916	6.43e-05	1.89173	37.0033	70	1095	0.0968188	0.0639269	chr10:17753361-17753636,chr10:18876004-18876239,chr10:42316294-42316532,chr10:56468820-56469059,chr12:37108418-37108768,chr12:49289208-49289543,chr12:73038813-73039112,chr12:79887537-79887803,chr13:21160937-21161288,chr13:47478053-47479328,chr13:48324587-48324928,chr13:83074688-83074959,chr14:103843201-103843822,chr14:104052371-104052646,chr14:46594132-46594466,chr14:79703765-79704077,chr16:25802…	Acvr1c,Adamts7,Adamts9,Adgrb3,Adra2c,Apcs,Asmt,Atp2a2,Bmp4,Cd74,Cited2,Cnmd,Ednrb,Efnb2,Epha7,Errfi1,Fat3,Fgfr1,Foxa2,Foxg1,Foxo3,Fshr,Gas6,Gata3,Gja1,Gpr39,Hgf,Id4,Inpp4b,Isx,Jag1,Lep,Lmx1a,Lpar1,Lrig2,Lrp6,Lrpap1,Lyn,Mcc,Mef2c,Meox2,Muc16,Nfib,Ntrk3,Ovol2,Pbx1,Phf14,Ptn,Rgma,Runx1,Sall1,Sema3a,Six1,Slamf8,Smo,Sorl1,Stard13,Stk39,Stmn2,Sulf1,Tbx18,Tcf4,Tgfbr1,Thbs1,Tnfaip3,Trim27,Trp63,Ubash3b,U…
GO Biological Process	GO:0006935	chemotaxis	51	0.00129031	1	0.33118	1.55461	33.4489	52	0.0564063	0.0876897	49	3.26e-07	0.00426434	8.7e-05	2.5055	14.7675	37	437	0.0511757	0.0846682	chr10:27022240-27022512,chr12:39093191-39093447,chr12:49289208-49289543,chr13:119598383-119599155,chr13:119599563-119600402,chr13:59931203-59931597,chr14:103843201-103843822,chr14:104052371-104052646,chr14:46594132-46594466,chr14:48458640-48458935,chr18:47035652-47035883,chr18:47330406-47330874,chr18:61645769-61646831,chr1:168344230-168344636,chr1:172558158-172558578,chr2:10545550-10545902,chr2:1…	Atoh1,Bmp4,Bmpr1b,Ccl25,Ccl28,Chl1,Cyr61,Edn2,Ednrb,Efnb2,Epha5,Epha7,Etv1,Flrt3,Foxg1,Gas1,Gas6,Gata3,Hgf,Hoxa1,Il17b,Lama2,Lmx1a,Lpar1,Lyn,Myo9b,Nfib,Nr4a3,Otx2,Prkcq,Reln,Sema3a,Sema3c,Sema3d,Sema6a,Slamf8,Unc5d
GO Biological Process	GO:0042330	taxis	57	0.00151311	1	0.347485	1.54286	33.7036	52	0.0568357	0.0876897	51	3.65e-07	0.00477183	9.36e-05	2.49409	14.8351	37	439	0.0511757	0.0842825	chr10:27022240-27022512,chr12:39093191-39093447,chr12:49289208-49289543,chr13:119598383-119599155,chr13:119599563-119600402,chr13:59931203-59931597,chr14:103843201-103843822,chr14:104052371-104052646,chr14:46594132-46594466,chr14:48458640-48458935,chr18:47035652-47035883,chr18:47330406-47330874,chr18:61645769-61646831,chr1:168344230-168344636,chr1:172558158-172558578,chr2:10545550-10545902,chr2:1…	Atoh1,Bmp4,Bmpr1b,Ccl25,Ccl28,Chl1,Cyr61,Edn2,Ednrb,Efnb2,Epha5,Epha7,Etv1,Flrt3,Foxg1,Gas1,Gas6,Gata3,Hgf,Hoxa1,Il17b,Lama2,Lmx1a,Lpar1,Lyn,Myo9b,Nfib,Nr4a3,Otx2,Prkcq,Reln,Sema3a,Sema3c,Sema3d,Sema6a,Slamf8,Unc5d
GO Biological Process	GO:0022603	regulation of anatomical structure morphogenesis	415	0.0431341	1	1	1.21539	63.3541	77	0.106837	0.129848	60	7.58e-07	0.00992595	0.000165433	1.94046	30.9205	60	915	0.0829875	0.0655738	chr10:17753361-17753636,chr10:18876004-18876239,chr10:27022240-27022512,chr10:56468820-56469059,chr11:65162439-65162878,chr12:37108418-37108768,chr12:73038813-73039112,chr13:12834798-12835043,chr13:74528723-74530605,chr13:83074688-83074959,chr14:45966311-45968173,chr14:46594132-46594466,chr14:48458640-48458935,chr14:79703765-79704077,chr16:93457109-93457350,chr17:29457857-29458196,chr18:61645769-…	Acvr1,Adamts9,Adgrb3,Agtr1b,Arhgap18,Arhgap44,Barhl2,Bmp4,Cd36,Cited2,Clasp1,Cnmd,Csnk1a1,Ctsh,Ddhd1,Dlc1,Efnb2,Epha7,Erap1,Eya1,Fgfr1,Fgfr2,Foxa2,Fzd1,Gata3,Gja1,Hgf,Icam1,Kdr,Lep,Lpar1,Lrp6,Mef2c,Meox2,Nfib,Ntrk3,Otx2,Pdlim5,Pim1,Prl2c2,Ptn,Reln,Rgma,Runx1,Sall1,Sema3a,Sema3c,Shox2,Six1,Smo,Stard13,Sulf1,Tbx18,Tcf4,Tgfbr1,Thbs1,Tnfaip3,Tspan12,Ube3a,Wdr11
GO Biological Process	GO:0048844	artery morphogenesis	322	0.0293722	1	1	1.8805	6.38129	12	0.010761	0.0202361	66	1.33e-06	0.0173641	0.000263093	5.5485	2.16275	12	64	0.0165975	0.1875	chr10:127621330-127621649,chr10:17753361-17753636,chr10:44779763-44780061,chr12:73038813-73039112,chr14:46594132-46594466,chr1:14504989-14505232,chr2:137116845-137117466,chr2:69628904-69629284,chr4:47405722-47406084,chr6:52064246-52064544,chr6:93060400-93060707,chr8:56413403-56413660	Adamts9,Bmp4,Cited2,Eya1,Hoxa1,Hpgd,Jag1,Lrp1,Lrp2,Prdm1,Six1,Tgfbr1
GO Biological Process	GO:0001655	urogenital system development	444	0.0464267	1	1	1.3125	32	42	0.0539628	0.0708263	67	1.52e-06	0.0199178	0.000297281	2.6343	11.3882	30	337	0.0414938	0.0890208	chr10:50638845-50639222,chr12:73038813-73039112,chr13:13431485-13431711,chr13:47478053-47479328,chr13:48324587-48324928,chr13:83074688-83074959,chr14:46594132-46594466,chr16:25802453-25802944,chr1:12413396-12413752,chr1:12693691-12694262,chr1:12796133-12796435,chr1:14504989-14505232,chr1:168344230-168344636,chr2:137116845-137117466,chr2:58533224-58533737,chr2:8944048-8944294,chr3:15314843-1531522…	Acvr1,Agtr1b,Bmp4,Car2,Ctsh,Efnb2,Epha7,Eya1,Fgfr1,Fgfr2,Gata3,Hpgd,Id4,Jag1,Kirrel3,Klf15,Magi2,Mecom,Mef2c,Nid1,Pbx1,Sall1,Sim1,Six1,Smo,Sulf1,Tbx18,Tgfbr1,Trp63,Ube3a
GO Biological Process	GO:0060840	artery development	392	0.0399453	1	1	1.7037	8.21742	14	0.0138574	0.0236088	71	1.88e-06	0.0245607	0.000345925	4.6032	3.04136	14	90	0.0193638	0.155556	chr10:127621330-127621649,chr10:17753361-17753636,chr10:44779763-44780061,chr12:73038813-73039112,chr13:104572413-104572865,chr14:46594132-46594466,chr18:60648839-60649071,chr1:14504989-14505232,chr2:137116845-137117466,chr2:69628904-69629284,chr4:47405722-47406084,chr6:52064246-52064544,chr6:93060400-93060707,chr8:56413403-56413660	Adamts6,Adamts9,Bmp4,Cited2,Eya1,Hoxa1,Hpgd,Jag1,Lrp1,Lrp2,Ndst1,Prdm1,Six1,Tgfbr1
GO Biological Process	GO:2000826	regulation of heart morphogenesis	246	0.0201127	1	1	2.26663	3.97065	9	0.00669586	0.0151771	77	2.27e-06	0.0297018	0.000385738	7.39799	1.21655	9	36	0.0124481	0.25	chr12:73038813-73039112,chr14:46594132-46594466,chr17:29457857-29458196,chr1:14504989-14505232,chr2:58533224-58533737,chr4:47405722-47406084,chr5:17660696-17661161,chr6:134439337-134440129,chr6:29748077-29748510	Acvr1,Bmp4,Eya1,Lrp6,Pim1,Sema3c,Six1,Smo,Tgfbr1
GO Biological Process	GO:0021675	nerve development	16	0.000118572	1	0.0970069	2.62693	7.61344	20	0.0128389	0.0337268	78	2.27e-06	0.0297773	0.000381761	4.86957	2.66964	13	79	0.0179806	0.164557	chr10:17753361-17753636,chr12:73038813-73039112,chr14:104052371-104052646,chr14:111399315-111399548,chr15:8605749-8606028,chr1:12413396-12413752,chr1:12693691-12694262,chr1:12796133-12796435,chr3:104596995-104597270,chr4:58613127-58613356,chr4:58739610-58739965,chr4:58749317-58749636,chr5:12429228-12429474,chr5:12703293-12703938,chr5:13163508-13163911,chr6:52064246-52064544,chr7:49343165-49343549…	Cited2,Gabra5,Hoxa1,Lpar1,Lrig2,Nav2,Pou4f1,Sall1,Sema3a,Six1,Slc1a3,Slitrk6,Sulf1
GO Biological Process	GO:1905331	negative regulation of morphogenesis of an epithelium	45	0.00115636	1	0.336371	3.57591	2.51684	9	0.00424425	0.0151771	80	2.58e-06	0.0337689	0.000422112	10.3572	0.675859	7	20	0.00968188	0.35	chr12:73038813-73039112,chr14:46594132-46594466,chr1:118489945-118492005,chr1:12413396-12413752,chr1:12693691-12694262,chr1:12796133-12796435,chr2:8944048-8944294,chr6:134439337-134440129,chr8:89439092-89439389	Bmp4,Clasp1,Gata3,Lrp6,Sall1,Six1,Sulf1
GO Biological Process	GO:2000027	regulation of organ morphogenesis	346	0.0325232	1	1	1.49556	16.7162	25	0.0281892	0.0421585	83	3.02e-06	0.039531	0.000476277	3.18683	6.58962	21	195	0.0290456	0.107692	chr10:17753361-17753636,chr10:18876004-18876239,chr12:73038813-73039112,chr14:46594132-46594466,chr17:29457857-29458196,chr1:12413396-12413752,chr1:12693691-12694262,chr1:12796133-12796435,chr1:14504989-14505232,chr2:58533224-58533737,chr2:8944048-8944294,chr3:20743542-20743783,chr3:20744117-20744412,chr4:47405722-47406084,chr4:82505462-82505976,chr4:82506205-82506439,chr5:16040909-16041768,chr5:…	Acvr1,Agtr1b,Bmp4,Cited2,Eya1,Fgfr1,Fgfr2,Fzd1,Gata3,Hgf,Lrp6,Nfib,Pim1,Ptn,Sall1,Sema3c,Six1,Smo,Sulf1,Tgfbr1,Tnfaip3
GO Biological Process	GO:0072001	renal system development	453	0.0475567	1	1	1.33104	28.549	38	0.0481434	0.0640809	85	3.62e-06	0.0474198	0.00055788	2.68115	10.0703	27	298	0.0373444	0.090604	chr10:50638845-50639222,chr12:73038813-73039112,chr13:13431485-13431711,chr13:83074688-83074959,chr14:46594132-46594466,chr16:25802453-25802944,chr1:12413396-12413752,chr1:12693691-12694262,chr1:12796133-12796435,chr1:14504989-14505232,chr1:168344230-168344636,chr2:137116845-137117466,chr2:8944048-8944294,chr3:15314843-15315226,chr3:20743542-20743783,chr3:20744117-20744412,chr3:29300788-29301047,…	Agtr1b,Bmp4,Car2,Ctsh,Efnb2,Epha7,Eya1,Fgfr1,Fgfr2,Gata3,Hpgd,Jag1,Kirrel3,Klf15,Magi2,Mecom,Mef2c,Nid1,Pbx1,Sall1,Sim1,Six1,Smo,Sulf1,Tbx18,Tgfbr1,Trp63
GO Biological Process	GO:0042473	outer ear morphogenesis	86	0.00315779	1	0.480646	5.16542	0.967975	5	0.00163233	0.0084317	90	4.89e-06	0.064032	0.000711466	16.44	0.304136	5	9	0.00691563	0.555556	chr13:59931203-59931597,chr1:14504989-14505232,chr6:52064246-52064544,chr8:25483582-25483880,chr8:89439092-89439389	Eya1,Fgfr1,Gas1,Hoxa1,Sall1
GO Biological Process	GO:0040013	negative regulation of locomotion	104	0.00423954	1	0.533611	1.63139	20.8411	34	0.0351451	0.0573356	93	6.01e-06	0.0787301	0.000846561	2.72989	9.15789	25	271	0.0345782	0.0922509	chr10:127621330-127621649,chr10:17753361-17753636,chr10:28639765-28640113,chr12:37108418-37108768,chr13:119598383-119599155,chr13:119599563-119600402,chr13:21160937-21161288,chr14:61569629-61570049,chr14:97172407-97172674,chr18:44661300-44661562,chr1:118489945-118492005,chr1:12413396-12413752,chr1:12693691-12694262,chr1:12796133-12796435,chr1:172558158-172558578,chr2:118111372-118111678,chr2:1346…	Acvr1c,Adamts9,Ccl25,Ccl28,Cited2,Clasp1,Dach1,Dlc1,Erdr1,Gata3,Lrp1,Magi2,Mcc,Meox2,Plcb1,Ptn,Ptprk,Rap2b,Sema3a,Slamf8,Stard13,Sulf1,Thbs1,Trim13,Trim27
GO Biological Process	GO:0021545	cranial nerve development	30	0.000479849	1	0.209374	2.76767	5.41973	15	0.00913951	0.0252951	97	6.65e-06	0.0870899	0.000897834	5.80235	1.72344	10	51	0.0138313	0.196078	chr10:17753361-17753636,chr12:73038813-73039112,chr14:104052371-104052646,chr14:111399315-111399548,chr15:8605749-8606028,chr4:58613127-58613356,chr4:58739610-58739965,chr4:58749317-58749636,chr5:12429228-12429474,chr5:12703293-12703938,chr5:13163508-13163911,chr6:52064246-52064544,chr7:49343165-49343549,chr7:49420531-49421033,chr8:89439092-89439389	Cited2,Hoxa1,Lpar1,Nav2,Pou4f1,Sall1,Sema3a,Six1,Slc1a3,Slitrk6
GO Biological Process	GO:2000146	negative regulation of cell motility	68	0.00202852	1	0.390489	1.7452	18.336	32	0.0309208	0.0539629	100	8.06e-06	0.105515	0.00105515	2.82413	8.1441	23	241	0.0318119	0.0954357	chr10:127621330-127621649,chr10:17753361-17753636,chr10:28639765-28640113,chr12:37108418-37108768,chr13:119598383-119599155,chr13:119599563-119600402,chr14:97172407-97172674,chr18:44661300-44661562,chr1:118489945-118492005,chr1:12413396-12413752,chr1:12693691-12694262,chr1:12796133-12796435,chr1:172558158-172558578,chr2:118111372-118111678,chr2:134699015-134699254,chr2:58533224-58533737,chr2:8944…	Acvr1c,Adamts9,Ccl25,Ccl28,Cited2,Clasp1,Dach1,Dlc1,Erdr1,Gata3,Lrp1,Magi2,Mcc,Meox2,Plcb1,Ptn,Ptprk,Rap2b,Sema3a,Slamf8,Stard13,Sulf1,Thbs1
GO Biological Process	GO:0030336	negative regulation of cell migration	77	0.0024002	1	0.408034	1.74351	17.7802	31	0.0299835	0.0522766	101	9.88e-06	0.129374	0.00128093	2.86795	7.671	22	227	0.0304288	0.0969163	chr10:127621330-127621649,chr10:17753361-17753636,chr10:28639765-28640113,chr12:37108418-37108768,chr13:119598383-119599155,chr13:119599563-119600402,chr14:97172407-97172674,chr18:44661300-44661562,chr1:118489945-118492005,chr1:12413396-12413752,chr1:12693691-12694262,chr1:12796133-12796435,chr1:172558158-172558578,chr2:118111372-118111678,chr2:134699015-134699254,chr2:58533224-58533737,chr3:6129…	Acvr1c,Adamts9,Ccl25,Ccl28,Cited2,Clasp1,Dach1,Dlc1,Erdr1,Lrp1,Magi2,Mcc,Meox2,Plcb1,Ptn,Ptprk,Rap2b,Sema3a,Slamf8,Stard13,Sulf1,Thbs1
GO Biological Process	GO:0001764	neuron migration	193	0.0140203	1	0.950909	1.63925	14.6409	24	0.0246895	0.0404722	102	1.11e-05	0.145302	0.00142453	3.55994	4.49446	16	133	0.02213	0.120301	chr10:18417757-18418084,chr10:56468820-56469059,chr12:49289208-49289543,chr13:83074688-83074959,chr18:47035652-47035883,chr18:47330406-47330874,chr2:8944048-8944294,chr3:5326035-5326438,chr5:106163329-106163684,chr5:12429228-12429474,chr5:12703293-12703938,chr5:13163508-13163911,chr5:22512733-22514337,chr6:102851592-102852517,chr6:64939483-64939738,chr7:78439351-78440209,chr7:78511386-78511621,ch…	Atoh1,Barhl2,Chl1,Fat3,Foxg1,Gas6,Gata3,Gja1,Kirrel3,Mef2c,Nhsl1,Ntrk3,Pex2,Reln,Sema3a,Sema6a
GO Biological Process	GO:0051093	negative regulation of developmental process	400	0.0407972	1	1	1.21539	64.9998	79	0.109612	0.133221	106	1.33e-05	0.174174	0.00164315	1.79158	32.3736	58	958	0.0802213	0.0605428	chr10:17753361-17753636,chr10:42316294-42316532,chr10:56468820-56469059,chr12:37108418-37108768,chr12:49289208-49289543,chr12:73038813-73039112,chr12:79887537-79887803,chr13:12834798-12835043,chr13:47478053-47479328,chr13:48324587-48324928,chr14:103843201-103843822,chr14:104052371-104052646,chr14:46594132-46594466,chr14:79703765-79704077,chr16:25802453-25802944,chr16:93457109-93457350,chr18:60817…	Acvr1c,Adamts7,Adamts9,Adgrb3,Apcs,Asmt,Bmp4,Cd74,Cited2,Clasp1,Cnmd,Crp,Ednrb,Efnb2,Epha7,Ezh2,Fat3,Foxa2,Foxg1,Foxo3,Gas6,Gata3,Gja1,Id4,Inpp4b,Jag1,Lep,Lmx1a,Lpar1,Lrig2,Lrp6,Lyn,Meox2,Nfib,Ntrk3,Ovol2,Pbx1,Phf14,Prl2c2,Ptn,Rgma,Runx1,Sall1,Sema3a,Six1,Smo,Sorl1,Stard13,Stmn2,Sulf1,Tbx18,Tcf4,Tgfbr1,Thbs1,Trp63,Ubash3b,Ube3a,Zfp36l1
GO Biological Process	GO:0048663	neuron fate commitment	497	0.0526814	1	1	1.63469	8.56431	14	0.0144423	0.0236088	110	1.69e-05	0.221322	0.00201202	4.384	2.73723	12	81	0.0165975	0.148148	chr12:49289208-49289543,chr12:73038813-73039112,chr14:104052371-104052646,chr14:46594132-46594466,chr14:48458640-48458935,chr16:93457109-93457350,chr1:14504989-14505232,chr2:148234315-148234543,chr4:47405722-47406084,chr6:64939483-64939738,chr7:49343165-49343549,chr7:49420531-49421033,chr7:78439351-78440209,chr7:78511386-78511621	Atoh1,Bmp4,Dbx1,Eya1,Foxa2,Foxg1,Ntrk3,Otx2,Pou4f1,Runx1,Six1,Tgfbr1
GO Biological Process	GO:0016477	cell migration	436	0.0457814	1	1	1.24105	50.7636	63	0.0856047	0.10624	112	1.75e-05	0.228571	0.00204081	1.89895	25.2771	48	748	0.06639	0.0641711	chr10:18417757-18418084,chr10:28639765-28640113,chr10:56468820-56469059,chr11:78374157-78374781,chr12:49289208-49289543,chr12:73038813-73039112,chr13:119598383-119599155,chr13:119599563-119600402,chr13:19994717-19995056,chr13:20565319-20565715,chr13:83074688-83074959,chr13:93996470-93996932,chr14:103843201-103843822,chr14:104052371-104052646,chr17:35814755-35815150,chr18:47035652-47035883,chr18:4…	Acvr1,Arsb,Atoh1,Barhl2,Ccl25,Ccl28,Chl1,Cyr61,Ddr1,Edn2,Ednrb,Efnb2,Elmo1,Fat3,Flrt3,Foxg1,Foxn1,Gas6,Gata3,Gja1,Hgf,Icam1,Il17b,Kdr,Kirrel3,Lep,Lpar1,Lrp6,Mef2c,Myo9b,Nhsl1,Ntrk3,Ovol2,P2ry1,Pex2,Pou4f1,Prkcq,Ptprk,Reln,Sema3a,Sema3c,Sema6a,Six1,Slamf8,Smo,Stard13,Tgfbr1,Thbs1
GO Biological Process	GO:0060037	pharyngeal system development	157	0.00994436	1	0.829119	2.99801	2.33488	7	0.0039374	0.0118044	113	1.83e-05	0.240041	0.00212426	7.96707	0.878617	7	26	0.00968188	0.269231	chr12:73038813-73039112,chr14:46594132-46594466,chr1:14504989-14505232,chr2:58533224-58533737,chr2:8944048-8944294,chr4:137930760-137931017,chr4:47405722-47406084	Acvr1,Bmp4,Ece1,Eya1,Gata3,Six1,Tgfbr1
GO Biological Process	GO:0051271	negative regulation of cellular component movement	110	0.00473209	1	0.563118	1.64748	19.4237	32	0.0327549	0.0539629	116	2.02e-05	0.263975	0.00227565	2.66908	8.6172	23	255	0.0318119	0.0901961	chr10:127621330-127621649,chr10:17753361-17753636,chr10:28639765-28640113,chr12:37108418-37108768,chr13:119598383-119599155,chr13:119599563-119600402,chr14:97172407-97172674,chr18:44661300-44661562,chr1:118489945-118492005,chr1:12413396-12413752,chr1:12693691-12694262,chr1:12796133-12796435,chr1:172558158-172558578,chr2:118111372-118111678,chr2:134699015-134699254,chr2:58533224-58533737,chr2:8944…	Acvr1c,Adamts9,Ccl25,Ccl28,Cited2,Clasp1,Dach1,Dlc1,Erdr1,Gata3,Lrp1,Magi2,Mcc,Meox2,Plcb1,Ptn,Ptprk,Rap2b,Sema3a,Slamf8,Stard13,Sulf1,Thbs1
GO Biological Process	GO:0071396	cellular response to lipid	173	0.0121434	1	0.918823	1.42371	31.6075	45	0.0533011	0.0758853	117	2.12e-05	0.277223	0.00236943	2.17306	15.6461	34	463	0.0470263	0.0734341	chr10:18876004-18876239,chr10:42316294-42316532,chr12:79887537-79887803,chr13:69383622-69384173,chr13:83074688-83074959,chr14:103843201-103843822,chr14:104052371-104052646,chr14:46594132-46594466,chr17:29457857-29458196,chr1:147043280-147043991,chr1:88211489-88212134,chr1:88217675-88217901,chr2:148234315-148234543,chr3:142647777-142648015,chr3:20743542-20743783,chr3:20744117-20744412,chr3:4050803…	Adcy2,Agtr1b,Bmp4,Brinp3,Cd36,Ednrb,Epha5,Errfi1,Foxo3,Gbp2,Gnai1,Hnf4g,Hoxa1,Icam1,Il15,Lep,Lpar1,Lrp6,Lyn,Mef2c,Mup9,Nr3c2,Nr4a3,Ntrk3,Pim1,Pou4f1,Ptn,Smo,Sstr4,Tnfaip3,Ube3a,Ugt1a1,Zfp36l1,Zfp709
GO Biological Process	GO:0016331	morphogenesis of embryonic epithelium	494	0.0525048	1	1	1.49254	13.4	20	0.0225969	0.0337268	119	2.24e-05	0.292786	0.00246038	3.09684	5.81239	18	172	0.0248963	0.104651	chr10:17753361-17753636,chr10:71477319-71477666,chr12:73038813-73039112,chr14:46594132-46594466,chr14:79703765-79704077,chr16:25802453-25802944,chr16:49306511-49306743,chr2:144331733-144332068,chr2:69628904-69629284,chr2:8944048-8944294,chr4:31487568-31488193,chr5:4879371-4879892,chr6:134439337-134440129,chr7:129964182-129964415,chr7:73414176-73414510,chr8:36677778-36678132,chr8:36867817-36868192…	Bmp4,Cited2,Dlc1,Fgfr2,Fzd1,Gata3,Ift57,Ipmk,Lrp2,Lrp6,Map3k7,Ovol2,Pcdh8,Rgma,Sall1,Six1,Tbx18,Trp63
GO Biological Process	GO:0048701	embryonic cranial skeleton morphogenesis	323	0.0294162	1	1	2.11566	4.25399	9	0.00717368	0.0151771	121	2.36e-05	0.30834	0.00254827	5.66655	1.58827	9	47	0.0124481	0.191489	chr12:73038813-73039112,chr13:59931203-59931597,chr13:83074688-83074959,chr14:46594132-46594466,chr18:60648839-60649071,chr4:17947816-17948240,chr4:47405722-47406084,chr6:52064246-52064544,chr7:129964182-129964415	Bmp4,Fgfr2,Gas1,Hoxa1,Mef2c,Mmp16,Ndst1,Six1,Tgfbr1
GO Biological Process	GO:0003170	heart valve development	452	0.0472013	1	1	1.85728	5.38423	10	0.00907965	0.0168634	121	2.36e-05	0.30834	0.00254827	5.66655	1.58827	9	47	0.0124481	0.191489	chr10:44779763-44780061,chr13:83074688-83074959,chr14:46594132-46594466,chr2:137116845-137117466,chr2:58533224-58533737,chr2:8944048-8944294,chr3:145649212-145649851,chr3:66346432-66346745,chr3:66666922-66667382,chr6:93060400-93060707	Acvr1,Adamts9,Bmp4,Cyr61,Gata3,Jag1,Mef2c,Prdm1,Shox2
GO Biological Process	GO:0014033	neural crest cell differentiation	398	0.0405506	1	1	1.69995	8.23555	14	0.0138879	0.0236088	124	2.46e-05	0.321616	0.00259368	4.58467	2.3993	11	71	0.0152144	0.15493	chr10:17753361-17753636,chr13:83074688-83074959,chr14:103843201-103843822,chr14:104052371-104052646,chr18:60817644-60818047,chr2:137116845-137117466,chr2:144331733-144332068,chr2:58533224-58533737,chr5:12429228-12429474,chr5:12703293-12703938,chr5:13163508-13163911,chr5:17660696-17661161,chr6:134439337-134440129,chr6:29748077-29748510	Acvr1,Cited2,Ednrb,Jag1,Lrp6,Mef2c,Ovol2,Sema3a,Sema3c,Smo,Tcof1
GO Biological Process	GO:0060688	regulation of morphogenesis of a branching structure	89	0.00328048	1	0.482489	2.34664	5.96599	14	0.0100607	0.0236088	126	2.56e-05	0.335676	0.00266409	5.01559	1.99378	10	59	0.0138313	0.169491	chr12:73038813-73039112,chr14:46594132-46594466,chr1:12413396-12413752,chr1:12693691-12694262,chr1:12796133-12796435,chr3:20743542-20743783,chr3:20744117-20744412,chr3:66346432-66346745,chr3:66666922-66667382,chr5:16040909-16041768,chr6:29748077-29748510,chr7:129964182-129964415,chr8:25483582-25483880,chr8:89439092-89439389	Agtr1b,Bmp4,Fgfr1,Fgfr2,Hgf,Sall1,Shox2,Six1,Smo,Sulf1
GO Biological Process	GO:1901701	cellular response to oxygen-containing compound	314	0.0281709	1	1	1.27172	51.112	65	0.0861923	0.109612	131	3.55e-05	0.464278	0.00354411	1.80741	28.2171	51	835	0.0705394	0.0610778	chr10:18876004-18876239,chr10:28639765-28640113,chr10:42316294-42316532,chr12:73038813-73039112,chr12:79887537-79887803,chr13:69383622-69384173,chr13:83074688-83074959,chr14:103843201-103843822,chr14:104052371-104052646,chr14:99283093-99284424,chr14:99591117-99591632,chr17:29457857-29458196,chr17:66374933-66375158,chr1:125768983-125769228,chr1:126461516-126462008,chr1:147043280-147043991,chr1:882…	Adcy2,Agtr1b,Brinp3,Cacna2d1,Car2,Casp4,Cav2,Cd36,Chrm2,Ddias,Ddx11,Ednrb,Epha5,Errfi1,Ezh2,Foxo3,Gas6,Gbp2,Gnai1,Hoxa1,Icam1,Il15,Irs2,Jun,Klf15,Klf5,Lep,Lpar1,Lrp6,Lyn,Lypd1,Mef2c,Mup9,Nox4,Nr4a3,Ntrk3,Park7,Pim1,Plcb1,Pou4f1,Ptn,Ptprk,Ryr3,Six1,Smo,Thbs1,Tnfaip3,Ugt1a1,Wdr11,Zfp36l1,Zfp709
GO Biological Process	GO:0043410	positive regulation of MAPK cascade	349	0.0333593	1	1	1.34612	31.2009	42	0.0526153	0.0708263	135	3.89e-05	0.509472	0.00377387	2.13684	15.4434	33	457	0.0456432	0.0722101	chr14:46594132-46594466,chr17:29457857-29458196,chr17:48830093-48830348,chr17:89766299-89766541,chr18:60648839-60649071,chr18:60817644-60818047,chr1:125768983-125769228,chr2:118111372-118111678,chr2:134699015-134699254,chr2:72241994-72242238,chr3:61294698-61294923,chr3:61336975-61337340,chr4:31487568-31488193,chr4:47405722-47406084,chr4:58613127-58613356,chr4:58739610-58739965,chr4:58749317-58749…	Adra2c,Bmp4,Cav2,Ccl25,Cd36,Cd74,Ezh2,Fgd2,Fgfr1,Fgfr2,Fshr,Fzd10,Gas6,Gpr37,Gpr39,Hgf,Icam1,Jun,Kdr,Lep,Lpar1,Map3k20,Map3k7,Mid1,Ndst1,Nox4,Npy5r,Ntrk3,P2ry1,Plcb1,Tgfbr1,Thbs1,Unc5cl
GO Biological Process	GO:0045669	positive regulation of osteoblast differentiation	417	0.0433057	1	1	1.82214	6.03684	11	0.0101802	0.0185498	136	4.01e-05	0.524391	0.00385582	4.7729	2.09516	10	62	0.0138313	0.16129	chr10:56468820-56469059,chr13:47478053-47479328,chr13:48324587-48324928,chr13:83074688-83074959,chr14:46594132-46594466,chr16:25802453-25802944,chr18:58209851-58210210,chr2:137116845-137117466,chr2:58533224-58533737,chr3:142120584-142120948,chr3:145649212-145649851	Acvr1,Bmp4,Bmpr1b,Cyr61,Fbn2,Gja1,Id4,Jag1,Mef2c,Trp63
GO Biological Process	GO:0061156	pulmonary artery morphogenesis	160	0.0100765	1	0.824384	4.83889	0.826635	4	0.00139399	0.00674536	140	4.17e-05	0.546198	0.00390141	16.9097	0.236551	4	7	0.0055325	0.571429	chr10:17753361-17753636,chr14:46594132-46594466,chr2:137116845-137117466,chr2:69628904-69629284	Bmp4,Cited2,Jag1,Lrp2
GO Biological Process	GO:2001236	regulation of extrinsic apoptotic signaling pathway	139	0.00800585	1	0.753933	1.86665	10.1787	19	0.0171647	0.0320405	145	4.94e-05	0.64707	0.00446255	3.0305	5.60963	17	166	0.0235131	0.10241	chr10:18876004-18876239,chr10:23349236-23349532,chr10:23350013-23350489,chr13:59931203-59931597,chr14:46594132-46594466,chr1:14504989-14505232,chr1:191182515-191183216,chr2:118111372-118111678,chr2:58533224-58533737,chr3:142120584-142120948,chr3:7599838-7600094,chr3:7698128-7698703,chr4:150871272-150871527,chr4:47405722-47406084,chr5:16040909-16041768,chr6:134439337-134440129,chr7:129964182-12996…	Acvr1,Atf3,Bcl2l14,Bmp4,Bmpr1b,Eya1,Eya4,Fgfr1,Gas1,Hgf,Icam1,Il7,Park7,Tgfbr1,Thbs1,Tnfaip3,Wdr11
GO Biological Process	GO:0021537	telencephalon development	413	0.0428813	1	1	1.36168	25.7036	35	0.043345	0.0590219	150	5.25e-05	0.686614	0.00457743	2.5115	9.15789	23	271	0.0318119	0.0848708	chr12:49289208-49289543,chr13:47478053-47479328,chr13:48324587-48324928,chr14:111399315-111399548,chr14:46594132-46594466,chr14:48458640-48458935,chr17:13426846-13427185,chr17:13550736-13552978,chr17:74179184-74180466,chr1:168344230-168344636,chr2:134699015-134699254,chr4:47611036-47611277,chr4:58613127-58613356,chr4:58739610-58739965,chr4:58749317-58749636,chr4:82505462-82505976,chr4:82506205-82…	Afdn,Atoh1,Bmp4,Epha5,Ezh2,Foxg1,Gng12,Id4,Kirrel3,Lmx1a,Lpar1,Lrp6,Nfib,Nr4a3,Otx2,Plcb1,Reln,Sall1,Sema3a,Slitrk5,Smo,Srd5a2,Tacc1
GO Biological Process	GO:0045682	regulation of epidermis development	66	0.00196257	1	0.389243	2.59316	5.01319	13	0.00845394	0.0219224	151	5.34e-05	0.698545	0.00462613	4.22743	2.60206	11	77	0.0152144	0.142857	chr10:61783815-61784098,chr11:78374157-78374781,chr12:79887537-79887803,chr14:46594132-46594466,chr16:25802453-25802944,chr2:144331733-144332068,chr4:150871272-150871527,chr6:29748077-29748510,chr6:47672867-47673104,chr6:47753935-47754161,chr6:47760758-47762339,chr6:64939483-64939738,chr9:78927297-78927698	Atoh1,Bmp4,Cd109,Errfi1,Ezh2,Foxn1,H2afy2,Ovol2,Smo,Trp63,Zfp36l1
GO Biological Process	GO:0045604	regulation of epidermal cell differentiation	38	0.000957023	1	0.329669	3.15061	3.49139	11	0.00588767	0.0185498	156	6.39e-05	0.83695	0.00536506	5.02505	1.79103	9	53	0.0124481	0.169811	chr10:61783815-61784098,chr12:79887537-79887803,chr14:46594132-46594466,chr16:25802453-25802944,chr2:144331733-144332068,chr4:150871272-150871527,chr6:47672867-47673104,chr6:47753935-47754161,chr6:47760758-47762339,chr6:64939483-64939738,chr9:78927297-78927698	Atoh1,Bmp4,Cd109,Errfi1,Ezh2,H2afy2,Ovol2,Trp63,Zfp36l1
GO Biological Process	GO:0033993	response to lipid	356	0.0344771	1	1	1.26526	49.002	62	0.082634	0.104553	162	7.9e-05	1	0.00638529	1.77479	27.6088	49	817	0.0677732	0.0599755	chr10:18876004-18876239,chr10:42316294-42316532,chr10:56468820-56469059,chr12:79887537-79887803,chr13:69383622-69384173,chr13:83074688-83074959,chr14:103843201-103843822,chr14:104052371-104052646,chr14:46594132-46594466,chr16:93457109-93457350,chr17:29457857-29458196,chr17:74179184-74180466,chr1:147043280-147043991,chr1:162859608-162860148,chr1:88211489-88212134,chr1:88217675-88217901,chr2:148234…	Acer2,Adcy2,Agtr1b,Bmp4,Brinp3,Car2,Cd36,Ctsh,Ednrb,Epha5,Errfi1,Ezh2,Fmo1,Foxo3,Gbp2,Gja1,Gnai1,Gng12,Hnf4g,Hoxa1,Hpgd,Icam1,Il15,Jun,Lep,Lpar1,Lrp6,Lyn,Mef2c,Mup9,Nr3c2,Nr4a3,Ntrk3,Pappa,Pim1,Pon1,Pou4f1,Ptn,Runx1,Smo,Srd5a2,Sstr4,Tgfbr1,Tnfaip3,Tyr,Ube3a,Ugt1a1,Zfp36l1,Zfp709
GO Biological Process	GO:0072201	negative regulation of mesenchymal cell proliferation	142	0.00826931	1	0.762291	4.08987	1.22253	5	0.00206161	0.0084317	163	8.12e-05	1	0.00652221	14.796	0.270344	4	8	0.0055325	0.5	chr14:46594132-46594466,chr4:82505462-82505976,chr4:82506205-82506439,chr6:12371294-12371552,chr6:36787582-36787833	Bmp4,Nfib,Phf14,Ptn
GO Biological Process	GO:0035904	aorta development	425	0.0441977	1	1	1.95836	4.59568	9	0.00774988	0.0151771	166	8.64e-05	1	0.00681152	4.84232	1.85861	9	55	0.0124481	0.163636	chr10:127621330-127621649,chr10:44779763-44780061,chr12:73038813-73039112,chr13:104572413-104572865,chr18:60648839-60649071,chr1:14504989-14505232,chr2:137116845-137117466,chr2:69628904-69629284,chr6:93060400-93060707	Adamts6,Adamts9,Eya1,Jag1,Lrp1,Lrp2,Ndst1,Prdm1,Six1
GO Biological Process	GO:1905330	regulation of morphogenesis of an epithelium	361	0.0352138	1	1	1.66515	9.60872	16	0.0162036	0.0269815	167	8.76e-05	1	0.0068659	3.49723	3.71722	13	110	0.0179806	0.118182	chr12:73038813-73039112,chr14:46594132-46594466,chr1:118489945-118492005,chr1:12413396-12413752,chr1:12693691-12694262,chr1:12796133-12796435,chr2:8944048-8944294,chr3:20743542-20743783,chr3:20744117-20744412,chr5:16040909-16041768,chr5:4879371-4879892,chr6:134439337-134440129,chr6:29748077-29748510,chr7:129964182-129964415,chr8:25483582-25483880,chr8:89439092-89439389	Agtr1b,Bmp4,Clasp1,Fgfr1,Fgfr2,Fzd1,Gata3,Hgf,Lrp6,Sall1,Six1,Smo,Sulf1
GO Biological Process	GO:0045995	regulation of embryonic development	427	0.0443705	1	1	1.58765	10.7076	17	0.0180567	0.0286678	168	9.35e-05	1	0.0072868	3.288	4.25791	14	126	0.0193638	0.111111	chr10:18876004-18876239,chr10:27022240-27022512,chr12:73038813-73039112,chr14:46594132-46594466,chr14:48458640-48458935,chr1:118489945-118492005,chr1:12413396-12413752,chr1:12693691-12694262,chr1:12796133-12796435,chr2:134699015-134699254,chr2:148234315-148234543,chr2:8944048-8944294,chr5:4879371-4879892,chr6:134439337-134440129,chr8:25483582-25483880,chr9:87781097-87781574,chr9:87791180-87791947	Bmp4,Clasp1,Fgfr1,Foxa2,Fzd1,Gata3,Lama2,Lrp6,Otx2,Plcb1,Six1,Sulf1,Tbx18,Tnfaip3
GO Biological Process	GO:0009953	dorsal/ventral pattern formation	337	0.0312709	1	1	1.80983	7.183	13	0.012113	0.0219224	173	0.000115161	1	0.0087136	3.62351	3.31171	12	98	0.0165975	0.122449	chr12:49289208-49289543,chr13:59931203-59931597,chr14:46594132-46594466,chr14:48458640-48458935,chr2:144331733-144332068,chr2:148234315-148234543,chr2:66401930-66402159,chr3:142120584-142120948,chr3:40682255-40682528,chr6:134439337-134440129,chr6:29748077-29748510,chr7:49343165-49343549,chr7:49420531-49421033	Bmp4,Bmpr1b,Dbx1,Foxa2,Foxg1,Gas1,Intu,Lrp6,Otx2,Ovol2,Smo,Ttc21b
GO Biological Process	GO:0032101	regulation of response to external stimulus	182	0.0130567	1	0.939076	1.38306	36.8747	51	0.0621834	0.0860034	178	0.000130474	1	0.00959494	1.84668	22.202	41	657	0.0567082	0.0624049	chr10:18876004-18876239,chr10:44779763-44780061,chr10:56468820-56469059,chr13:20565319-20565715,chr14:103843201-103843822,chr14:104052371-104052646,chr15:79879172-79879421,chr15:79895450-79895750,chr17:35814755-35815150,chr18:60817644-60818047,chr18:61645769-61646831,chr1:118489945-118492005,chr1:172558158-172558578,chr2:10545550-10545902,chr2:118111372-118111678,chr2:148234315-148234543,chr2:682…	Aoah,Apobec3,Casp4,Cd109,Cd36,Cd74,Clasp1,Edn2,Ednrb,Efnb2,Fam46a,Fgfr1,Foxa2,Gas6,Gata3,Gja1,Hgf,Ier3,Il15,Il17b,Kdr,Lep,Lpar1,Lrig2,Lyn,Mtus1,Muc16,Npy5r,Nt5e,Ntrk3,Otud7a,Park7,Prdm1,Prkcq,Rgma,Sema3a,Slamf8,Stk39,Thbs1,Tnfaip3,Ubash3b
GO Biological Process	GO:0021761	limbic system development	48	0.00123985	1	0.338117	2.12581	9.87857	21	0.0166586	0.0354131	180	0.000138348	1	0.010061	3.34518	3.88619	13	115	0.0179806	0.113044	chr13:47478053-47479328,chr13:48324587-48324928,chr17:74179184-74180466,chr1:168344230-168344636,chr4:47611036-47611277,chr5:12429228-12429474,chr5:12703293-12703938,chr5:13163508-13163911,chr5:22512733-22514337,chr5:83606901-83607133,chr5:85110844-85112419,chr5:85393303-85394750,chr6:29748077-29748510,chr6:45155975-45156265,chr6:47672867-47673104,chr6:47753935-47754161,chr6:47760758-47762339,chr…	Cntnap2,Epha5,Ezh2,Fgfr1,Fgfr2,Id4,Kirrel3,Lmx1a,Nr4a3,Reln,Sema3a,Smo,Srd5a2
GO Biological Process	GO:0032891	negative regulation of organic acid transport	88	0.00324798	1	0.483136	4.25988	1.40849	6	0.0023752	0.010118	181	0.00013919	1	0.0100663	9.24749	0.540687	5	16	0.00691563	0.3125	chr2:118111372-118111678,chr2:68274161-68274391,chr6:29099536-29099815,chr8:10992533-10992996,chr8:66586947-66587434,chr8:66647982-66648329	Irs2,Lep,Npy5r,Stk39,Thbs1
GO Biological Process	GO:2001237	negative regulation of extrinsic apoptotic signaling pathway	114	0.00506268	1	0.58132	2.23078	6.27584	14	0.0105832	0.0236088	182	0.000140054	1	0.0100731	3.55104	3.37929	12	100	0.0165975	0.12	chr10:18876004-18876239,chr10:23349236-23349532,chr10:23350013-23350489,chr13:59931203-59931597,chr14:46594132-46594466,chr1:14504989-14505232,chr2:58533224-58533737,chr3:7599838-7600094,chr3:7698128-7698703,chr4:150871272-150871527,chr4:47405722-47406084,chr5:16040909-16041768,chr7:129964182-129964415,chr9:21022206-21022438	Acvr1,Bmp4,Eya1,Eya4,Gas1,Hgf,Icam1,Il7,Park7,Tgfbr1,Tnfaip3,Wdr11
GO Biological Process	GO:0035850	epithelial cell differentiation involved in kidney development	132	0.00717502	1	0.711523	2.69998	3.33335	9	0.00562117	0.0151771	183	0.000143873	1	0.0102912	5.9184	1.18275	7	35	0.00968188	0.2	chr13:83074688-83074959,chr14:46594132-46594466,chr2:137116845-137117466,chr5:18443471-18443835,chr5:18993517-18993951,chr5:19852413-19852643,chr6:29748077-29748510,chr6:90463416-90463716,chr8:89439092-89439389	Bmp4,Jag1,Klf15,Magi2,Mef2c,Sall1,Smo
GO Biological Process	GO:0072199	regulation of mesenchymal cell proliferation involved in ureter development	85	0.00302523	1	0.465885	6.85234	0.583742	4	0.000984389	0.00674536	184	0.000149862	1	0.0106614	22.194	0.135172	3	4	0.00414938	0.75	chr12:73038813-73039112,chr14:46594132-46594466,chr9:87781097-87781574,chr9:87791180-87791947	Bmp4,Six1,Tbx18
GO Biological Process	GO:0048665	neuron fate specification	369	0.0364384	1	1	2.03243	4.42819	9	0.00746744	0.0151771	191	0.000173439	1	0.0118864	5.754	1.21655	7	36	0.00968188	0.194444	chr12:73038813-73039112,chr14:104052371-104052646,chr1:14504989-14505232,chr2:148234315-148234543,chr6:64939483-64939738,chr7:49343165-49343549,chr7:49420531-49421033,chr7:78439351-78440209,chr7:78511386-78511621	Atoh1,Dbx1,Eya1,Foxa2,Ntrk3,Pou4f1,Six1
GO Biological Process	GO:0021543	pallium development	250	0.0204244	1	1	1.54947	16.7799	26	0.0282967	0.0438449	193	0.000176608	1	0.0119782	2.73404	6.2179	17	184	0.0235131	0.0923913	chr12:49289208-49289543,chr13:47478053-47479328,chr13:48324587-48324928,chr17:13426846-13427185,chr17:13550736-13552978,chr17:74179184-74180466,chr1:168344230-168344636,chr2:134699015-134699254,chr4:47611036-47611277,chr5:12429228-12429474,chr5:12703293-12703938,chr5:13163508-13163911,chr5:22512733-22514337,chr5:83606901-83607133,chr5:85110844-85112419,chr5:85393303-85394750,chr6:134439337-134440…	Afdn,Atoh1,Epha5,Ezh2,Foxg1,Gng12,Id4,Kirrel3,Lmx1a,Lrp6,Nr4a3,Plcb1,Reln,Sema3a,Smo,Srd5a2,Tacc1
GO Biological Process	GO:0060384	innervation	83	0.00279174	1	0.440287	2.9147	3.43089	10	0.00578564	0.0168634	194	0.0001882	1	0.0126986	6.82892	0.878617	6	26	0.00829875	0.230769	chr14:104052371-104052646,chr14:111399315-111399548,chr1:12413396-12413752,chr1:12693691-12694262,chr1:12796133-12796435,chr3:104596995-104597270,chr5:12429228-12429474,chr5:12703293-12703938,chr5:13163508-13163911,chr7:57497128-57497566	Gabra5,Lrig2,Pou4f1,Sema3a,Slitrk6,Sulf1
GO Biological Process	GO:0030902	hindbrain development	171	0.0120824	1	0.924901	1.70601	12.8956	22	0.0217463	0.0370995	197	0.000205099	1	0.0136282	2.80161	5.71101	16	169	0.02213	0.0946746	chr13:59931203-59931597,chr14:104052371-104052646,chr14:48458640-48458935,chr14:97172407-97172674,chr1:168344230-168344636,chr2:148234315-148234543,chr4:58613127-58613356,chr4:58739610-58739965,chr4:58749317-58749636,chr4:82505462-82505976,chr4:82506205-82506439,chr6:134439337-134440129,chr6:29748077-29748510,chr6:36787582-36787833,chr6:47672867-47673104,chr6:47753935-47754161,chr6:47760758-47762…	Dlc1,Ezh2,Foxa2,Gas1,Hoxa1,Klhl1,Lmx1a,Lpar1,Lrp6,Myo16,Nfib,Nfix,Otx2,Pou4f1,Ptn,Smo
GO Biological Process	GO:0003158	endothelium development	81	0.00268753	1	0.434318	2.2444	7.12885	16	0.0120217	0.0269815	201	0.000246598	1	0.0160596	3.57705	3.07516	11	91	0.0152144	0.120879	chr10:56468820-56469059,chr14:46594132-46594466,chr14:79703765-79704077,chr17:13426846-13427185,chr17:13550736-13552978,chr2:144331733-144332068,chr2:58533224-58533737,chr3:61649084-61649628,chr3:62102690-62103111,chr3:62339038-62339730,chr3:62439570-62440341,chr3:62503655-62503942,chr5:151585578-151585814,chr5:76075677-76075963,chr6:36787582-36787833,chr9:21022206-21022438	Acvr1,Afdn,Arhgef26,Bmp4,Cnmd,Gja1,Icam1,Kdr,Ovol2,Ptn,Stard13
GO Biological Process	GO:0061217	regulation of mesonephros development	265	0.0226679	1	1	2.53287	2.76366	7	0.00466048	0.0118044	206	0.000290735	1	0.0184744	6.34114	0.946202	6	28	0.00829875	0.214286	chr12:73038813-73039112,chr14:46594132-46594466,chr2:8944048-8944294,chr3:20743542-20743783,chr3:20744117-20744412,chr6:29748077-29748510,chr8:89439092-89439389	Agtr1b,Bmp4,Gata3,Sall1,Six1,Smo
GO Biological Process	GO:0003156	regulation of animal organ formation	430	0.0447314	1	1	1.95379	4.60644	9	0.00776803	0.0151771	215	0.000344529	1	0.0209762	5.1786	1.35172	7	40	0.00968188	0.175	chr10:17753361-17753636,chr12:73038813-73039112,chr14:46594132-46594466,chr17:29457857-29458196,chr1:12413396-12413752,chr1:12693691-12694262,chr1:12796133-12796435,chr1:14504989-14505232,chr8:25483582-25483880	Bmp4,Cited2,Eya1,Fgfr1,Pim1,Six1,Sulf1
GO Biological Process	GO:0090102	cochlea development	359	0.0347609	1	1	1.9626	5.0953	10	0.0085924	0.0168634	220	0.000377745	1	0.0224758	4.46671	1.79103	8	53	0.011065	0.150943	chr12:73038813-73039112,chr14:111399315-111399548,chr1:14504989-14505232,chr2:8944048-8944294,chr6:52064246-52064544,chr7:57497128-57497566,chr7:78439351-78440209,chr7:78511386-78511621,chr9:87781097-87781574,chr9:87791180-87791947	Eya1,Gabra5,Gata3,Hoxa1,Ntrk3,Six1,Slitrk6,Tbx18
GO Biological Process	GO:0030318	melanocyte differentiation	242	0.0190927	1	1	2.62603	2.66562	7	0.00449515	0.0118044	223	0.00044156	1	0.0259194	7.39799	0.675859	5	20	0.00691563	0.25	chr13:83074688-83074959,chr14:103843201-103843822,chr14:104052371-104052646,chr14:22695588-22696420,chr6:97616370-97616991,chr7:56151449-56151901,chr7:56291329-56291881	Ednrb,Lrmda,Mef2c,Mitf,Oca2
GO Biological Process	GO:0009880	embryonic pattern specification	239	0.0183701	1	1	2.01797	5.94657	12	0.0100279	0.0202361	230	0.000505867	1	0.0287904	3.85982	2.33171	9	69	0.0124481	0.130435	chr12:37108418-37108768,chr14:48458640-48458935,chr2:148234315-148234543,chr5:12429228-12429474,chr5:12703293-12703938,chr5:13163508-13163911,chr6:134439337-134440129,chr6:72714167-72714404,chr7:129964182-129964415,chr7:62428717-62428961,chr7:62606518-62606780,chr7:66046411-66046688	Fgfr2,Foxa2,Lrp6,Meox2,Otx2,Pcsk6,Peg12,Sema3a,Tcf7l1
GO Biological Process	GO:0035282	segmentation	372	0.037146	1	1	1.72182	8.13092	14	0.0137115	0.0236088	233	0.000514965	1	0.0289309	3.288	3.3455	11	99	0.0152144	0.111111	chr12:37108418-37108768,chr14:46594132-46594466,chr14:48458640-48458935,chr14:79703765-79704077,chr2:148234315-148234543,chr5:12429228-12429474,chr5:12703293-12703938,chr5:13163508-13163911,chr5:17660696-17661161,chr6:134439337-134440129,chr6:72714167-72714404,chr7:66046411-66046688,chr9:87781097-87781574,chr9:87791180-87791947	Bmp4,Foxa2,Lrp6,Meox2,Otx2,Pcdh8,Pcsk6,Sema3a,Sema3c,Tbx18,Tcf7l1
GO Biological Process	GO:0072178	nephric duct morphogenesis	60	0.00162985	1	0.355578	3.73748	2.14048	8	0.00360957	0.0134907	234	0.000515342	1	0.0288283	9.86399	0.405515	4	12	0.0055325	0.333333	chr14:46594132-46594466,chr2:8944048-8944294,chr4:27862242-27862587,chr4:28634900-28635181,chr4:28815146-28815406,chr4:28976167-28976560,chr4:29237311-29237573,chr8:8649775-8650377	Bmp4,Efnb2,Epha7,Gata3
GO Biological Process	GO:0045665	negative regulation of neuron differentiation	243	0.0194434	1	1	1.51524	19.139	29	0.0322748	0.0489039	244	0.000590936	1	0.0317023	2.466	6.89376	17	204	0.0235131	0.0833333	chr10:42316294-42316532,chr12:49289208-49289543,chr13:47478053-47479328,chr13:48324587-48324928,chr14:103843201-103843822,chr14:104052371-104052646,chr1:168344230-168344636,chr2:137116845-137117466,chr2:148234315-148234543,chr3:104596995-104597270,chr3:7698128-7698703,chr4:27862242-27862587,chr4:28634900-28635181,chr4:28815146-28815406,chr4:28976167-28976560,chr4:29237311-29237573,chr4:58613127-5…	Ednrb,Efnb2,Epha7,Fat3,Foxa2,Foxg1,Foxo3,Id4,Jag1,Lmx1a,Lpar1,Lrig2,Pbx1,Rgma,Sema3a,Stmn2,Ube3a
GO Biological Process	GO:0032835	glomerulus development	101	0.00393144	1	0.50953	2.38669	5.44687	13	0.00918527	0.0219224	249	0.000625577	1	0.0328868	4.15326	1.9262	8	57	0.011065	0.140351	chr13:13431485-13431711,chr13:83074688-83074959,chr14:46594132-46594466,chr1:12413396-12413752,chr1:12693691-12694262,chr1:12796133-12796435,chr2:137116845-137117466,chr5:18443471-18443835,chr5:18993517-18993951,chr5:19852413-19852643,chr6:90463416-90463716,chr9:34586160-34586386,chr9:34754760-34754995	Bmp4,Jag1,Kirrel3,Klf15,Magi2,Mef2c,Nid1,Sulf1
GO Biological Process	GO:2000351	regulation of endothelial cell apoptotic process	154	0.00983987	1	0.836389	3.00429	2.33	7	0.00392918	0.0118044	251	0.000630025	1	0.0328567	4.70782	1.48689	7	44	0.00968188	0.159091	chr10:18876004-18876239,chr10:42316294-42316532,chr2:118111372-118111678,chr2:8944048-8944294,chr5:76075677-76075963,chr8:13529437-13530162,chr9:21022206-21022438	Foxo3,Gas6,Gata3,Icam1,Kdr,Thbs1,Tnfaip3
GO Biological Process	GO:1903792	negative regulation of anion transport	122	0.00607598	1	0.651923	3.73453	1.60663	6	0.00270932	0.010118	256	0.000709148	1	0.0362608	6.72545	0.743445	5	22	0.00691563	0.227273	chr2:118111372-118111678,chr2:68274161-68274391,chr6:29099536-29099815,chr8:10992533-10992996,chr8:66586947-66587434,chr8:66647982-66648329	Irs2,Lep,Npy5r,Stk39,Thbs1
GO Biological Process	GO:0061218	negative regulation of mesonephros development	382	0.0381682	1	1	4.09319	0.732925	3	0.00123596	0.00505902	257	0.000712051	1	0.0362675	14.796	0.202758	3	6	0.00414938	0.5	chr12:73038813-73039112,chr14:46594132-46594466,chr2:8944048-8944294	Bmp4,Gata3,Six1
GO Biological Process	GO:0048483	autonomic nervous system development	251	0.0208724	1	1	2.05344	5.35685	11	0.00903348	0.0185498	259	0.000724621	1	0.0366228	4.6032	1.52068	7	45	0.00968188	0.155556	chr12:73038813-73039112,chr14:103843201-103843822,chr14:104052371-104052646,chr16:25802453-25802944,chr2:8944048-8944294,chr5:12429228-12429474,chr5:12703293-12703938,chr5:13163508-13163911,chr6:52064246-52064544,chr7:49343165-49343549,chr7:49420531-49421033	Ednrb,Gata3,Hoxa1,Nav2,Sema3a,Six1,Trp63
GO Biological Process	GO:0019935	cyclic-nucleotide-mediated signaling	261	0.0219428	1	1	2.23167	4.03285	9	0.00680076	0.0151771	261	0.000740407	1	0.0371338	5.38036	1.11517	6	33	0.00829875	0.181818	chr10:14692995-14693322,chr13:69383622-69384173,chr14:103843201-103843822,chr14:104052371-104052646,chr2:72241994-72242238,chr5:17660696-17661161,chr5:83606901-83607133,chr5:85110844-85112419,chr5:85393303-85394750	Adcy2,Adgrg6,Cd36,Ednrb,Epha5,Rapgef4
GO Biological Process	GO:0045616	regulation of keratinocyte differentiation	272	0.0233374	1	1	2.76315	2.17143	6	0.00366178	0.010118	261	0.000740407	1	0.0371338	5.38036	1.11517	6	33	0.00829875	0.181818	chr10:61783815-61784098,chr12:79887537-79887803,chr16:25802453-25802944,chr2:144331733-144332068,chr4:150871272-150871527,chr9:78927297-78927698	Cd109,Errfi1,H2afy2,Ovol2,Trp63,Zfp36l1
GO Biological Process	GO:0003012	muscle system process	263	0.0226224	1	1	1.56603	15.3254	24	0.0258438	0.0404722	274	0.000864823	1	0.0413158	2.31589	7.77238	18	230	0.0248963	0.0782609	chr10:33307578-33307837,chr11:67120481-67120762,chr13:83074688-83074959,chr14:103843201-103843822,chr14:104052371-104052646,chr14:113524665-113525178,chr1:12413396-12413752,chr1:12693691-12694262,chr1:12796133-12796435,chr2:112591334-112591560,chr2:66401930-66402159,chr3:61294698-61294923,chr3:61336975-61337340,chr4:120172063-120172339,chr5:122510689-122511142,chr5:122511436-122511708,chr5:160409…	Atp2a2,Cacna2d1,Edn2,Ednrb,Ezh2,Il15,Klf15,Lep,Mef2c,Myh2,Myh3,Myom2,P2ry1,Ryr3,Scn1a,Sulf1,Tpm3-rs7,Trdn
GO Biological Process	GO:0045880	positive regulation of smoothened signaling pathway	245	0.0197383	1	1	2.60783	2.68422	7	0.00452651	0.0118044	275	0.000873668	1	0.0415866	5.22211	1.14896	6	34	0.00829875	0.176471	chr13:59931203-59931597,chr18:60648839-60649071,chr2:148234315-148234543,chr3:40682255-40682528,chr3:66346432-66346745,chr3:66666922-66667382,chr6:29748077-29748510	Foxa2,Gas1,Intu,Ndst1,Shox2,Smo
GO Biological Process	GO:0060231	mesenchymal to epithelial transition	498	0.0529603	1	1	2.86721	1.39508	4	0.00235258	0.00674536	283	0.000987373	1	0.0456703	8.45485	0.473101	4	14	0.0055325	0.285714	chr14:46594132-46594466,chr2:8944048-8944294,chr6:29748077-29748510,chr8:89439092-89439389	Bmp4,Gata3,Sall1,Smo
GO Biological Process	GO:0001937	negative regulation of endothelial cell proliferation	32	0.000646534	1	0.264473	3.88991	2.31368	9	0.00390165	0.0151771	288	0.00102466	1	0.0465722	5.07291	1.18275	6	35	0.00829875	0.171429	chr10:56468820-56469059,chr14:79703765-79704077,chr1:12413396-12413752,chr1:12693691-12694262,chr1:12796133-12796435,chr2:118111372-118111678,chr4:47405722-47406084,chr6:17170551-17170936,chr6:17231254-17231537	Cav2,Cnmd,Gja1,Sulf1,Tgfbr1,Thbs1
GO Biological Process	GO:1901031	regulation of response to reactive oxygen species	348	0.0330834	1	1	2.54107	2.36122	6	0.00398181	0.010118	288	0.00102466	1	0.0465722	5.07291	1.18275	6	35	0.00829875	0.171429	chr10:42316294-42316532,chr4:150871272-150871527,chr4:47611036-47611277,chr5:16040909-16041768,chr5:17660696-17661161,chr6:25581300-25581558	Cd36,Foxo3,Gpr37,Hgf,Nr4a3,Park7
GO Biological Process	GO:1905332	positive regulation of morphogenesis of an epithelium	386	0.0388616	1	1	2.25178	3.10865	7	0.00524224	0.0118044	288	0.00102466	1	0.0465722	5.07291	1.18275	6	35	0.00829875	0.171429	chr12:73038813-73039112,chr14:46594132-46594466,chr2:8944048-8944294,chr3:20743542-20743783,chr3:20744117-20744412,chr6:29748077-29748510,chr8:89439092-89439389	Agtr1b,Bmp4,Gata3,Sall1,Six1,Smo
GO Biological Process	GO:0061213	positive regulation of mesonephros development	320	0.0291157	1	1	2.62111	2.28911	6	0.00386022	0.010118	298	0.00108235	1	0.0475435	6.165	0.811031	5	24	0.00691563	0.208333	chr12:73038813-73039112,chr2:8944048-8944294,chr3:20743542-20743783,chr3:20744117-20744412,chr6:29748077-29748510,chr8:89439092-89439389	Agtr1b,Gata3,Sall1,Six1,Smo
GO Biological Process	GO:0002064	epithelial cell development	276	0.0241007	1	1	1.54042	16.2293	25	0.0273682	0.0421585	302	0.00111819	1	0.0484673	2.329	7.29928	17	216	0.0235131	0.0787037	chr10:44779763-44780061,chr10:56468820-56469059,chr14:111399315-111399548,chr14:46594132-46594466,chr14:79703765-79704077,chr14:99283093-99284424,chr14:99591117-99591632,chr16:25802453-25802944,chr17:13426846-13427185,chr17:13550736-13552978,chr17:89766299-89766541,chr1:118489945-118492005,chr2:137116845-137117466,chr3:61649084-61649628,chr3:62102690-62103111,chr3:62339038-62339730,chr3:62439570-…	Afdn,Arhgef26,Bmp4,Cnmd,Fgfr1,Fgfr2,Fshr,Gja1,Icam1,Jag1,Klf5,Magi2,Prdm1,Slitrk6,Smo,Tfcp2l1,Trp63
GO Biological Process	GO:0098886	modification of dendritic spine	47	0.00120079	1	0.334432	40.1084	0.0498648	2	8.41e-05	0.00337268	304	0.00114044	1	0.0491063	29.592	0.0675859	2	2	0.00276625	1	chr11:65162439-65162878,chr18:60648839-60649071	Arhgap44,Synpo
GO Biological Process	GO:0010813	neuropeptide catabolic process	95	0.00359262	1	0.495026	22.9028	0.0873255	2	0.000147261	0.00337268	304	0.00114044	1	0.0491063	29.592	0.0675859	2	2	0.00276625	1	chr4:137930760-137931017,chr9:90055048-90055277	Ctsh,Ece1
GO Biological Process	GO:0021740	principal sensory nucleus of trigeminal nerve development	111	0.00484682	1	0.571576	5.99221	0.667533	4	0.00112569	0.00674536	304	0.00114044	1	0.0491063	29.592	0.0675859	2	2	0.00276625	1	chr4:82505462-82505976,chr4:82506205-82506439,chr9:34586160-34586386,chr9:34754760-34754995	Kirrel3,Nfib
GO Biological Process	GO:2000791	negative regulation of mesenchymal cell proliferation involved in lung development	189	0.0136215	1	0.943415	6.11794	0.490361	3	0.000826916	0.00505902	304	0.00114044	1	0.0491063	29.592	0.0675859	2	2	0.00276625	1	chr4:82505462-82505976,chr4:82506205-82506439,chr6:12371294-12371552	Nfib,Phf14
GO Biological Process	GO:1905277	negative regulation of epithelial tube formation	341	0.0320447	1	1	7.20587	0.277552	2	0.000468047	0.00337268	304	0.00114044	1	0.0491063	29.592	0.0675859	2	2	0.00276625	1	chr2:8944048-8944294,chr6:134439337-134440129	Gata3,Lrp6
GO Biological Process	GO:0035607	fibroblast growth factor receptor signaling pathway involved in orbitofrontal cortex development	368	0.0357251	1	1	6.78679	0.29469	2	0.000496948	0.00337268	304	0.00114044	1	0.0491063	29.592	0.0675859	2	2	0.00276625	1	chr7:129964182-129964415,chr8:25483582-25483880	Fgfr1,Fgfr2
GO Biological Process	GO:0061443	endocardial cushion cell differentiation	477	0.0511129	1	1	5.55546	0.360006	2	0.000607093	0.00337268	304	0.00114044	1	0.0491063	29.592	0.0675859	2	2	0.00276625	1	chr2:137116845-137117466,chr2:58533224-58533737	Acvr1,Jag1
GO Biological Process	GO:0022037	metencephalon development	315	0.0282311	1	1	1.71398	9.33501	16	0.015742	0.0269815	314	0.00117262	1	0.048884	2.81828	4.25791	12	126	0.0165975	0.0952381	chr13:59931203-59931597,chr14:48458640-48458935,chr14:97172407-97172674,chr1:168344230-168344636,chr4:58613127-58613356,chr4:58739610-58739965,chr4:58749317-58749636,chr6:134439337-134440129,chr6:29748077-29748510,chr6:36787582-36787833,chr6:47672867-47673104,chr6:47753935-47754161,chr6:47760758-47762339,chr6:52064246-52064544,chr8:10992533-10992996,chr8:84774469-84774713	Ezh2,Gas1,Hoxa1,Klhl1,Lmx1a,Lpar1,Lrp6,Myo16,Nfix,Otx2,Ptn,Smo
GO Biological Process	GO:0002692	negative regulation of cellular extravasation	178	0.0125175	1	0.92053	4.53472	0.882084	4	0.00148749	0.00674536	317	0.00121479	1	0.0501629	12.6823	0.236551	3	7	0.00414938	0.428571	chr13:119598383-119599155,chr13:119599563-119600402,chr2:134699015-134699254,chr8:4347422-4348376	Ccl25,Ccl28,Plcb1
GO Biological Process	GO:0072176	nephric duct development	74	0.00235379	1	0.416366	3.51944	2.27309	8	0.0038332	0.0134907	321	0.00131063	1	0.0534458	7.89119	0.506894	4	15	0.0055325	0.266667	chr14:46594132-46594466,chr2:8944048-8944294,chr4:27862242-27862587,chr4:28634900-28635181,chr4:28815146-28815406,chr4:28976167-28976560,chr4:29237311-29237573,chr8:8649775-8650377	Bmp4,Efnb2,Epha7,Gata3
GO Biological Process	GO:0003300	cardiac muscle hypertrophy	42	0.00105339	1	0.328308	4.00873	1.99564	8	0.00336533	0.0134907	323	0.00131569	1	0.0533199	5.9184	0.844824	5	25	0.00691563	0.2	chr13:83074688-83074959,chr5:122510689-122511142,chr5:122511436-122511708,chr6:29099536-29099815,chr6:47672867-47673104,chr6:47753935-47754161,chr6:47760758-47762339,chr6:90463416-90463716	Atp2a2,Ezh2,Klf15,Lep,Mef2c
GO Biological Process	GO:1903205	regulation of hydrogen peroxide-induced cell death	409	0.0422617	1	1	2.65861	1.88068	5	0.00317147	0.0084317	323	0.00131569	1	0.0533199	5.9184	0.844824	5	25	0.00691563	0.2	chr10:42316294-42316532,chr4:150871272-150871527,chr4:47611036-47611277,chr5:16040909-16041768,chr6:25581300-25581558	Foxo3,Gpr37,Hgf,Nr4a3,Park7
GO Biological Process	GO:1901343	negative regulation of vasculature development	264	0.0226265	1	1	1.89694	6.85315	13	0.0115567	0.0219224	328	0.00138891	1	0.0554294	3.11495	3.21033	10	95	0.0138313	0.105263	chr12:37108418-37108768,chr14:46594132-46594466,chr14:79703765-79704077,chr18:69015980-69016216,chr1:12413396-12413752,chr1:12693691-12694262,chr1:12796133-12796435,chr1:25412664-25412909,chr1:26476857-26477160,chr2:118111372-118111678,chr5:151585578-151585814,chr6:36787582-36787833,chr6:93060400-93060707	Adamts9,Adgrb3,Bmp4,Cnmd,Meox2,Ptn,Stard13,Sulf1,Tcf4,Thbs1
GO Biological Process	GO:0009798	axis specification	457	0.0487399	1	1	1.73439	6.91886	12	0.0116676	0.0202361	328	0.00138891	1	0.0554294	3.11495	3.21033	10	95	0.0138313	0.105263	chr10:17753361-17753636,chr14:46594132-46594466,chr14:48458640-48458935,chr2:148234315-148234543,chr6:134439337-134440129,chr6:29748077-29748510,chr6:72714167-72714404,chr7:62428717-62428961,chr7:62606518-62606780,chr7:66046411-66046688,chr9:87781097-87781574,chr9:87791180-87791947	Bmp4,Cited2,Foxa2,Lrp6,Otx2,Pcsk6,Peg12,Smo,Tbx18,Tcf7l1
GO Biological Process	GO:0048872	homeostasis of number of cells	124	0.00644444	1	0.680304	1.80934	12.1591	22	0.0205044	0.0370995	331	0.00140305	1	0.0554863	2.2194	8.11031	18	240	0.0248963	0.075	chr10:17753361-17753636,chr10:18876004-18876239,chr11:78374157-78374781,chr13:83074688-83074959,chr14:46594132-46594466,chr15:55231157-55231476,chr17:13426846-13427185,chr17:13550736-13552978,chr1:87270791-87271036,chr2:134699015-134699254,chr2:8944048-8944294,chr3:29300788-29301047,chr3:7599838-7600094,chr3:7698128-7698703,chr4:3775847-3776124,chr4:59902485-59903050,chr5:22982646-22982927,chr6:2…	Afdn,Bmp4,Cited2,Col14a1,Dock11,Ezh2,Foxn1,Gata3,Gigyf2,Il7,Kmt2e,Lyn,Mecom,Mef2c,Plcb1,Slc46a2,Smo,Tnfaip3
GO Biological Process	GO:1902041	regulation of extrinsic apoptotic signaling pathway via death domain receptors	270	0.0231323	1	1	2.52199	2.77559	7	0.00468059	0.0118044	339	0.00155226	1	0.0599382	4.06164	1.72344	7	51	0.00968188	0.137255	chr10:18876004-18876239,chr1:191182515-191183216,chr2:118111372-118111678,chr3:142120584-142120948,chr4:150871272-150871527,chr5:16040909-16041768,chr9:21022206-21022438	Atf3,Bmpr1b,Hgf,Icam1,Park7,Thbs1,Tnfaip3
GO Biological Process	GO:0014897	striated muscle hypertrophy	44	0.00111868	1	0.332808	3.97054	2.01484	8	0.0033977	0.0134907	341	0.00158413	1	0.0608103	5.69076	0.878617	5	26	0.00691563	0.192308	chr13:83074688-83074959,chr5:122510689-122511142,chr5:122511436-122511708,chr6:29099536-29099815,chr6:47672867-47673104,chr6:47753935-47754161,chr6:47760758-47762339,chr6:90463416-90463716	Atp2a2,Ezh2,Klf15,Lep,Mef2c
GO Biological Process	GO:0090189	regulation of branching involved in ureteric bud morphogenesis	410	0.0423545	1	1	2.39018	2.51027	6	0.00423317	0.010118	341	0.00158413	1	0.0608103	5.69076	0.878617	5	26	0.00691563	0.192308	chr12:73038813-73039112,chr14:46594132-46594466,chr3:20743542-20743783,chr3:20744117-20744412,chr6:29748077-29748510,chr8:89439092-89439389	Agtr1b,Bmp4,Sall1,Six1,Smo
GO Biological Process	GO:0001755	neural crest cell migration	441	0.046368	1	1	1.9401	4.63893	9	0.00782281	0.0151771	344	0.00159947	1	0.0608637	4.67242	1.28413	6	38	0.00829875	0.157895	chr14:103843201-103843822,chr14:104052371-104052646,chr2:144331733-144332068,chr2:58533224-58533737,chr5:12429228-12429474,chr5:12703293-12703938,chr5:13163508-13163911,chr5:17660696-17661161,chr6:29748077-29748510	Acvr1,Ednrb,Ovol2,Sema3a,Sema3c,Smo
GO Biological Process	GO:1904035	regulation of epithelial cell apoptotic process	355	0.0343493	1	1	2.16741	3.69105	8	0.00622437	0.0134907	346	0.00166704	1	0.0630682	3.58691	2.23033	8	66	0.011065	0.121212	chr10:18876004-18876239,chr10:42316294-42316532,chr12:79887537-79887803,chr2:118111372-118111678,chr2:8944048-8944294,chr5:76075677-76075963,chr8:13529437-13530162,chr9:21022206-21022438	Foxo3,Gas6,Gata3,Icam1,Kdr,Thbs1,Tnfaip3,Zfp36l1
GO Biological Process	GO:2000270	negative regulation of fibroblast apoptotic process	224	0.015824	1	0.924716	5.77942	0.519083	3	0.000875351	0.00505902	364	0.00189494	1	0.068145	11.097	0.270344	3	8	0.00414938	0.375	chr2:94583109-94583384,chr7:92765598-92765884,chr8:13529437-13530162	Api5,Ddias,Gas6
GO Biological Process	GO:0032102	negative regulation of response to external stimulus	447	0.0467999	1	1	1.45276	16.5203	24	0.0278588	0.0404722	368	0.00192545	1	0.0684895	2.1058	9.02272	19	267	0.0262794	0.0711611	chr10:18876004-18876239,chr10:44779763-44780061,chr10:56468820-56469059,chr13:20565319-20565715,chr17:35814755-35815150,chr1:118489945-118492005,chr1:172558158-172558578,chr2:118111372-118111678,chr2:8944048-8944294,chr3:104596995-104597270,chr5:12429228-12429474,chr5:12703293-12703938,chr5:13163508-13163911,chr5:16040909-16041768,chr6:29099536-29099815,chr7:73414176-73414510,chr8:66586947-665874…	Aoah,Cd109,Clasp1,Gata3,Gja1,Hgf,Ier3,Lep,Lrig2,Muc16,Npy5r,Nt5e,Prdm1,Rgma,Sema3a,Slamf8,Thbs1,Tnfaip3,Ubash3b
GO Biological Process	GO:0014898	cardiac muscle hypertrophy in response to stress	26	0.000347409	1	0.174907	5.5011	1.27247	7	0.00214582	0.0118044	377	0.00216553	1	0.0751905	6.96282	0.57448	4	17	0.0055325	0.235294	chr13:83074688-83074959,chr5:122510689-122511142,chr5:122511436-122511708,chr6:47672867-47673104,chr6:47753935-47754161,chr6:47760758-47762339,chr6:90463416-90463716	Atp2a2,Ezh2,Klf15,Mef2c
GO Biological Process	GO:0009948	anterior/posterior axis specification	292	0.0264872	1	1	2.28321	3.50383	8	0.00590866	0.0134907	379	0.00217629	1	0.0751652	3.836	1.82482	7	54	0.00968188	0.12963	chr14:46594132-46594466,chr14:48458640-48458935,chr2:148234315-148234543,chr6:134439337-134440129,chr6:72714167-72714404,chr7:66046411-66046688,chr9:87781097-87781574,chr9:87791180-87791947	Bmp4,Foxa2,Lrp6,Otx2,Pcsk6,Tbx18,Tcf7l1
GO Biological Process	GO:0001936	regulation of endothelial cell proliferation	266	0.0229184	1	1	1.89348	6.86569	13	0.0115779	0.0219224	381	0.00220547	1	0.0757731	2.9299	3.41309	10	101	0.0138313	0.0990099	chr10:56468820-56469059,chr14:46594132-46594466,chr14:79703765-79704077,chr1:12413396-12413752,chr1:12693691-12694262,chr1:12796133-12796435,chr2:118111372-118111678,chr4:47405722-47406084,chr4:95318765-95319129,chr5:76075677-76075963,chr6:17170551-17170936,chr6:17231254-17231537,chr6:29099536-29099815	Bmp4,Cav2,Cnmd,Gja1,Jun,Kdr,Lep,Sulf1,Tgfbr1,Thbs1
GO Biological Process	GO:0014896	muscle hypertrophy	61	0.00165286	1	0.354687	3.729	2.14535	8	0.00361779	0.0134907	384	0.00223856	1	0.0763092	5.28428	0.946202	5	28	0.00691563	0.178571	chr13:83074688-83074959,chr5:122510689-122511142,chr5:122511436-122511708,chr6:29099536-29099815,chr6:47672867-47673104,chr6:47753935-47754161,chr6:47760758-47762339,chr6:90463416-90463716	Atp2a2,Ezh2,Klf15,Lep,Mef2c
GO Biological Process	GO:0045765	regulation of angiogenesis	478	0.0511607	1	1	1.46555	15.0114	22	0.0253143	0.0370995	386	0.00229523	1	0.0778357	2.17776	7.80617	17	231	0.0235131	0.0735931	chr12:37108418-37108768,chr13:12834798-12835043,chr13:74528723-74530605,chr14:79703765-79704077,chr16:93457109-93457350,chr18:69015980-69016216,chr1:12413396-12413752,chr1:12693691-12694262,chr1:12796133-12796435,chr1:25412664-25412909,chr1:26476857-26477160,chr2:118111372-118111678,chr5:151585578-151585814,chr5:16040909-16041768,chr5:76075677-76075963,chr6:21379347-21379734,chr6:21731689-2173197…	Adamts9,Adgrb3,Cnmd,Ctsh,Erap1,Hgf,Kdr,Lep,Meox2,Prl2c2,Ptn,Runx1,Stard13,Sulf1,Tcf4,Thbs1,Tspan12
GO Biological Process	GO:0007431	salivary gland development	183	0.0132829	1	0.950129	2.43654	3.69377	9	0.00622895	0.0151771	389	0.00239137	1	0.0804707	4.33053	1.38551	6	41	0.00829875	0.146342	chr1:118489945-118492005,chr4:82505462-82505976,chr4:82506205-82506439,chr5:12429228-12429474,chr5:12703293-12703938,chr5:13163508-13163911,chr5:17660696-17661161,chr7:129964182-129964415,chr8:25483582-25483880	Fgfr1,Fgfr2,Nfib,Sema3a,Sema3c,Tfcp2l1
GO Biological Process	GO:0021766	hippocampus development	72	0.00224913	1	0.408905	2.3618	6.3511	15	0.0107101	0.0252951	392	0.00247253	1	0.0825648	3.09684	2.90619	9	86	0.0124481	0.104651	chr13:47478053-47479328,chr13:48324587-48324928,chr17:74179184-74180466,chr1:168344230-168344636,chr4:47611036-47611277,chr5:22512733-22514337,chr5:83606901-83607133,chr5:85110844-85112419,chr5:85393303-85394750,chr6:29748077-29748510,chr6:47672867-47673104,chr6:47753935-47754161,chr6:47760758-47762339,chr9:34586160-34586386,chr9:34754760-34754995	Epha5,Ezh2,Id4,Kirrel3,Lmx1a,Nr4a3,Reln,Smo,Srd5a2
GO Biological Process	GO:0016525	negative regulation of angiogenesis	254	0.0212608	1	1	1.9749	6.07625	12	0.0102466	0.0202361	392	0.00247253	1	0.0825648	3.09684	2.90619	9	86	0.0124481	0.104651	chr12:37108418-37108768,chr14:79703765-79704077,chr18:69015980-69016216,chr1:12413396-12413752,chr1:12693691-12694262,chr1:12796133-12796435,chr1:25412664-25412909,chr1:26476857-26477160,chr2:118111372-118111678,chr5:151585578-151585814,chr6:36787582-36787833,chr6:93060400-93060707	Adamts9,Adgrb3,Cnmd,Meox2,Ptn,Stard13,Sulf1,Tcf4,Thbs1
GO Biological Process	GO:0014888	striated muscle adaptation	64	0.00180599	1	0.369381	3.67568	2.17647	8	0.00367027	0.0134907	396	0.00263072	1	0.0869599	5.10206	0.979995	5	29	0.00691563	0.172414	chr13:83074688-83074959,chr5:122510689-122511142,chr5:122511436-122511708,chr6:47672867-47673104,chr6:47753935-47754161,chr6:47760758-47762339,chr6:90463416-90463716,chr8:82293476-82293710	Atp2a2,Ezh2,Il15,Klf15,Mef2c
GO Biological Process	GO:2000352	negative regulation of endothelial cell apoptotic process	274	0.0237727	1	1	3.11548	1.60489	5	0.00270639	0.0084317	396	0.00263072	1	0.0869599	5.10206	0.979995	5	29	0.00691563	0.172414	chr10:18876004-18876239,chr2:8944048-8944294,chr5:76075677-76075963,chr8:13529437-13530162,chr9:21022206-21022438	Gas6,Gata3,Icam1,Kdr,Tnfaip3
GO Biological Process	GO:0042026	protein refolding	78	0.00256939	1	0.431196	11.2673	0.266257	3	0.000449	0.00505902	400	0.00271051	1	0.0887015	6.57599	0.608273	4	18	0.0055325	0.222222	chr12:76412177-76412851,chr17:34964809-34965155,chr17:34970464-34971421	Hspa1a,Hspa1b,Hspa1l,Hspa2
GO Biological Process	GO:0021783	preganglionic parasympathetic fiber development	93	0.00346172	1	0.487246	3.66838	1.9082	7	0.00321787	0.0118044	400	0.00271051	1	0.0887015	6.57599	0.608273	4	18	0.0055325	0.222222	chr12:73038813-73039112,chr5:12429228-12429474,chr5:12703293-12703938,chr5:13163508-13163911,chr6:52064246-52064544,chr7:49343165-49343549,chr7:49420531-49421033	Hoxa1,Nav2,Sema3a,Six1
GO Biological Process	GO:1903206	negative regulation of hydrogen peroxide-induced cell death	371	0.0369072	1	1	3.2334	1.23709	4	0.00208615	0.00674536	400	0.00271051	1	0.0887015	6.57599	0.608273	4	18	0.0055325	0.222222	chr4:150871272-150871527,chr4:47611036-47611277,chr5:16040909-16041768,chr6:25581300-25581558	Gpr37,Hgf,Nr4a3,Park7
GO Biological Process	GO:0010640	regulation of platelet-derived growth factor receptor signaling pathway	389	0.0396162	1	1	3.15917	1.26616	4	0.00213517	0.00674536	400	0.00271051	1	0.0887015	6.57599	0.608273	4	18	0.0055325	0.222222	chr10:127621330-127621649,chr17:89766299-89766541,chr3:104596995-104597270,chr6:12371294-12371552	Fshr,Lrig2,Lrp1,Phf14
GO Biological Process	GO:0051956	negative regulation of amino acid transport	121	0.00571019	1	0.617739	5.71566	0.699832	4	0.00118015	0.00674536	405	0.00277127	1	0.0895703	9.86399	0.304136	3	9	0.00414938	0.333333	chr2:68274161-68274391,chr6:29099536-29099815,chr8:66586947-66587434,chr8:66647982-66648329	Lep,Npy5r,Stk39
GO Biological Process	GO:0045657	positive regulation of monocyte differentiation	273	0.0236201	1	1	4.95219	0.605793	3	0.00102157	0.00505902	405	0.00277127	1	0.0895703	9.86399	0.304136	3	9	0.00414938	0.333333	chr12:79887537-79887803,chr18:60817644-60818047,chr4:95318765-95319129	Cd74,Jun,Zfp36l1
GO Biological Process	GO:0070445	regulation of oligodendrocyte progenitor proliferation	420	0.04369	1	1	3.05856	1.30781	4	0.00220541	0.00674536	405	0.00277127	1	0.0895703	9.86399	0.304136	3	9	0.00414938	0.333333	chr17:13426846-13427185,chr17:13550736-13552978,chr2:69628904-69629284,chr4:3775847-3776124	Afdn,Lrp2,Lyn
GO Biological Process	GO:0021873	forebrain neuroblast division	454	0.0479178	1	1	3.7302	0.804248	3	0.00135623	0.00505902	405	0.00277127	1	0.0895703	9.86399	0.304136	3	9	0.00414938	0.333333	chr6:134439337-134440129,chr7:129964182-129964415,chr8:25483582-25483880	Fgfr1,Fgfr2,Lrp6
GO Biological Process	GO:0003223	ventricular compact myocardium morphogenesis	461	0.0491786	1	1	3.69041	0.812918	3	0.00137086	0.00505902	405	0.00277127	1	0.0895703	9.86399	0.304136	3	9	0.00414938	0.333333	chr14:104052371-104052646,chr2:69628904-69629284,chr4:47405722-47406084	Lrp2,Pou4f1,Tgfbr1
GO Biological Process	GO:2000181	negative regulation of blood vessel morphogenesis	278	0.0242726	1	1	1.93607	6.19812	12	0.0104522	0.0202361	412	0.00289484	1	0.0919743	3.02645	2.97378	9	88	0.0124481	0.102273	chr12:37108418-37108768,chr14:79703765-79704077,chr18:69015980-69016216,chr1:12413396-12413752,chr1:12693691-12694262,chr1:12796133-12796435,chr1:25412664-25412909,chr1:26476857-26477160,chr2:118111372-118111678,chr5:151585578-151585814,chr6:36787582-36787833,chr6:93060400-93060707	Adamts9,Adgrb3,Cnmd,Meox2,Ptn,Stard13,Sulf1,Tcf4,Thbs1
GO Biological Process	GO:0050931	pigment cell differentiation	374	0.0374466	1	1	2.2706	3.08289	7	0.0051988	0.0118044	417	0.00307034	1	0.0963807	4.932	1.01379	5	30	0.00691563	0.166667	chr13:83074688-83074959,chr14:103843201-103843822,chr14:104052371-104052646,chr14:22695588-22696420,chr6:97616370-97616991,chr7:56151449-56151901,chr7:56291329-56291881	Ednrb,Lrmda,Mef2c,Mitf,Oca2
GO Biological Process	GO:2000243	positive regulation of reproductive process	247	0.0201857	1	1	2.06423	5.32886	11	0.00898628	0.0185498	422	0.00329024	1	0.10206	3.57145	1.95999	7	58	0.00968188	0.12069	chr10:17753361-17753636,chr13:93996470-93996932,chr14:103843201-103843822,chr14:104052371-104052646,chr2:134699015-134699254,chr3:61294698-61294923,chr3:61336975-61337340,chr4:137930760-137931017,chr5:12429228-12429474,chr5:12703293-12703938,chr5:13163508-13163911	Cited2,Ednrb,Eif4g3,Lhfpl2,P2ry1,Plcb1,Sema3a
GO Biological Process	GO:0072112	glomerular visceral epithelial cell differentiation	112	0.00493832	1	0.577166	3.90274	1.53738	6	0.00259255	0.010118	424	0.00334249	1	0.103192	6.22989	0.642066	4	19	0.0055325	0.210526	chr14:46594132-46594466,chr2:137116845-137117466,chr5:18443471-18443835,chr5:18993517-18993951,chr5:19852413-19852643,chr6:90463416-90463716	Bmp4,Jag1,Klf15,Magi2
GO Biological Process	GO:0034334	adherens junction maintenance	54	0.00141422	1	0.342817	13.9212	0.215499	3	0.000363405	0.00505902	428	0.00334444	1	0.102287	19.728	0.101379	2	3	0.00276625	0.666667	chr17:13426846-13427185,chr17:13550736-13552978,chr6:145696474-145696765	Afdn,Rassf8
GO Biological Process	GO:1903237	negative regulation of leukocyte tethering or rolling	98	0.00377287	1	0.503947	9.81794	0.305563	3	0.000515283	0.00505902	428	0.00334444	1	0.102287	19.728	0.101379	2	3	0.00276625	0.666667	chr13:119598383-119599155,chr13:119599563-119600402,chr8:4347422-4348376	Ccl25,Ccl28
GO Biological Process	GO:0099010	modification of postsynaptic structure	120	0.00552008	1	0.602149	18.345	0.109022	2	0.000183848	0.00337268	428	0.00334444	1	0.102287	19.728	0.101379	2	3	0.00276625	0.666667	chr11:65162439-65162878,chr18:60648839-60649071	Arhgap44,Synpo
GO Biological Process	GO:0070447	positive regulation of oligodendrocyte progenitor proliferation	126	0.00668804	1	0.694813	16.6038	0.120455	2	0.000203128	0.00337268	428	0.00334444	1	0.102287	19.728	0.101379	2	3	0.00276625	0.666667	chr2:69628904-69629284,chr4:3775847-3776124	Lrp2,Lyn
GO Biological Process	GO:2000729	positive regulation of mesenchymal cell proliferation involved in ureter development	197	0.0143195	1	0.951485	6.00321	0.499733	3	0.00084272	0.00505902	428	0.00334444	1	0.102287	19.728	0.101379	2	3	0.00276625	0.666667	chr12:73038813-73039112,chr9:87781097-87781574,chr9:87791180-87791947	Six1,Tbx18
GO Biological Process	GO:0090283	regulation of protein glycosylation in Golgi	298	0.0267177	1	1	7.95925	0.25128	2	0.000423744	0.00337268	428	0.00334444	1	0.102287	19.728	0.101379	2	3	0.00276625	0.666667	chr1:10668814-10669055,chr4:87142264-87142516	Acer2,Arfgef1
GO Biological Process	GO:1905312	positive regulation of cardiac neural crest cell migration involved in outflow tract morphogenesis	319	0.0286959	1	1	7.65512	0.261263	2	0.000440579	0.00337268	428	0.00334444	1	0.102287	19.728	0.101379	2	3	0.00276625	0.666667	chr14:46594132-46594466,chr5:17660696-17661161	Bmp4,Sema3c
GO Biological Process	GO:1901963	regulation of cell proliferation involved in outflow tract morphogenesis	365	0.0355931	1	1	6.80069	0.294088	2	0.000495932	0.00337268	428	0.00334444	1	0.102287	19.728	0.101379	2	3	0.00276625	0.666667	chr14:46594132-46594466,chr6:134439337-134440129	Bmp4,Lrp6
GO Biological Process	GO:0060197	cloacal septation	490	0.052286	1	1	5.48456	0.36466	2	0.000614942	0.00337268	428	0.00334444	1	0.102287	19.728	0.101379	2	3	0.00276625	0.666667	chr14:46594132-46594466,chr16:25802453-25802944	Bmp4,Trp63
GO Biological Process	GO:0051896	regulation of protein kinase B signaling	394	0.0401657	1	1	1.66707	8.99783	15	0.0151734	0.0252951	439	0.00341245	1	0.101752	2.48324	4.83239	12	143	0.0165975	0.0839161	chr12:31168123-31168438,chr1:10668814-10669055,chr1:24611662-24616040,chr1:25412664-25412909,chr2:118111372-118111678,chr2:8944048-8944294,chr4:47405722-47406084,chr4:60263780-60264294,chr5:18443471-18443835,chr5:18993517-18993951,chr5:19852413-19852643,chr6:29099536-29099815,chr7:87422665-87422904,chr8:13529437-13530162,chr8:82293476-82293710	Arfgef1,Fam110c,Gas6,Gata3,Inpp4b,Lep,Lmbrd1,Magi2,Mup9,Nox4,Tgfbr1,Thbs1
GO Biological Process	GO:0071385	cellular response to glucocorticoid stimulus	445	0.0465085	1	1	1.93895	4.64168	9	0.00782745	0.0151771	445	0.00362664	1	0.10668	3.51091	1.99378	7	59	0.00968188	0.118644	chr10:42316294-42316532,chr12:79887537-79887803,chr1:88211489-88212134,chr1:88217675-88217901,chr2:148234315-148234543,chr3:20743542-20743783,chr3:20744117-20744412,chr4:150871272-150871527,chr9:21022206-21022438	Agtr1b,Errfi1,Foxo3,Icam1,Sstr4,Ugt1a1,Zfp36l1
GO Biological Process	GO:1904994	regulation of leukocyte adhesion to vascular endothelial cell	176	0.0123565	1	0.919016	4.55243	0.878652	4	0.00148171	0.00674536	450	0.00386005	1	0.112285	8.87759	0.337929	3	10	0.00414938	0.3	chr13:119598383-119599155,chr13:119599563-119600402,chr8:4347422-4348376,chr9:21022206-21022438	Ccl25,Ccl28,Icam1
GO Biological Process	GO:1901298	regulation of hydrogen peroxide-mediated programmed cell death	271	0.0232578	1	1	4.98214	0.602151	3	0.00101543	0.00505902	450	0.00386005	1	0.112285	8.87759	0.337929	3	10	0.00414938	0.3	chr10:42316294-42316532,chr4:150871272-150871527,chr5:16040909-16041768	Foxo3,Hgf,Park7
GO Biological Process	GO:0072311	glomerular epithelial cell differentiation	116	0.0052885	1	0.59678	3.84655	1.55984	6	0.00263042	0.010118	459	0.00406772	1	0.116005	5.9184	0.675859	4	20	0.0055325	0.2	chr14:46594132-46594466,chr2:137116845-137117466,chr5:18443471-18443835,chr5:18993517-18993951,chr5:19852413-19852643,chr6:90463416-90463716	Bmp4,Jag1,Klf15,Magi2
GO Biological Process	GO:0051953	negative regulation of amine transport	163	0.0105411	1	0.846524	3.31287	1.81112	6	0.00305416	0.010118	459	0.00406772	1	0.116005	5.9184	0.675859	4	20	0.0055325	0.2	chr2:68274161-68274391,chr3:61294698-61294923,chr3:61336975-61337340,chr6:29099536-29099815,chr8:66586947-66587434,chr8:66647982-66648329	Lep,Npy5r,P2ry1,Stk39
GO Biological Process	GO:0007584	response to nutrient	325	0.029728	1	1	1.73758	8.63272	15	0.0145577	0.0252951	470	0.00450345	1	0.125426	2.39935	5.00136	12	148	0.0165975	0.0810811	chr13:119598383-119599155,chr13:119599563-119600402,chr17:29457857-29458196,chr1:88211489-88212134,chr1:88217675-88217901,chr2:148234315-148234543,chr3:104596995-104597270,chr3:20743542-20743783,chr3:20744117-20744412,chr6:134439337-134440129,chr6:29099536-29099815,chr6:36787582-36787833,chr7:87422665-87422904,chr8:13529437-13530162,chr8:82293476-82293710	Agtr1b,Ccl28,Foxa2,Gas6,Il15,Lep,Lrp6,Pim1,Ptn,Slc16a1,Tyr,Ugt1a1
GO Biological Process	GO:0043500	muscle adaptation	71	0.00217703	1	0.401371	3.56499	2.24405	8	0.00378423	0.0134907	477	0.00470518	1	0.129121	4.48363	1.11517	5	33	0.00691563	0.151515	chr13:83074688-83074959,chr5:122510689-122511142,chr5:122511436-122511708,chr6:47672867-47673104,chr6:47753935-47754161,chr6:47760758-47762339,chr6:90463416-90463716,chr8:82293476-82293710	Atp2a2,Ezh2,Il15,Klf15,Mef2c
GO Biological Process	GO:0048486	parasympathetic nervous system development	150	0.00881981	1	0.769675	3.06977	2.2803	7	0.00384537	0.0118044	480	0.00489224	1	0.133415	5.63657	0.709652	4	21	0.0055325	0.190476	chr12:73038813-73039112,chr5:12429228-12429474,chr5:12703293-12703938,chr5:13163508-13163911,chr6:52064246-52064544,chr7:49343165-49343549,chr7:49420531-49421033	Hoxa1,Nav2,Sema3a,Six1
GO Biological Process	GO:0045683	negative regulation of epidermis development	159	0.010071	1	0.829113	3.34646	1.79294	6	0.00302351	0.010118	480	0.00489224	1	0.133415	5.63657	0.709652	4	21	0.0055325	0.190476	chr16:25802453-25802944,chr2:144331733-144332068,chr6:29748077-29748510,chr6:47672867-47673104,chr6:47753935-47754161,chr6:47760758-47762339	Ezh2,Ovol2,Smo,Trp63
GO Biological Process	GO:0060445	branching involved in salivary gland morphogenesis	358	0.0347225	1	1	2.51113	2.38936	6	0.00402928	0.010118	480	0.00489224	1	0.133415	5.63657	0.709652	4	21	0.0055325	0.190476	chr5:12429228-12429474,chr5:12703293-12703938,chr5:13163508-13163911,chr5:17660696-17661161,chr7:129964182-129964415,chr8:25483582-25483880	Fgfr1,Fgfr2,Sema3a,Sema3c
GO Biological Process	GO:2000018	regulation of male gonad development	49	0.00125915	1	0.336373	4.40455	1.58927	7	0.00268004	0.0118044	489	0.00517521	1	0.138535	8.07054	0.371722	3	11	0.00414938	0.272727	chr10:17753361-17753636,chr5:12429228-12429474,chr5:12703293-12703938,chr5:13163508-13163911,chrX:169974803-169975034,chrX:170020193-170021088,chrX:170733670-170733946	Asmt,Cited2,Sema3a
GO Biological Process	GO:0060600	dichotomous subdivision of an epithelial terminal unit	146	0.00845893	1	0.758406	4.06686	1.22945	5	0.00207327	0.0084317	489	0.00517521	1	0.138535	8.07054	0.371722	3	11	0.00414938	0.272727	chr5:12429228-12429474,chr5:12703293-12703938,chr5:13163508-13163911,chr5:17660696-17661161,chr9:90055048-90055277	Ctsh,Sema3a,Sema3c
GO Biological Process	GO:0071384	cellular response to corticosteroid stimulus	466	0.0503501	1	1	1.90884	4.71491	9	0.00795094	0.0151771	498	0.00523946	1	0.13772	3.288	2.12895	7	63	0.00968188	0.111111	chr10:42316294-42316532,chr12:79887537-79887803,chr1:88211489-88212134,chr1:88217675-88217901,chr2:148234315-148234543,chr3:20743542-20743783,chr3:20744117-20744412,chr4:150871272-150871527,chr9:21022206-21022438	Agtr1b,Errfi1,Foxo3,Icam1,Sstr4,Ugt1a1,Zfp36l1
GO Biological Process	GO:0018108	peptidyl-tyrosine phosphorylation	129	0.00687714	1	0.697843	1.89545	10.024	19	0.0169039	0.0320405	499	0.00528159	1	0.138549	2.35168	5.10273	12	151	0.0165975	0.0794702	chr17:35814755-35815150,chr4:124933233-124933602,chr4:27862242-27862587,chr4:28634900-28635181,chr4:28815146-28815406,chr4:28976167-28976560,chr4:29237311-29237573,chr4:3775847-3776124,chr5:22512733-22514337,chr5:76075677-76075963,chr5:83606901-83607133,chr5:85110844-85112419,chr5:85393303-85394750,chr6:29099536-29099815,chr7:129964182-129964415,chr7:78439351-78440209,chr7:78511386-78511621,chr8:…	Ddr1,Epha10,Epha5,Epha7,Fgfr1,Fgfr2,Il15,Kdr,Lep,Lyn,Ntrk3,Reln
GO Biological Process	GO:0021549	cerebellum development	489	0.0522066	1	1	1.63695	8.5525	14	0.0144224	0.0236088	500	0.00529553	1	0.138637	2.59579	3.8524	10	114	0.0138313	0.0877193	chr13:59931203-59931597,chr14:97172407-97172674,chr1:168344230-168344636,chr4:58613127-58613356,chr4:58739610-58739965,chr4:58749317-58749636,chr6:134439337-134440129,chr6:29748077-29748510,chr6:36787582-36787833,chr6:47672867-47673104,chr6:47753935-47754161,chr6:47760758-47762339,chr8:10992533-10992996,chr8:84774469-84774713	Ezh2,Gas1,Klhl1,Lmx1a,Lpar1,Lrp6,Myo16,Nfix,Ptn,Smo
GO Biological Process	GO:0032956	regulation of actin cytoskeleton organization	190	0.0136699	1	0.941782	1.60672	16.1821	26	0.0272884	0.0438449	503	0.0053217	1	0.138491	1.91893	9.90133	19	293	0.0262794	0.0648464	chr10:127621330-127621649,chr10:27022240-27022512,chr11:65162439-65162878,chr13:21160937-21161288,chr13:83074688-83074959,chr18:60648839-60649071,chr1:10668814-10669055,chr1:118489945-118492005,chr1:124667654-124667931,chr1:125090753-125091035,chr2:143951488-143951724,chr3:85846537-85846795,chr4:47405722-47406084,chr4:58613127-58613356,chr4:58739610-58739965,chr4:58749317-58749636,chr5:128437980-…	Actr3,Arfgef1,Arhgap18,Arhgap44,Clasp1,Dlc1,Dstn,Epha5,Fzd10,Gm37240,Icam1,Lpar1,Lrp1,Mef2c,Nox4,Ntrk3,Synpo,Tgfbr1,Trim27
GO Biological Process	GO:0043618	regulation of transcription from RNA polymerase II promoter in response to stress	131	0.00710107	1	0.709565	3.20215	2.18603	7	0.00368639	0.0118044	504	0.00534877	1	0.13892	3.699	1.62206	6	48	0.00829875	0.125	chr10:17753361-17753636,chr17:34964809-34965155,chr17:34970464-34971421,chr1:191182515-191183216,chr2:161654322-161654622,chr4:95318765-95319129,chr5:17660696-17661161	Atf3,Cd36,Chd6,Cited2,Hspa1a,Jun
GO Biological Process	GO:1990089	response to nerve growth factor	291	0.0264867	1	1	2.28322	3.50382	8	0.00590864	0.0134907	504	0.00534877	1	0.13892	3.699	1.62206	6	48	0.00829875	0.125	chr10:42316294-42316532,chr3:7698128-7698703,chr4:86031348-86031669,chr5:18443471-18443835,chr5:18993517-18993951,chr5:19852413-19852643,chr6:36787582-36787833,chr7:59061527-59061937	Foxo3,Magi2,Ptn,Sh3gl2,Stmn2,Ube3a
GO Biological Process	GO:1902903	regulation of supramolecular fiber organization	293	0.0265	1	1	1.54163	15.5679	24	0.0262528	0.0404722	510	0.0057152	1	0.14669	1.90592	9.96892	19	295	0.0262794	0.0644068	chr10:27022240-27022512,chr13:21160937-21161288,chr13:83074688-83074959,chr17:34964809-34965155,chr17:34970464-34971421,chr18:60648839-60649071,chr1:10668814-10669055,chr1:118489945-118492005,chr1:124667654-124667931,chr1:125090753-125091035,chr1:15539564-15539848,chr2:143951488-143951724,chr3:7698128-7698703,chr3:85846537-85846795,chr4:47405722-47406084,chr4:58613127-58613356,chr4:58739610-58739…	Actr3,Arfgef1,Arhgap18,Clasp1,Dlc1,Dstn,Gm37240,Hspa1a,Hspa1b,Icam1,Lpar1,Mef2c,Mid1,Nox4,Stmn2,Synpo,Terf1,Tgfbr1,Trim27
GO Biological Process	GO:0002691	regulation of cellular extravasation	236	0.0179285	1	0.994424	3.35741	1.48924	5	0.00251137	0.0084317	513	0.00582182	1	0.148553	5.38036	0.743445	4	22	0.0055325	0.181818	chr13:119598383-119599155,chr13:119599563-119600402,chr2:134699015-134699254,chr8:4347422-4348376,chr9:21022206-21022438	Ccl25,Ccl28,Icam1,Plcb1
GO Biological Process	GO:0018212	peptidyl-tyrosine modification	134	0.00721566	1	0.704874	1.88634	10.0724	19	0.0169855	0.0320405	522	0.00616313	1	0.154551	2.30587	5.20411	12	154	0.0165975	0.0779221	chr17:35814755-35815150,chr4:124933233-124933602,chr4:27862242-27862587,chr4:28634900-28635181,chr4:28815146-28815406,chr4:28976167-28976560,chr4:29237311-29237573,chr4:3775847-3776124,chr5:22512733-22514337,chr5:76075677-76075963,chr5:83606901-83607133,chr5:85110844-85112419,chr5:85393303-85394750,chr6:29099536-29099815,chr7:129964182-129964415,chr7:78439351-78440209,chr7:78511386-78511621,chr8:…	Ddr1,Epha10,Epha5,Epha7,Fgfr1,Fgfr2,Il15,Kdr,Lep,Lyn,Ntrk3,Reln
GO Biological Process	GO:2000241	regulation of reproductive process	50	0.00128068	1	0.335282	2.16735	9.22785	20	0.0155613	0.0337268	531	0.00648153	1	0.15978	2.29099	5.23791	12	155	0.0165975	0.0774193	chr10:17753361-17753636,chr13:93996470-93996932,chr14:103843201-103843822,chr14:104052371-104052646,chr14:46594132-46594466,chr1:12413396-12413752,chr1:12693691-12694262,chr1:12796133-12796435,chr2:134699015-134699254,chr2:58533224-58533737,chr3:61294698-61294923,chr3:61336975-61337340,chr4:137930760-137931017,chr5:12429228-12429474,chr5:12703293-12703938,chr5:13163508-13163911,chr7:129964182-129…	Acvr1c,Asmt,Bmp4,Cited2,Ednrb,Eif4g3,Fgfr2,Lhfpl2,P2ry1,Plcb1,Sema3a,Sulf1
GO Biological Process	GO:0060406	positive regulation of penile erection	39	0.00100903	1	0.338672	9.29066	0.43054	4	0.000726037	0.00674536	533	0.00653902	1	0.160592	14.796	0.135172	2	4	0.00276625	0.5	chr14:103843201-103843822,chr14:104052371-104052646,chr3:61294698-61294923,chr3:61336975-61337340	Ednrb,P2ry1
GO Biological Process	GO:0090063	positive regulation of microtubule nucleation	43	0.00106472	1	0.32412	42.636	0.0469087	2	7.91e-05	0.00337268	533	0.00653902	1	0.160592	14.796	0.135172	2	4	0.00276625	0.5	chr17:34964809-34965155,chr17:34970464-34971421	Hspa1a,Hspa1b
GO Biological Process	GO:0046813	receptor-mediated virion attachment to host cell	84	0.00291622	1	0.454445	25.4951	0.0784465	2	0.000132287	0.00337268	533	0.00653902	1	0.160592	14.796	0.135172	2	4	0.00276625	0.5	chr8:13529437-13530162,chr9:21022206-21022438	Gas6,Icam1
GO Biological Process	GO:0060686	negative regulation of prostatic bud formation	143	0.00828064	1	0.757997	5.12828	0.779989	4	0.00131533	0.00674536	533	0.00653902	1	0.160592	14.796	0.135172	2	4	0.00276625	0.5	chr14:46594132-46594466,chr1:12413396-12413752,chr1:12693691-12694262,chr1:12796133-12796435	Bmp4,Sulf1
GO Biological Process	GO:0072095	regulation of branch elongation involved in ureteric bud branching	174	0.0121437	1	0.913571	12.1443	0.164686	2	0.000277717	0.00337268	533	0.00653902	1	0.160592	14.796	0.135172	2	4	0.00276625	0.5	chr12:73038813-73039112,chr14:46594132-46594466	Bmp4,Six1
GO Biological Process	GO:0014826	vein smooth muscle contraction	223	0.0154937	1	0.909475	5.82606	0.514928	3	0.000868343	0.00505902	533	0.00653902	1	0.160592	14.796	0.135172	2	4	0.00276625	0.5	chr14:103843201-103843822,chr14:104052371-104052646,chr4:120172063-120172339	Edn2,Ednrb
GO Biological Process	GO:1904995	negative regulation of leukocyte adhesion to vascular endothelial cell	248	0.0202088	1	1	5.26149	0.57018	3	0.000961518	0.00505902	533	0.00653902	1	0.160592	14.796	0.135172	2	4	0.00276625	0.5	chr13:119598383-119599155,chr13:119599563-119600402,chr8:4347422-4348376	Ccl25,Ccl28
GO Biological Process	GO:1902774	late endosome to lysosome transport	373	0.0374251	1	1	6.61438	0.302372	2	0.000509901	0.00337268	533	0.00653902	1	0.160592	14.796	0.135172	2	4	0.00276625	0.5	chr13:18558355-18558580,chr4:35772326-35772707	3110043O21Rik,Vps41
GO Biological Process	GO:1903121	regulation of TRAIL-activated apoptotic signaling pathway	381	0.0380861	1	1	6.55047	0.305322	2	0.000514877	0.00337268	533	0.00653902	1	0.160592	14.796	0.135172	2	4	0.00276625	0.5	chr1:191182515-191183216,chr4:150871272-150871527	Atf3,Park7
GO Biological Process	GO:0071947	protein deubiquitination involved in ubiquitin-dependent protein catabolic process	412	0.042419	1	1	6.16913	0.324195	2	0.000546703	0.00337268	533	0.00653902	1	0.160592	14.796	0.135172	2	4	0.00276625	0.5	chr10:18876004-18876239,chr7:63512166-63512420	Otud7a,Tnfaip3
GO Biological Process	GO:0021769	orbitofrontal cortex development	449	0.047043	1	1	5.8216	0.343548	2	0.000579339	0.00337268	533	0.00653902	1	0.160592	14.796	0.135172	2	4	0.00276625	0.5	chr7:129964182-129964415,chr8:25483582-25483880	Fgfr1,Fgfr2
GO Biological Process	GO:0048246	macrophage chemotaxis	18	0.000168875	1	0.12281	10.0118	0.49941	5	0.000842175	0.0084317	552	0.00672849	1	0.159558	7.39799	0.405515	3	12	0.00414938	0.25	chr14:103843201-103843822,chr14:104052371-104052646,chr4:120172063-120172339,chr8:71130805-71131090,chr8:71142331-71142637	Edn2,Ednrb,Myo9b
GO Biological Process	GO:0044406	adhesion of symbiont to host	69	0.00203611	1	0.386272	12.2391	0.245115	3	0.000413348	0.00505902	552	0.00672849	1	0.159558	7.39799	0.405515	3	12	0.00414938	0.25	chr3:142647777-142648015,chr8:13529437-13530162,chr9:21022206-21022438	Gas6,Gbp2,Icam1
GO Biological Process	GO:1904322	cellular response to forskolin	79	0.00259884	1	0.430619	3.86705	1.81016	7	0.00305255	0.0118044	552	0.00672849	1	0.159558	7.39799	0.405515	3	12	0.00414938	0.25	chr13:69383622-69384173,chr5:17969177-17969402,chr5:18443471-18443835,chr5:18993517-18993951,chr5:83606901-83607133,chr5:85110844-85112419,chr5:85393303-85394750	Adcy2,Epha5,Gnai1
GO Biological Process	GO:0021610	facial nerve morphogenesis	192	0.0137567	1	0.937893	3.59625	1.39034	5	0.00234458	0.0084317	552	0.00672849	1	0.159558	7.39799	0.405515	3	12	0.00414938	0.25	chr12:73038813-73039112,chr5:12429228-12429474,chr5:12703293-12703938,chr5:13163508-13163911,chr6:52064246-52064544	Hoxa1,Sema3a,Six1
GO Biological Process	GO:0048013	ephrin receptor signaling pathway	55	0.00141828	1	0.337551	2.82979	4.2406	12	0.0071511	0.0202361	565	0.00687873	1	0.159367	4.11	1.21655	5	36	0.00691563	0.138889	chr4:124933233-124933602,chr4:27862242-27862587,chr4:28634900-28635181,chr4:28815146-28815406,chr4:28976167-28976560,chr4:29237311-29237573,chr5:83606901-83607133,chr5:85110844-85112419,chr5:85393303-85394750,chr7:78439351-78440209,chr7:78511386-78511621,chr8:8649775-8650377	Efnb2,Epha10,Epha5,Epha7,Ntrk3
GO Biological Process	GO:0007435	salivary gland morphogenesis	288	0.0258321	1	1	2.29451	3.48658	8	0.00587956	0.0134907	576	0.00773697	1	0.175828	3.99892	1.25034	5	37	0.00691563	0.135135	chr4:82505462-82505976,chr4:82506205-82506439,chr5:12429228-12429474,chr5:12703293-12703938,chr5:13163508-13163911,chr5:17660696-17661161,chr7:129964182-129964415,chr8:25483582-25483880	Fgfr1,Fgfr2,Nfib,Sema3a,Sema3c
GO Biological Process	GO:0050919	negative chemotaxis	313	0.0281404	1	1	1.95789	5.61829	11	0.00947434	0.0185498	576	0.00773697	1	0.175828	3.99892	1.25034	5	37	0.00691563	0.135135	chr2:140934648-140934970,chr2:141229743-141229977,chr4:27862242-27862587,chr4:28634900-28635181,chr4:28815146-28815406,chr4:28976167-28976560,chr4:29237311-29237573,chr5:12429228-12429474,chr5:12703293-12703938,chr5:13163508-13163911,chr5:17660696-17661161	Epha7,Flrt3,Sema3a,Sema3c,Sema3d
GO Biological Process	GO:0045684	positive regulation of epidermis development	488	0.0519692	1	1	2.50529	1.99578	5	0.00336556	0.0084317	576	0.00773697	1	0.175828	3.99892	1.25034	5	37	0.00691563	0.135135	chr10:61783815-61784098,chr11:78374157-78374781,chr14:46594132-46594466,chr2:144331733-144332068,chr6:64939483-64939738	Atoh1,Bmp4,Foxn1,H2afy2,Ovol2
GO Biological Process	GO:0072010	glomerular epithelium development	249	0.0202583	1	1	2.85638	2.10056	6	0.00354226	0.010118	585	0.00801788	1	0.179409	4.932	0.811031	4	24	0.0055325	0.166667	chr14:46594132-46594466,chr2:137116845-137117466,chr5:18443471-18443835,chr5:18993517-18993951,chr5:19852413-19852643,chr6:90463416-90463716	Bmp4,Jag1,Klf15,Magi2
GO Biological Process	GO:0045606	positive regulation of epidermal cell differentiation	339	0.0317603	1	1	3.39489	1.17824	4	0.00198692	0.00674536	585	0.00801788	1	0.179409	4.932	0.811031	4	24	0.0055325	0.166667	chr10:61783815-61784098,chr14:46594132-46594466,chr2:144331733-144332068,chr6:64939483-64939738	Atoh1,Bmp4,H2afy2,Ovol2
GO Biological Process	GO:1902905	positive regulation of supramolecular fiber organization	158	0.0100003	1	0.828503	1.99513	7.5183	15	0.0126784	0.0252951	592	0.00827329	1	0.182935	2.2194	5.40687	12	160	0.0165975	0.075	chr13:21160937-21161288,chr17:34964809-34965155,chr17:34970464-34971421,chr18:60648839-60649071,chr1:124667654-124667931,chr1:125090753-125091035,chr1:15539564-15539848,chr2:143951488-143951724,chr3:7698128-7698703,chr4:47405722-47406084,chr4:58613127-58613356,chr4:58739610-58739965,chr4:58749317-58749636,chr7:87422665-87422904,chr9:21022206-21022438	Actr3,Dstn,Hspa1a,Hspa1b,Icam1,Lpar1,Nox4,Stmn2,Synpo,Terf1,Tgfbr1,Trim27
GO Biological Process	GO:0097201	negative regulation of transcription from RNA polymerase II promoter in response to stress	103	0.00423559	1	0.53829	6.22811	0.64225	4	0.00108305	0.00674536	595	0.00852968	1	0.187653	6.82892	0.439308	3	13	0.00414938	0.230769	chr10:17753361-17753636,chr17:34964809-34965155,chr17:34970464-34971421,chr4:95318765-95319129	Cited2,Hspa1a,Jun
GO Biological Process	GO:0072015	glomerular visceral epithelial cell development	128	0.00686419	1	0.70197	4.28272	1.16748	5	0.00196877	0.0084317	595	0.00852968	1	0.187653	6.82892	0.439308	3	13	0.00414938	0.230769	chr14:46594132-46594466,chr2:137116845-137117466,chr5:18443471-18443835,chr5:18993517-18993951,chr5:19852413-19852643	Bmp4,Jag1,Magi2
GO Biological Process	GO:0048661	positive regulation of smooth muscle cell proliferation	460	0.0489448	1	1	1.84488	5.4204	10	0.00914063	0.0168634	603	0.00859508	1	0.186583	3.00209	2.33171	7	69	0.00968188	0.101449	chr14:46594132-46594466,chr1:12413396-12413752,chr1:12693691-12694262,chr1:12796133-12796435,chr2:118111372-118111678,chr4:47611036-47611277,chr4:95318765-95319129,chr8:56413403-56413660,chr8:66586947-66587434,chr8:66647982-66648329	Bmp4,Hpgd,Jun,Npy5r,Nr4a3,Sulf1,Thbs1
GO Biological Process	GO:0032970	regulation of actin filament-based process	328	0.0302145	1	1	1.46833	19.0692	28	0.0321572	0.0472175	604	0.00862761	1	0.186979	1.7989	11.1179	20	329	0.0276625	0.0607903	chr10:127621330-127621649,chr10:27022240-27022512,chr11:65162439-65162878,chr13:21160937-21161288,chr13:83074688-83074959,chr18:60648839-60649071,chr1:10668814-10669055,chr1:118489945-118492005,chr1:124667654-124667931,chr1:125090753-125091035,chr2:143951488-143951724,chr3:85846537-85846795,chr4:47405722-47406084,chr4:58613127-58613356,chr4:58739610-58739965,chr4:58749317-58749636,chr5:122510689-…	Actr3,Arfgef1,Arhgap18,Arhgap44,Atp2a2,Clasp1,Dlc1,Dstn,Epha5,Fzd10,Gm37240,Icam1,Lpar1,Lrp1,Mef2c,Nox4,Ntrk3,Synpo,Tgfbr1,Trim27
GO Biological Process	GO:0043620	regulation of DNA-templated transcription in response to stress	199	0.0146064	1	0.960793	2.77521	2.52233	7	0.00425351	0.0118044	607	0.00868616	1	0.187318	3.35004	1.79103	6	53	0.00829875	0.113208	chr10:17753361-17753636,chr17:34964809-34965155,chr17:34970464-34971421,chr1:191182515-191183216,chr2:161654322-161654622,chr4:95318765-95319129,chr5:17660696-17661161	Atf3,Cd36,Chd6,Cited2,Hspa1a,Jun
GO Biological Process	GO:0051495	positive regulation of cytoskeleton organization	130	0.00692916	1	0.697713	1.97735	8.59735	17	0.0144981	0.0286678	631	0.00991206	1	0.205624	2.09074	6.2179	13	184	0.0179806	0.0706522	chr13:21160937-21161288,chr17:34964809-34965155,chr17:34970464-34971421,chr18:60648839-60649071,chr1:124667654-124667931,chr1:125090753-125091035,chr1:15539564-15539848,chr2:143951488-143951724,chr3:7698128-7698703,chr4:47405722-47406084,chr4:58613127-58613356,chr4:58739610-58739965,chr4:58749317-58749636,chr7:78439351-78440209,chr7:78511386-78511621,chr7:87422665-87422904,chr9:21022206-21022438	Actr3,Dstn,Hspa1a,Hspa1b,Icam1,Lpar1,Nox4,Ntrk3,Stmn2,Synpo,Terf1,Tgfbr1,Trim27
GO Biological Process	GO:1905517	macrophage migration	29	0.00041254	1	0.186212	8.22733	0.60773	5	0.00102484	0.0084317	641	0.0105867	1	0.216193	6.34114	0.473101	3	14	0.00414938	0.214286	chr14:103843201-103843822,chr14:104052371-104052646,chr4:120172063-120172339,chr8:71130805-71131090,chr8:71142331-71142637	Edn2,Ednrb,Myo9b
GO Biological Process	GO:2001224	positive regulation of neuron migration	123	0.00612485	1	0.651823	3.72814	1.60938	6	0.00271397	0.010118	641	0.0105867	1	0.216193	6.34114	0.473101	3	14	0.00414938	0.214286	chr18:47035652-47035883,chr18:47330406-47330874,chr5:12429228-12429474,chr5:12703293-12703938,chr5:13163508-13163911,chr5:22512733-22514337	Reln,Sema3a,Sema6a
GO Biological Process	GO:0072310	glomerular epithelial cell development	137	0.00741549	1	0.708531	4.20189	1.18994	5	0.00200665	0.0084317	641	0.0105867	1	0.216193	6.34114	0.473101	3	14	0.00414938	0.214286	chr14:46594132-46594466,chr2:137116845-137117466,chr5:18443471-18443835,chr5:18993517-18993951,chr5:19852413-19852643	Bmp4,Jag1,Magi2
GO Biological Process	GO:0045605	negative regulation of epidermal cell differentiation	140	0.00816548	1	0.763472	4.10274	1.2187	5	0.00205514	0.0084317	641	0.0105867	1	0.216193	6.34114	0.473101	3	14	0.00414938	0.214286	chr16:25802453-25802944,chr2:144331733-144332068,chr6:47672867-47673104,chr6:47753935-47754161,chr6:47760758-47762339	Ezh2,Ovol2,Trp63
GO Biological Process	GO:0048755	branching morphogenesis of a nerve	21	0.000239759	1	0.14945	7.1126	0.843573	6	0.00142255	0.010118	647	0.0106549	1	0.215568	11.8368	0.168965	2	5	0.00276625	0.4	chr4:27862242-27862587,chr4:28634900-28635181,chr4:28815146-28815406,chr4:28976167-28976560,chr4:29237311-29237573,chr7:129964182-129964415	Epha7,Fgfr2
GO Biological Process	GO:0018879	biphenyl metabolic process	28	0.000397321	1	0.185747	21.6628	0.138486	3	0.000233535	0.00505902	647	0.0106549	1	0.215568	11.8368	0.168965	2	5	0.00276625	0.4	chr17:74179184-74180466,chr1:88211489-88212134,chr1:88217675-88217901	Srd5a2,Ugt1a1
GO Biological Process	GO:0010968	regulation of microtubule nucleation	56	0.00145921	1	0.34109	36.3214	0.0550639	2	9.29e-05	0.00337268	647	0.0106549	1	0.215568	11.8368	0.168965	2	5	0.00276625	0.4	chr17:34964809-34965155,chr17:34970464-34971421	Hspa1a,Hspa1b
GO Biological Process	GO:0035984	cellular response to trichostatin A	127	0.00680318	1	0.70121	5.43222	0.736347	4	0.00124173	0.00674536	647	0.0106549	1	0.215568	11.8368	0.168965	2	5	0.00276625	0.4	chr13:83074688-83074959,chr6:47672867-47673104,chr6:47753935-47754161,chr6:47760758-47762339	Ezh2,Mef2c
GO Biological Process	GO:0060666	dichotomous subdivision of terminal units involved in salivary gland branching	184	0.0133757	1	0.951565	4.44487	0.899913	4	0.00151756	0.00674536	647	0.0106549	1	0.215568	11.8368	0.168965	2	5	0.00276625	0.4	chr5:12429228-12429474,chr5:12703293-12703938,chr5:13163508-13163911,chr5:17660696-17661161	Sema3a,Sema3c
GO Biological Process	GO:0099563	modification of synaptic structure	191	0.0136869	1	0.938019	11.3989	0.175455	2	0.000295876	0.00337268	647	0.0106549	1	0.215568	11.8368	0.168965	2	5	0.00276625	0.4	chr11:65162439-65162878,chr18:60648839-60649071	Arhgap44,Synpo
GO Biological Process	GO:0061551	trigeminal ganglion development	229	0.0166661	1	0.95266	4.15696	0.962241	4	0.00162267	0.00674536	647	0.0106549	1	0.215568	11.8368	0.168965	2	5	0.00276625	0.4	chr12:73038813-73039112,chr5:12429228-12429474,chr5:12703293-12703938,chr5:13163508-13163911	Sema3a,Six1
GO Biological Process	GO:0048702	embryonic neurocranium morphogenesis	232	0.0172646	1	0.97411	10.073	0.198551	2	0.000334824	0.00337268	647	0.0106549	1	0.215568	11.8368	0.168965	2	5	0.00276625	0.4	chr18:60648839-60649071,chr6:52064246-52064544	Hoxa1,Ndst1
GO Biological Process	GO:0002431	Fc receptor mediated stimulatory signaling pathway	275	0.0238844	1	1	8.45886	0.236438	2	0.000398716	0.00337268	647	0.0106549	1	0.215568	11.8368	0.168965	2	5	0.00276625	0.4	chr4:3775847-3776124,chr4:47611036-47611277	Lyn,Nr4a3
GO Biological Process	GO:0019230	proprioception	419	0.0436178	1	1	6.07376	0.329285	2	0.000555287	0.00337268	647	0.0106549	1	0.215568	11.8368	0.168965	2	5	0.00276625	0.4	chr14:104052371-104052646,chr5:100378792-100379186	Pou4f1,Tmem150c
GO Biological Process	GO:0010815	bradykinin catabolic process	434	0.0453165	1	1	5.94515	0.336409	2	0.0005673	0.00337268	647	0.0106549	1	0.215568	11.8368	0.168965	2	5	0.00276625	0.4	chr4:137930760-137931017,chr9:90055048-90055277	Ctsh,Ece1
GO Biological Process	GO:0072643	interferon-gamma secretion	481	0.0514541	1	1	5.53459	0.361364	2	0.000609382	0.00337268	647	0.0106549	1	0.215568	11.8368	0.168965	2	5	0.00276625	0.4	chr13:21160937-21161288,chr2:8944048-8944294	Gata3,Trim27
GO Biological Process	GO:0045446	endothelial cell differentiation	181	0.0129717	1	0.938118	2.12162	5.65604	12	0.00953801	0.0202361	680	0.0115716	1	0.222753	2.83759	2.46688	7	73	0.00968188	0.0958904	chr14:79703765-79704077,chr17:13426846-13427185,chr17:13550736-13552978,chr2:58533224-58533737,chr3:61649084-61649628,chr3:62102690-62103111,chr3:62339038-62339730,chr3:62439570-62440341,chr3:62503655-62503942,chr5:76075677-76075963,chr6:36787582-36787833,chr9:21022206-21022438	Acvr1,Afdn,Arhgef26,Cnmd,Icam1,Kdr,Ptn
GO Biological Process	GO:1901655	cellular response to ketone	235	0.0177511	1	0.988775	1.9628	6.62321	13	0.011169	0.0219224	690	0.011866	1	0.22511	2.60149	3.07516	8	91	0.011065	0.0879121	chr10:42316294-42316532,chr13:69383622-69384173,chr3:20743542-20743783,chr3:20744117-20744412,chr4:150871272-150871527,chr5:17969177-17969402,chr5:18443471-18443835,chr5:18993517-18993951,chr5:83606901-83607133,chr5:85110844-85112419,chr5:85393303-85394750,chr8:13529437-13530162,chr9:21022206-21022438	Adcy2,Agtr1b,Epha5,Errfi1,Foxo3,Gas6,Gnai1,Icam1
GO Biological Process	GO:0051493	regulation of cytoskeleton organization	227	0.0161054	1	0.928722	1.47318	23.758	35	0.0400641	0.0590219	698	0.0119931	1	0.224914	1.62951	15.342	25	454	0.0345782	0.0550661	chr10:127621330-127621649,chr10:27022240-27022512,chr11:65162439-65162878,chr13:21160937-21161288,chr13:83074688-83074959,chr17:34964809-34965155,chr17:34970464-34971421,chr18:60648839-60649071,chr1:10668814-10669055,chr1:118489945-118492005,chr1:124667654-124667931,chr1:125090753-125091035,chr1:15539564-15539848,chr2:143951488-143951724,chr3:7698128-7698703,chr3:85846537-85846795,chr4:47405722-4…	Actr3,Arfgef1,Arhgap18,Arhgap44,Clasp1,Dlc1,Dstn,Epha5,Fzd10,Gm37240,Gnai1,Hspa1a,Hspa1b,Icam1,Lpar1,Lrp1,Mef2c,Mid1,Nox4,Ntrk3,Stmn2,Synpo,Terf1,Tgfbr1,Trim27
GO Biological Process	GO:0043277	apoptotic cell clearance	354	0.0342523	1	1	3.31297	1.20738	4	0.00203605	0.00674536	700	0.0122278	1	0.228659	4.384	0.912409	4	27	0.0055325	0.148148	chr10:127621330-127621649,chr2:118111372-118111678,chr5:17660696-17661161,chr8:13529437-13530162	Cd36,Gas6,Lrp1,Thbs1
GO Biological Process	GO:0031112	positive regulation of microtubule polymerization or depolymerization	495	0.0526001	1	1	2.87386	1.39186	4	0.00234715	0.00674536	700	0.0122278	1	0.228659	4.384	0.912409	4	27	0.0055325	0.148148	chr17:34964809-34965155,chr17:34970464-34971421,chr1:15539564-15539848,chr3:7698128-7698703	Hspa1a,Hspa1b,Stmn2,Terf1
GO Biological Process	GO:0009312	oligosaccharide biosynthetic process	344	0.0323794	1	1	3.37382	1.1856	4	0.00199933	0.00674536	708	0.0129057	1	0.238609	5.9184	0.506894	3	15	0.00414938	0.2	chr2:68274161-68274391,chr3:69529508-69529745,chr9:34586160-34586386,chr9:34754760-34754995	B3galnt1,B3galt1,St3gal4
GO Biological Process	GO:0032784	regulation of DNA-templated transcription, elongation	92	0.00342234	1	0.48694	3.67617	1.90416	7	0.00321106	0.0118044	712	0.0131577	1	0.241903	3.52285	1.4193	5	42	0.00691563	0.119048	chr13:75733835-75734228,chr14:104052371-104052646,chr15:79895450-79895750,chr5:106163329-106163684,chr6:47672867-47673104,chr6:47753935-47754161,chr6:47760758-47762339	Cbx7,Ell2,Ezh2,Pou4f1,Zfp326
GO Biological Process	GO:0045992	negative regulation of embryonic development	367	0.0356931	1	1	2.49415	2.40563	6	0.0040567	0.010118	728	0.0138926	1	0.249801	4.22743	0.946202	4	28	0.0055325	0.142857	chr14:46594132-46594466,chr1:12413396-12413752,chr1:12693691-12694262,chr1:12796133-12796435,chr2:8944048-8944294,chr6:134439337-134440129	Bmp4,Gata3,Lrp6,Sulf1
GO Biological Process	GO:0007204	positive regulation of cytosolic calcium ion concentration	234	0.0176078	1	0.984982	1.69087	11.8283	20	0.0199465	0.0337268	732	0.0143406	1	0.256447	1.99324	6.52204	13	193	0.0179806	0.0673575	chr10:33307578-33307837,chr10:56468820-56469059,chr13:119598383-119599155,chr13:119599563-119600402,chr14:103843201-103843822,chr14:104052371-104052646,chr2:112591334-112591560,chr3:20743542-20743783,chr3:20744117-20744412,chr3:61294698-61294923,chr3:61336975-61337340,chr4:120172063-120172339,chr4:58613127-58613356,chr4:58739610-58739965,chr4:58749317-58749636,chr5:16040909-16041768,chr5:17660696…	Agtr1b,Cacna2d1,Ccl28,Cd36,Edn2,Ednrb,Fam155a,Gja1,Ibtk,Lpar1,P2ry1,Ryr3,Trdn
GO Biological Process	GO:0050773	regulation of dendrite development	426	0.0442697	1	1	1.5645	11.5053	18	0.0194019	0.0303541	734	0.0149262	1	0.266191	2.22496	4.49446	10	133	0.0138313	0.075188	chr11:65162439-65162878,chr13:83074688-83074959,chr1:25412664-25412909,chr1:26476857-26477160,chr3:142120584-142120948,chr4:120172063-120172339,chr4:58613127-58613356,chr4:58739610-58739965,chr4:58749317-58749636,chr5:22512733-22514337,chr6:47672867-47673104,chr6:47753935-47754161,chr6:47760758-47762339,chr7:59061527-59061937,chr9:16098403-16098857,chr9:16306452-16306726,chr9:16408143-16408370,ch…	Adgrb3,Arhgap44,Ezh2,Fat3,Foxo6,Lpar1,Mef2c,Pdlim5,Reln,Ube3a
GO Biological Process	GO:0060457	negative regulation of digestive system process	407	0.041896	1	1	3.94128	0.761174	3	0.0012836	0.00505902	737	0.0154913	1	0.275145	5.5485	0.540687	3	16	0.00414938	0.1875	chr1:125768983-125769228,chr2:68274161-68274391,chr8:74763784-74764117	Gpr39,Isx,Stk39
GO Biological Process	GO:0040037	negative regulation of fibroblast growth factor receptor signaling pathway	455	0.048268	1	1	2.55946	1.95354	5	0.00329433	0.0084317	737	0.0154913	1	0.275145	5.5485	0.540687	3	16	0.00414938	0.1875	chr1:12413396-12413752,chr1:12693691-12694262,chr1:12796133-12796435,chr2:118111372-118111678,chr2:8944048-8944294	Gata3,Sulf1,Thbs1
GO Biological Process	GO:0060405	regulation of penile erection	99	0.00380416	1	0.502994	6.42178	0.62288	4	0.00105039	0.00674536	745	0.0156263	1	0.274561	9.86399	0.202758	2	6	0.00276625	0.333333	chr14:103843201-103843822,chr14:104052371-104052646,chr3:61294698-61294923,chr3:61336975-61337340	Ednrb,P2ry1
GO Biological Process	GO:0019062	virion attachment to host cell	105	0.00428645	1	0.534378	20.91	0.095648	2	0.000161295	0.00337268	745	0.0156263	1	0.274561	9.86399	0.202758	2	6	0.00276625	0.333333	chr8:13529437-13530162,chr9:21022206-21022438	Gas6,Icam1
GO Biological Process	GO:1903236	regulation of leukocyte tethering or rolling	119	0.00546093	1	0.600702	8.58685	0.349372	3	0.00058916	0.00505902	745	0.0156263	1	0.274561	9.86399	0.202758	2	6	0.00276625	0.333333	chr13:119598383-119599155,chr13:119599563-119600402,chr8:4347422-4348376	Ccl25,Ccl28
GO Biological Process	GO:0019348	dolichol metabolic process	125	0.00668319	1	0.699864	16.61	0.120409	2	0.000203051	0.00337268	745	0.0156263	1	0.274561	9.86399	0.202758	2	6	0.00276625	0.333333	chr10:52496197-52497909,chr5:76075677-76075963	Nus1,Srd5a3
GO Biological Process	GO:0016576	histone dephosphorylation	281	0.0248139	1	1	4.85764	0.617584	3	0.00104146	0.00505902	745	0.0156263	1	0.274561	9.86399	0.202758	2	6	0.00276625	0.333333	chr10:23349236-23349532,chr10:23350013-23350489,chr1:14504989-14505232	Eya1,Eya4
GO Biological Process	GO:0061550	cranial ganglion development	303	0.0270985	1	1	3.57185	1.11987	4	0.00188848	0.00674536	745	0.0156263	1	0.274561	9.86399	0.202758	2	6	0.00276625	0.333333	chr12:73038813-73039112,chr5:12429228-12429474,chr5:12703293-12703938,chr5:13163508-13163911	Sema3a,Six1
GO Biological Process	GO:0060685	regulation of prostatic bud formation	450	0.0471223	1	1	2.98236	1.34122	4	0.00226176	0.00674536	745	0.0156263	1	0.274561	9.86399	0.202758	2	6	0.00276625	0.333333	chr14:46594132-46594466,chr1:12413396-12413752,chr1:12693691-12694262,chr1:12796133-12796435	Bmp4,Sulf1
GO Biological Process	GO:1901299	negative regulation of hydrogen peroxide-mediated programmed cell death	487	0.0519665	1	1	5.50363	0.363396	2	0.00061281	0.00337268	745	0.0156263	1	0.274561	9.86399	0.202758	2	6	0.00276625	0.333333	chr4:150871272-150871527,chr5:16040909-16041768	Hgf,Park7
GO Biological Process	GO:0045964	positive regulation of dopamine metabolic process	491	0.0524292	1	1	5.47607	0.365226	2	0.000615895	0.00337268	745	0.0156263	1	0.274561	9.86399	0.202758	2	6	0.00276625	0.333333	chr4:150871272-150871527,chr6:25581300-25581558	Gpr37,Park7
GO Biological Process	GO:0072666	establishment of protein localization to vacuole	240	0.018703	1	1	3.32034	1.50587	5	0.00253941	0.0084317	768	0.0156946	1	0.267502	4.08165	0.979995	4	29	0.0055325	0.137931	chr10:18876004-18876239,chr13:18558355-18558580,chr3:10788389-10788696,chr3:11212535-11212830,chr9:41238574-41239030	Snx16,Sorl1,Tnfaip3,Vps41
GO Biological Process	GO:1902042	negative regulation of extrinsic apoptotic signaling pathway via death domain receptors	257	0.0215452	1	1	3.83947	1.04181	4	0.00175685	0.00674536	768	0.0156946	1	0.267502	4.08165	0.979995	4	29	0.0055325	0.137931	chr10:18876004-18876239,chr4:150871272-150871527,chr5:16040909-16041768,chr9:21022206-21022438	Hgf,Icam1,Park7,Tnfaip3
GO Biological Process	GO:0010517	regulation of phospholipase activity	340	0.0318851	1	1	2.35303	2.97489	7	0.00501667	0.0118044	775	0.0159013	1	0.268578	3.36273	1.48689	5	44	0.00691563	0.113636	chr10:127621330-127621649,chr3:145649212-145649851,chr4:58613127-58613356,chr4:58739610-58739965,chr4:58749317-58749636,chr7:129964182-129964415,chr8:25483582-25483880	Cyr61,Fgfr1,Fgfr2,Lpar1,Lrp1
GO Biological Process	GO:0048678	response to axon injury	370	0.0366208	1	1	2.28195	3.06755	7	0.00517294	0.0118044	775	0.0159013	1	0.268578	3.36273	1.48689	5	44	0.00691563	0.113636	chr2:140934648-140934970,chr2:141229743-141229977,chr4:3775847-3776124,chr4:95318765-95319129,chr6:102851592-102852517,chr7:78439351-78440209,chr7:78511386-78511621	Chl1,Flrt3,Jun,Lyn,Ntrk3
GO Biological Process	GO:1990090	cellular response to nerve growth factor stimulus	446	0.0467111	1	1	2.1595	3.24149	7	0.00546625	0.0118044	828	0.0190014	1	0.300396	3.21652	1.55448	5	46	0.00691563	0.108696	chr10:42316294-42316532,chr3:7698128-7698703,chr4:86031348-86031669,chr5:18443471-18443835,chr5:18993517-18993951,chr5:19852413-19852643,chr7:59061527-59061937	Foxo3,Magi2,Sh3gl2,Stmn2,Ube3a
GO Biological Process	GO:0033860	regulation of NAD(P)H oxidase activity	299	0.02681	1	1	7.94432	0.251752	2	0.00042454	0.00337268	845	0.0213909	1	0.331369	8.45485	0.236551	2	7	0.00276625	0.285714	chr1:172558158-172558578,chr4:150871272-150871527	Park7,Slamf8
GO Biological Process	GO:0032534	regulation of microvillus assembly	364	0.0355812	1	1	4.21064	0.71248	3	0.00120148	0.00505902	845	0.0213909	1	0.331369	8.45485	0.236551	2	7	0.00276625	0.285714	chr13:12834798-12835043,chr14:99283093-99284424,chr14:99591117-99591632	Klf5,Prl2c2
GO Biological Process	GO:0016479	negative regulation of transcription from RNA polymerase I promoter	439	0.0462038	1	1	5.88079	0.340091	2	0.000573508	0.00337268	845	0.0213909	1	0.331369	8.45485	0.236551	2	7	0.00276625	0.285714	chr10:61783815-61784098,chr14:104052371-104052646	H2afy2,Pou4f1
GO Biological Process	GO:0042359	vitamin D metabolic process	443	0.046413	1	1	5.86588	0.340955	2	0.000574966	0.00337268	845	0.0213909	1	0.331369	8.45485	0.236551	2	7	0.00276625	0.285714	chr5:89318906-89319677,chr8:25483582-25483880	Fgfr1,Gc
GO Biological Process	GO:0045056	transcytosis	423	0.044082	1	1	3.86027	0.777148	3	0.00131054	0.00505902	862	0.0214742	1	0.326098	4.932	0.608273	3	18	0.00414938	0.166667	chr10:127621330-127621649,chr17:89766299-89766541,chr5:35159130-35159561	Fshr,Lrp1,Lrpap1
GO Biological Process	GO:0007350	blastoderm segmentation	437	0.0460059	1	1	2.59501	1.92677	5	0.00324919	0.0084317	862	0.0214742	1	0.326098	4.932	0.608273	3	18	0.00414938	0.166667	chr5:12429228-12429474,chr5:12703293-12703938,chr5:13163508-13163911,chr6:72714167-72714404,chr7:66046411-66046688	Pcsk6,Sema3a,Tcf7l1
GO Biological Process	GO:1901654	response to ketone	429	0.044451	1	1	1.56368	11.5113	18	0.019412	0.0303541	872	0.0219377	1	0.329317	1.94046	6.18411	12	183	0.0165975	0.0655738	chr10:42316294-42316532,chr13:69383622-69384173,chr17:74179184-74180466,chr3:20743542-20743783,chr3:20744117-20744412,chr4:150871272-150871527,chr5:17969177-17969402,chr5:18443471-18443835,chr5:18993517-18993951,chr5:83606901-83607133,chr5:85110844-85112419,chr5:85393303-85394750,chr6:36787582-36787833,chr7:59061527-59061937,chr7:78439351-78440209,chr7:78511386-78511621,chr8:13529437-13530162,chr…	Adcy2,Agtr1b,Epha5,Errfi1,Foxo3,Gas6,Gnai1,Icam1,Ntrk3,Ptn,Srd5a2,Ube3a
GO Biological Process	GO:0043281	regulation of cysteine-type endopeptidase activity involved in apoptotic process	330	0.0304548	1	1	1.63905	10.982	18	0.0185193	0.0303541	887	0.023229	1	0.342805	1.86746	6.96135	13	206	0.0179806	0.0631068	chr16:25802453-25802944,chr16:49306511-49306743,chr17:34964809-34965155,chr2:118111372-118111678,chr2:58533224-58533737,chr3:145649212-145649851,chr4:150871272-150871527,chr4:27862242-27862587,chr4:28634900-28635181,chr4:28815146-28815406,chr4:28976167-28976560,chr4:29237311-29237573,chr4:87142264-87142516,chr5:16040909-16041768,chr8:13529437-13530162,chr8:36677778-36678132,chr8:36867817-36868192…	Acer2,Acvr1c,Ctsh,Cyr61,Dlc1,Epha7,Gas6,Hgf,Hspa1b,Ift57,Park7,Thbs1,Trp63
GO Biological Process	GO:2001240	negative regulation of extrinsic apoptotic signaling pathway in absence of ligand	297	0.0267099	1	1	2.67596	2.24219	6	0.00378109	0.010118	898	0.0243322	1	0.354687	3.58691	1.11517	4	33	0.0055325	0.121212	chr10:23349236-23349532,chr10:23350013-23350489,chr13:59931203-59931597,chr1:14504989-14505232,chr3:7599838-7600094,chr3:7698128-7698703	Eya1,Eya4,Gas1,Il7
GO Biological Process	GO:0032692	negative regulation of interleukin-1 production	479	0.0512634	1	1	3.62749	0.827019	3	0.00139464	0.00505902	905	0.0248738	1	0.359778	4.67242	0.642066	3	19	0.00414938	0.157895	chr10:18876004-18876239,chr4:150871272-150871527,chr8:13529437-13530162	Errfi1,Gas6,Tnfaip3
GO Biological Process	GO:0031110	regulation of microtubule polymerization or depolymerization	438	0.0460364	1	1	2.16674	3.23066	7	0.005448	0.0118044	925	0.0271806	1	0.384642	2.61106	2.29792	6	68	0.00829875	0.0882353	chr17:34964809-34965155,chr17:34970464-34971421,chr1:118489945-118492005,chr1:15539564-15539848,chr3:7698128-7698703,chrX:169974803-169975034,chrX:170020193-170021088	Clasp1,Hspa1a,Hspa1b,Mid1,Stmn2,Terf1
GO Biological Process	GO:2000116	regulation of cysteine-type endopeptidase activity	363	0.0354904	1	1	1.58532	11.985	19	0.0202107	0.0320405	929	0.0274921	1	0.387375	1.77806	7.87376	14	233	0.0193638	0.0600858	chr10:18876004-18876239,chr16:25802453-25802944,chr16:49306511-49306743,chr17:34964809-34965155,chr2:118111372-118111678,chr2:58533224-58533737,chr3:145649212-145649851,chr4:150871272-150871527,chr4:27862242-27862587,chr4:28634900-28635181,chr4:28815146-28815406,chr4:28976167-28976560,chr4:29237311-29237573,chr4:87142264-87142516,chr5:16040909-16041768,chr8:13529437-13530162,chr8:36677778-3667813…	Acer2,Acvr1c,Ctsh,Cyr61,Dlc1,Epha7,Gas6,Hgf,Hspa1b,Ift57,Park7,Perp,Thbs1,Trp63
GO Biological Process	GO:0070572	positive regulation of neuron projection regeneration	267	0.0230015	1	1	5.00371	0.599556	3	0.00101106	0.00505902	935	0.0278896	1	0.390454	7.39799	0.270344	2	8	0.00276625	0.25	chr5:16040909-16041768,chr7:78439351-78440209,chr7:78511386-78511621	Hgf,Ntrk3
GO Biological Process	GO:0002604	regulation of dendritic cell antigen processing and presentation	424	0.0441651	1	1	6.03152	0.331591	2	0.000559176	0.00337268	935	0.0278896	1	0.390454	7.39799	0.270344	2	8	0.00276625	0.25	chr18:60817644-60818047,chr2:118111372-118111678	Cd74,Thbs1
GO Biological Process	GO:0002686	negative regulation of leukocyte migration	496	0.0526032	1	1	2.49647	2.00283	5	0.00337746	0.0084317	964	0.0295413	1	0.401137	3.38194	1.18275	4	35	0.0055325	0.114286	chr13:119598383-119599155,chr13:119599563-119600402,chr1:172558158-172558578,chr2:134699015-134699254,chr8:4347422-4348376	Ccl25,Ccl28,Plcb1,Slamf8
GO Biological Process	GO:0010518	positive regulation of phospholipase activity	269	0.0230746	1	1	2.77054	2.16564	6	0.00365201	0.010118	973	0.0323742	1	0.435537	3.288	1.21655	4	36	0.0055325	0.111111	chr3:145649212-145649851,chr4:58613127-58613356,chr4:58739610-58739965,chr4:58749317-58749636,chr7:129964182-129964415,chr8:25483582-25483880	Cyr61,Fgfr1,Fgfr2,Lpar1
GO Biological Process	GO:0042537	benzene-containing compound metabolic process	175	0.012162	1	0.90972	4.5742	0.874469	4	0.00147465	0.00674536	981	0.0324877	1	0.433501	4.22743	0.709652	3	21	0.00414938	0.142857	chr17:74179184-74180466,chr1:88211489-88212134,chr1:88217675-88217901,chr3:142647777-142648015	Kyat3,Srd5a2,Ugt1a1
GO Biological Process	GO:0002526	acute inflammatory response	90	0.00328396	1	0.477633	3.3296	2.40269	8	0.00405175	0.0134907	992	0.0327141	1	0.431681	2.50073	2.3993	6	71	0.00829875	0.084507	chr1:172650946-172651468,chr1:172715446-172715795,chr1:88211489-88212134,chr1:88217675-88217901,chr2:58533224-58533737,chr2:8944048-8944294,chr6:124255269-124255498,chr9:21022206-21022438	Acvr1,Cd163,Crp,Gata3,Icam1,Ugt1a1
GO Biological Process	GO:2001030	negative regulation of cellular glucuronidation	4	5.68e-06	0.0742967	0.0185742	592.443	0.00337585	2	5.69e-06	0.00337268	998	0.0337929	1	0.443236	29.592	0.0337929	1	1	0.00138313	1	chr1:88211489-88212134,chr1:88217675-88217901	Ugt1a1
GO Biological Process	GO:1904566	cellular response to 1-oleoyl-sn-glycerol 3-phosphate	20	0.000213984	1	0.140052	26.801	0.111936	3	0.000188762	0.00505902	998	0.0337929	1	0.443236	29.592	0.0337929	1	1	0.00138313	1	chr4:58613127-58613356,chr4:58739610-58739965,chr4:58749317-58749636	Lpar1
GO Biological Process	GO:1990036	calcium ion import into sarcoplasmic reticulum	35	0.000886392	1	0.33151	46.7929	0.0427415	2	7.21e-05	0.00337268	998	0.0337929	1	0.443236	29.592	0.0337929	1	1	0.00138313	1	chr5:122510689-122511142,chr5:122511436-122511708	Atp2a2
GO Biological Process	GO:1903515	calcium ion transport from cytosol to endoplasmic reticulum	35	0.000886392	1	0.33151	46.7929	0.0427415	2	7.21e-05	0.00337268	998	0.0337929	1	0.443236	29.592	0.0337929	1	1	0.00138313	1	chr5:122510689-122511142,chr5:122511436-122511708	Atp2a2
GO Biological Process	GO:0051455	attachment of spindle microtubules to kinetochore involved in homologous chromosome segregation	59	0.00160043	1	0.355079	13.3273	0.225102	3	0.000379598	0.00505902	998	0.0337929	1	0.443236	29.592	0.0337929	1	1	0.00138313	1	chr5:85110844-85112419,chr5:85393303-85394750,chr5:85773640-85773880	Cenpc1
GO Biological Process	GO:1903045	neural crest cell migration involved in sympathetic nervous system development	102	0.00395255	1	0.507245	9.65462	0.310732	3	0.000524	0.00505902	998	0.0337929	1	0.443236	29.592	0.0337929	1	1	0.00138313	1	chr5:12429228-12429474,chr5:12703293-12703938,chr5:13163508-13163911	Sema3a
GO Biological Process	GO:0010477	response to sulfur dioxide	108	0.00461122	1	0.558897	216.363	0.00462186	1	7.79e-06	0.00168634	998	0.0337929	1	0.443236	29.592	0.0337929	1	1	0.00138313	1	chr9:21022206-21022438	Icam1
GO Biological Process	GO:2000509	negative regulation of dendritic cell chemotaxis	156	0.00994304	1	0.834323	100.073	0.00999272	1	1.69e-05	0.00168634	998	0.0337929	1	0.443236	29.592	0.0337929	1	1	0.00138313	1	chr1:172558158-172558578	Slamf8
GO Biological Process	GO:0006196	AMP catabolic process	169	0.0111147	1	0.860894	12.7254	0.157166	2	0.000265035	0.00337268	998	0.0337929	1	0.443236	29.592	0.0337929	1	1	0.00138313	1	chr9:87781097-87781574,chr9:87791180-87791947	Nt5e
GO Biological Process	GO:0035645	enteric smooth muscle cell differentiation	200	0.0147732	1	0.966903	10.9458	0.182718	2	0.000308125	0.00337268	998	0.0337929	1	0.443236	29.592	0.0337929	1	1	0.00138313	1	chr14:103843201-103843822,chr14:104052371-104052646	Ednrb
GO Biological Process	GO:0007497	posterior midgut development	200	0.0147732	1	0.966903	10.9458	0.182718	2	0.000308125	0.00337268	998	0.0337929	1	0.443236	29.592	0.0337929	1	1	0.00138313	1	chr14:103843201-103843822,chr14:104052371-104052646	Ednrb
GO Biological Process	GO:0036526	peptidyl-cysteine deglycation	204	0.0148786	1	0.954709	66.7103	0.0149902	1	2.53e-05	0.00168634	998	0.0337929	1	0.443236	29.592	0.0337929	1	1	0.00138313	1	chr4:150871272-150871527	Park7
GO Biological Process	GO:1903200	positive regulation of L-dopa decarboxylase activity	204	0.0148786	1	0.954709	66.7103	0.0149902	1	2.53e-05	0.00168634	998	0.0337929	1	0.443236	29.592	0.0337929	1	1	0.00138313	1	chr4:150871272-150871527	Park7
GO Biological Process	GO:1903197	positive regulation of L-dopa biosynthetic process	204	0.0148786	1	0.954709	66.7103	0.0149902	1	2.53e-05	0.00168634	998	0.0337929	1	0.443236	29.592	0.0337929	1	1	0.00138313	1	chr4:150871272-150871527	Park7
GO Biological Process	GO:0036529	protein deglycation, glyoxal removal	204	0.0148786	1	0.954709	66.7103	0.0149902	1	2.53e-05	0.00168634	998	0.0337929	1	0.443236	29.592	0.0337929	1	1	0.00138313	1	chr4:150871272-150871527	Park7
GO Biological Process	GO:1903122	negative regulation of TRAIL-activated apoptotic signaling pathway	204	0.0148786	1	0.954709	66.7103	0.0149902	1	2.53e-05	0.00168634	998	0.0337929	1	0.443236	29.592	0.0337929	1	1	0.00138313	1	chr4:150871272-150871527	Park7
GO Biological Process	GO:0036531	glutathione deglycation	204	0.0148786	1	0.954709	66.7103	0.0149902	1	2.53e-05	0.00168634	998	0.0337929	1	0.443236	29.592	0.0337929	1	1	0.00138313	1	chr4:150871272-150871527	Park7
GO Biological Process	GO:2000277	positive regulation of oxidative phosphorylation uncoupler activity	204	0.0148786	1	0.954709	66.7103	0.0149902	1	2.53e-05	0.00168634	998	0.0337929	1	0.443236	29.592	0.0337929	1	1	0.00138313	1	chr4:150871272-150871527	Park7
GO Biological Process	GO:1903168	positive regulation of pyrroline-5-carboxylate reductase activity	204	0.0148786	1	0.954709	66.7103	0.0149902	1	2.53e-05	0.00168634	998	0.0337929	1	0.443236	29.592	0.0337929	1	1	0.00138313	1	chr4:150871272-150871527	Park7
GO Biological Process	GO:0018323	enzyme active site formation via L-cysteine sulfinic acid	204	0.0148786	1	0.954709	66.7103	0.0149902	1	2.53e-05	0.00168634	998	0.0337929	1	0.443236	29.592	0.0337929	1	1	0.00138313	1	chr4:150871272-150871527	Park7
GO Biological Process	GO:0036528	peptidyl-lysine deglycation	204	0.0148786	1	0.954709	66.7103	0.0149902	1	2.53e-05	0.00168634	998	0.0337929	1	0.443236	29.592	0.0337929	1	1	0.00138313	1	chr4:150871272-150871527	Park7
GO Biological Process	GO:0036471	cellular response to glyoxal	204	0.0148786	1	0.954709	66.7103	0.0149902	1	2.53e-05	0.00168634	998	0.0337929	1	0.443236	29.592	0.0337929	1	1	0.00138313	1	chr4:150871272-150871527	Park7
GO Biological Process	GO:0036527	peptidyl-arginine deglycation	204	0.0148786	1	0.954709	66.7103	0.0149902	1	2.53e-05	0.00168634	998	0.0337929	1	0.443236	29.592	0.0337929	1	1	0.00138313	1	chr4:150871272-150871527	Park7
GO Biological Process	GO:1903178	positive regulation of tyrosine 3-monooxygenase activity	204	0.0148786	1	0.954709	66.7103	0.0149902	1	2.53e-05	0.00168634	998	0.0337929	1	0.443236	29.592	0.0337929	1	1	0.00138313	1	chr4:150871272-150871527	Park7
GO Biological Process	GO:0072285	mesenchymal to epithelial transition involved in metanephric renal vesicle formation	218	0.0151751	1	0.911203	65.397	0.0152912	1	2.58e-05	0.00168634	998	0.0337929	1	0.443236	29.592	0.0337929	1	1	0.00138313	1	chr6:29748077-29748510	Smo
GO Biological Process	GO:0060248	detection of cell density by contact stimulus involved in contact inhibition	218	0.0151751	1	0.911203	65.397	0.0152912	1	2.58e-05	0.00168634	998	0.0337929	1	0.443236	29.592	0.0337929	1	1	0.00138313	1	chr6:29748077-29748510	Smo
GO Biological Process	GO:0007371	ventral midline determination	218	0.0151751	1	0.911203	65.397	0.0152912	1	2.58e-05	0.00168634	998	0.0337929	1	0.443236	29.592	0.0337929	1	1	0.00138313	1	chr6:29748077-29748510	Smo
GO Biological Process	GO:0035691	macrophage migration inhibitory factor signaling pathway	226	0.0160901	1	0.931945	61.6494	0.0162207	1	2.74e-05	0.00168634	998	0.0337929	1	0.443236	29.592	0.0337929	1	1	0.00138313	1	chr18:60817644-60818047	Cd74
GO Biological Process	GO:0060829	negative regulation of canonical Wnt signaling pathway involved in neural plate anterior/posterior pattern formation	277	0.0241375	1	1	8.4107	0.237792	2	0.000400999	0.00337268	998	0.0337929	1	0.443236	29.592	0.0337929	1	1	0.00138313	1	chr9:87781097-87781574,chr9:87791180-87791947	Tbx18
GO Biological Process	GO:1905355	spine apparatus assembly	285	0.0255607	1	1	38.6212	0.0258925	1	4.37e-05	0.00168634	998	0.0337929	1	0.443236	29.592	0.0337929	1	1	0.00138313	1	chr18:60648839-60649071	Synpo
GO Biological Process	GO:0018979	trichloroethylene metabolic process	289	0.0262203	1	1	37.637	0.0265696	1	4.48e-05	0.00168634	998	0.0337929	1	0.443236	29.592	0.0337929	1	1	0.00138313	1	chr7:27136589-27136904	Cyp2f2
GO Biological Process	GO:0006660	phosphatidylserine catabolic process	301	0.0269579	1	1	36.5934	0.0273273	1	4.61e-05	0.00168634	998	0.0337929	1	0.443236	29.592	0.0337929	1	1	0.00138313	1	chr2:150872350-150872657	Abhd12
GO Biological Process	GO:0097241	hematopoietic stem cell migration to bone marrow	306	0.0276079	1	1	35.7201	0.0279955	1	4.72e-05	0.00168634	998	0.0337929	1	0.443236	29.592	0.0337929	1	1	0.00138313	1	chr8:13529437-13530162	Gas6
GO Biological Process	GO:2000533	negative regulation of renal albumin absorption	306	0.0276079	1	1	35.7201	0.0279955	1	4.72e-05	0.00168634	998	0.0337929	1	0.443236	29.592	0.0337929	1	1	0.00138313	1	chr8:13529437-13530162	Gas6
GO Biological Process	GO:1900142	negative regulation of oligodendrocyte apoptotic process	306	0.0276079	1	1	35.7201	0.0279955	1	4.72e-05	0.00168634	998	0.0337929	1	0.443236	29.592	0.0337929	1	1	0.00138313	1	chr8:13529437-13530162	Gas6
GO Biological Process	GO:0019056	modulation by virus of host transcription	327	0.0302092	1	1	7.44288	0.268713	2	0.000453142	0.00337268	998	0.0337929	1	0.443236	29.592	0.0337929	1	1	0.00138313	1	chr7:78439351-78440209,chr7:78511386-78511621	Ntrk3
GO Biological Process	GO:0007634	optokinetic behavior	342	0.0322344	1	1	30.5208	0.0327645	1	5.53e-05	0.00168634	998	0.0337929	1	0.443236	29.592	0.0337929	1	1	0.00138313	1	chr6:52064246-52064544	Hoxa1
GO Biological Process	GO:0061682	seminal vesicle morphogenesis	345	0.0324302	1	1	7.15866	0.279382	2	0.000471133	0.00337268	998	0.0337929	1	0.443236	29.592	0.0337929	1	1	0.00138313	1	chr13:47478053-47479328,chr13:48324587-48324928	Id4
GO Biological Process	GO:0003345	proepicardium cell migration involved in pericardium morphogenesis	350	0.0337539	1	1	7.00275	0.285602	2	0.000481623	0.00337268	998	0.0337929	1	0.443236	29.592	0.0337929	1	1	0.00138313	1	chr2:140934648-140934970,chr2:141229743-141229977	Flrt3
GO Biological Process	GO:1905062	positive regulation of cardioblast proliferation	357	0.0345224	1	1	28.4646	0.0351313	1	5.92e-05	0.00168634	998	0.0337929	1	0.443236	29.592	0.0337929	1	1	0.00138313	1	chr17:29457857-29458196	Pim1
GO Biological Process	GO:0009229	thiamine diphosphate biosynthetic process	375	0.0375122	1	1	6.60586	0.302761	2	0.000510559	0.00337268	998	0.0337929	1	0.443236	29.592	0.0337929	1	1	0.00138313	1	chr6:43809449-43809785,chr6:43817180-43817414	Tpk1
GO Biological Process	GO:2000795	negative regulation of epithelial cell proliferation involved in lung morphogenesis	376	0.0375943	1	1	6.59785	0.303129	2	0.000511179	0.00337268	998	0.0337929	1	0.443236	29.592	0.0337929	1	1	0.00138313	1	chr4:82505462-82505976,chr4:82506205-82506439	Nfib
GO Biological Process	GO:0061141	lung ciliated cell differentiation	376	0.0375943	1	1	6.59785	0.303129	2	0.000511179	0.00337268	998	0.0337929	1	0.443236	29.592	0.0337929	1	1	0.00138313	1	chr4:82505462-82505976,chr4:82506205-82506439	Nfib
GO Biological Process	GO:1905243	cellular response to 3,3',5-triiodo-L-thyronine	379	0.037693	1	1	26.0278	0.0384205	1	6.48e-05	0.00168634	998	0.0337929	1	0.443236	29.592	0.0337929	1	1	0.00138313	1	chr12:73038813-73039112	Six1
GO Biological Process	GO:0034959	endothelin maturation	402	0.0410362	1	1	23.8661	0.0419005	1	7.07e-05	0.00168634	998	0.0337929	1	0.443236	29.592	0.0337929	1	1	0.00138313	1	chr4:137930760-137931017	Ece1
GO Biological Process	GO:0010816	calcitonin catabolic process	402	0.0410362	1	1	23.8661	0.0419005	1	7.07e-05	0.00168634	998	0.0337929	1	0.443236	29.592	0.0337929	1	1	0.00138313	1	chr4:137930760-137931017	Ece1
GO Biological Process	GO:0010814	substance P catabolic process	402	0.0410362	1	1	23.8661	0.0419005	1	7.07e-05	0.00168634	998	0.0337929	1	0.443236	29.592	0.0337929	1	1	0.00138313	1	chr4:137930760-137931017	Ece1
GO Biological Process	GO:2000151	negative regulation of planar cell polarity pathway involved in cardiac muscle tissue morphogenesis	469	0.0511004	1	1	19.0658	0.05245	1	8.84e-05	0.00168634	998	0.0337929	1	0.443236	29.592	0.0337929	1	1	0.00138313	1	chr6:134439337-134440129	Lrp6
GO Biological Process	GO:2000166	negative regulation of planar cell polarity pathway involved in pericardium morphogenesis	469	0.0511004	1	1	19.0658	0.05245	1	8.84e-05	0.00168634	998	0.0337929	1	0.443236	29.592	0.0337929	1	1	0.00138313	1	chr6:134439337-134440129	Lrp6
GO Biological Process	GO:0061310	canonical Wnt signaling pathway involved in cardiac neural crest cell differentiation involved in heart development	469	0.0511004	1	1	19.0658	0.05245	1	8.84e-05	0.00168634	998	0.0337929	1	0.443236	29.592	0.0337929	1	1	0.00138313	1	chr6:134439337-134440129	Lrp6
GO Biological Process	GO:2000055	positive regulation of Wnt signaling pathway involved in dorsal/ventral axis specification	469	0.0511004	1	1	19.0658	0.05245	1	8.84e-05	0.00168634	998	0.0337929	1	0.443236	29.592	0.0337929	1	1	0.00138313	1	chr6:134439337-134440129	Lrp6
GO Biological Process	GO:2000164	negative regulation of planar cell polarity pathway involved in outflow tract morphogenesis	469	0.0511004	1	1	19.0658	0.05245	1	8.84e-05	0.00168634	998	0.0337929	1	0.443236	29.592	0.0337929	1	1	0.00138313	1	chr6:134439337-134440129	Lrp6
GO Biological Process	GO:2000168	negative regulation of planar cell polarity pathway involved in neural tube closure	469	0.0511004	1	1	19.0658	0.05245	1	8.84e-05	0.00168634	998	0.0337929	1	0.443236	29.592	0.0337929	1	1	0.00138313	1	chr6:134439337-134440129	Lrp6
GO Biological Process	GO:2000162	negative regulation of planar cell polarity pathway involved in cardiac right atrium morphogenesis	469	0.0511004	1	1	19.0658	0.05245	1	8.84e-05	0.00168634	998	0.0337929	1	0.443236	29.592	0.0337929	1	1	0.00138313	1	chr6:134439337-134440129	Lrp6
GO Biological Process	GO:2000149	negative regulation of planar cell polarity pathway involved in ventricular septum morphogenesis	469	0.0511004	1	1	19.0658	0.05245	1	8.84e-05	0.00168634	998	0.0337929	1	0.443236	29.592	0.0337929	1	1	0.00138313	1	chr6:134439337-134440129	Lrp6
GO Biological Process	GO:0010977	negative regulation of neuron projection development	138	0.0077508	1	0.735203	1.83844	10.8788	20	0.0183454	0.0337268	1136	0.0338499	1	0.390049	2.03304	4.42687	9	131	0.0124481	0.0687023	chr3:104596995-104597270,chr3:7698128-7698703,chr4:27862242-27862587,chr4:28634900-28635181,chr4:28815146-28815406,chr4:28976167-28976560,chr4:29237311-29237573,chr4:58613127-58613356,chr4:58739610-58739965,chr4:58749317-58749636,chr5:12429228-12429474,chr5:12703293-12703938,chr5:13163508-13163911,chr7:59061527-59061937,chr7:73414176-73414510,chr8:8649775-8650377,chr9:16098403-16098857,chr9:16306…	Efnb2,Epha7,Fat3,Lpar1,Lrig2,Rgma,Sema3a,Stmn2,Ube3a
GO Biological Process	GO:0048671	negative regulation of collateral sprouting	70	0.00215102	1	0.40224	4.63504	1.29449	6	0.00218295	0.010118	1142	0.0350662	1	0.401941	6.57599	0.304136	2	9	0.00276625	0.222222	chr4:27862242-27862587,chr4:28634900-28635181,chr4:28815146-28815406,chr4:28976167-28976560,chr4:29237311-29237573,chr7:73414176-73414510	Epha7,Rgma
GO Biological Process	GO:0016093	polyprenol metabolic process	185	0.0134232	1	0.949781	11.5172	0.173654	2	0.000292839	0.00337268	1142	0.0350662	1	0.401941	6.57599	0.304136	2	9	0.00276625	0.222222	chr10:52496197-52497909,chr5:76075677-76075963	Nus1,Srd5a3
GO Biological Process	GO:0086036	regulation of cardiac muscle cell membrane potential	416	0.0432576	1	1	3.89018	0.771172	3	0.00130046	0.00505902	1142	0.0350662	1	0.401941	6.57599	0.304136	2	9	0.00276625	0.222222	chr10:33307578-33307837,chr5:122510689-122511142,chr5:122511436-122511708	Atp2a2,Trdn
GO Biological Process	GO:2000121	regulation of removal of superoxide radicals	456	0.048316	1	1	5.73476	0.34875	2	0.000588112	0.00337268	1142	0.0350662	1	0.401941	6.57599	0.304136	2	9	0.00276625	0.222222	chr4:150871272-150871527,chr5:17660696-17661161	Cd36,Park7
GO Biological Process	GO:0072665	protein localization to vacuole	405	0.0414286	1	1	2.67366	1.8701	5	0.00315362	0.0084317	1167	0.0353605	1	0.396632	3.19913	1.25034	4	37	0.0055325	0.108108	chr10:18876004-18876239,chr13:18558355-18558580,chr3:10788389-10788696,chr3:11212535-11212830,chr9:41238574-41239030	Snx16,Sorl1,Tnfaip3,Vps41
GO Biological Process	GO:0060326	cell chemotaxis	228	0.0163086	1	0.936315	1.8354	8.71743	16	0.0147005	0.0269815	1172	0.0358283	1	0.400164	1.86007	5.91376	11	175	0.0152144	0.0628571	chr13:119598383-119599155,chr13:119599563-119600402,chr14:103843201-103843822,chr14:104052371-104052646,chr18:61645769-61646831,chr1:172558158-172558578,chr2:10545550-10545902,chr4:120172063-120172339,chr4:58613127-58613356,chr4:58739610-58739965,chr4:58749317-58749636,chr5:16040909-16041768,chr8:13529437-13530162,chr8:4347422-4348376,chr8:71130805-71131090,chr8:71142331-71142637	Ccl25,Ccl28,Edn2,Ednrb,Gas6,Hgf,Il17b,Lpar1,Myo9b,Prkcq,Slamf8
GO Biological Process	GO:0006954	inflammatory response	431	0.0448071	1	1	1.44697	17.2775	25	0.0291357	0.0421585	1186	0.0377386	1	0.416525	1.507	14.5985	22	432	0.0304288	0.0509259	chr10:18876004-18876239,chr10:56468820-56469059,chr18:60648839-60649071,chr18:61645769-61646831,chr1:172558158-172558578,chr1:172650946-172651468,chr1:172715446-172715795,chr1:88211489-88212134,chr1:88217675-88217901,chr2:10545550-10545902,chr2:118111372-118111678,chr2:58533224-58533737,chr2:8944048-8944294,chr3:106274286-106274650,chr3:142120584-142120948,chr3:20743542-20743783,chr3:20744117-207…	Acvr1,Agtr1b,Bmpr1b,Casp4,Ccl25,Cd163,Chil4,Crp,Gata3,Gja1,Icam1,Il15,Il17b,Lyn,Mecom,Ndst1,Park7,Prkcq,Slamf8,Thbs1,Tnfaip3,Ugt1a1
GO Biological Process	GO:0048873	homeostasis of number of cells within a tissue	468	0.0510543	1	1	2.51825	1.9855	5	0.00334824	0.0084317	1192	0.0385009	1	0.422799	3.11495	1.28413	4	38	0.0055325	0.105263	chr15:55231157-55231476,chr1:87270791-87271036,chr3:7599838-7600094,chr3:7698128-7698703,chr6:29748077-29748510	Col14a1,Gigyf2,Il7,Smo
GO Biological Process	GO:0032836	glomerular basement membrane development	118	0.00538596	1	0.597477	5.813	0.688112	4	0.00116039	0.00674536	1216	0.0428678	1	0.461463	5.9184	0.337929	2	10	0.00276625	0.2	chr13:13431485-13431711,chr1:12413396-12413752,chr1:12693691-12694262,chr1:12796133-12796435	Nid1,Sulf1
GO Biological Process	GO:0032926	negative regulation of activin receptor signaling pathway	141	0.00816961	1	0.758441	5.14869	0.776897	4	0.00131011	0.00674536	1216	0.0428678	1	0.461463	5.9184	0.337929	2	10	0.00276625	0.2	chr2:58533224-58533737,chr5:18443471-18443835,chr5:18993517-18993951,chr5:19852413-19852643	Acvr1,Magi2
GO Biological Process	GO:0045876	positive regulation of sister chromatid cohesion	230	0.0168466	1	0.958792	5.64284	0.531647	3	0.000896538	0.00505902	1216	0.0428678	1	0.461463	5.9184	0.337929	2	10	0.00276625	0.2	chr13:76666527-76666951,chr13:76667449-76667781,chr17:66374933-66375158	Ddx11,Slf1
GO Biological Process	GO:0070296	sarcoplasmic reticulum calcium ion transport	295	0.0266325	1	1	4.72463	0.63497	3	0.00107078	0.00505902	1216	0.0428678	1	0.461463	5.9184	0.337929	2	10	0.00276625	0.2	chr10:33307578-33307837,chr5:122510689-122511142,chr5:122511436-122511708	Atp2a2,Trdn
GO Biological Process	GO:0090557	establishment of endothelial intestinal barrier	406	0.0416861	1	1	3.94936	0.759618	3	0.00128097	0.00505902	1216	0.0428678	1	0.461463	5.9184	0.337929	2	10	0.00276625	0.2	chr17:13426846-13427185,chr17:13550736-13552978,chr9:21022206-21022438	Afdn,Icam1
GO Biological Process	GO:0021612	facial nerve structural organization	411	0.0424032	1	1	3.08905	1.2949	4	0.00218364	0.00674536	1216	0.0428678	1	0.461463	5.9184	0.337929	2	10	0.00276625	0.2	chr5:12429228-12429474,chr5:12703293-12703938,chr5:13163508-13163911,chr6:52064246-52064544	Hoxa1,Sema3a
GO Biological Process	GO:1903901	negative regulation of viral life cycle	194	0.0140871	1	0.950514	2.79575	2.5038	7	0.00422226	0.0118044	1253	0.0434655	1	0.454081	2.33621	2.56826	6	76	0.00829875	0.0789474	chr13:21160937-21161288,chr14:61569629-61570049,chr15:79879172-79879421,chr15:79895450-79895750,chr1:172715446-172715795,chr4:95318765-95319129,chr7:140956228-140956471	Apcs,Apobec3,Ifitm2,Jun,Trim13,Trim27
GO Biological Process	GO:0042073	intraciliary transport	147	0.00852423	1	0.759062	4.05907	1.23181	5	0.00207725	0.0084317	1281	0.0488483	1	0.49916	2.88702	1.38551	4	41	0.0055325	0.097561	chr16:49306511-49306743,chr2:66401930-66402159,chr5:122510689-122511142,chr5:122511436-122511708,chr9:83530716-83531080	Ift57,Ift81,Lca5,Ttc21b
GO Biological Process	GO:0010888	negative regulation of lipid storage	188	0.0135122	1	0.940824	4.43125	0.902681	4	0.00152223	0.00674536	1294	0.0509031	1	0.514932	3.55104	0.844824	3	25	0.00414938	0.12	chr1:172650946-172651468,chr1:172715446-172715795,chr4:60263780-60264294,chr6:29099536-29099815	Crp,Lep,Mup9
GO Biological Process	GO:0032715	negative regulation of interleukin-6 production	486	0.0518748	1	1	2.50662	1.99472	5	0.00336378	0.0084317	1328	0.0526052	1	0.518525	2.81828	1.4193	4	42	0.0055325	0.0952381	chr10:18876004-18876239,chr5:16040909-16041768,chr8:13529437-13530162,chr9:18479292-18479601,chr9:18556324-18556552	Gas6,Hgf,Muc16,Tnfaip3
GO Biological Process	GO:0006623	protein targeting to vacuole	448	0.0468631	1	1	2.98787	1.33875	4	0.00225758	0.00674536	1351	0.0561475	1	0.54402	3.41446	0.878617	3	26	0.00414938	0.115385	chr13:18558355-18558580,chr3:10788389-10788696,chr3:11212535-11212830,chr9:41238574-41239030	Snx16,Sorl1,Vps41
GO Biological Process	GO:0048525	negative regulation of viral process	262	0.0225071	1	1	2.5367	2.75949	7	0.00465344	0.0118044	1357	0.0561984	1	0.542105	2.192	2.73723	6	81	0.00829875	0.0740741	chr13:21160937-21161288,chr14:61569629-61570049,chr15:79879172-79879421,chr15:79895450-79895750,chr1:172715446-172715795,chr4:95318765-95319129,chr7:140956228-140956471	Apcs,Apobec3,Ifitm2,Jun,Trim13,Trim27
GO Biological Process	GO:0098840	protein transport along microtubule	152	0.009574	1	0.824498	3.94289	1.2681	5	0.00213846	0.0084317	1359	0.0565148	1	0.544356	2.75274	1.4531	4	43	0.0055325	0.0930233	chr16:49306511-49306743,chr2:66401930-66402159,chr5:122510689-122511142,chr5:122511436-122511708,chr9:83530716-83531080	Ift57,Ift81,Lca5,Ttc21b
GO Biological Process	GO:0031952	regulation of protein autophosphorylation	153	0.00961033	1	0.822217	2.57321	3.49758	9	0.00589811	0.0151771	1359	0.0565148	1	0.544356	2.75274	1.4531	4	43	0.0055325	0.0930233	chr3:61294698-61294923,chr3:61336975-61337340,chr4:150871272-150871527,chr4:27862242-27862587,chr4:28634900-28635181,chr4:28815146-28815406,chr4:28976167-28976560,chr4:29237311-29237573,chr4:95318765-95319129	Epha7,Errfi1,Jun,Rap2b
GO Biological Process	GO:0034332	adherens junction organization	362	0.0352606	1	1	2.50165	2.39841	6	0.00404454	0.010118	1359	0.0565148	1	0.544356	2.75274	1.4531	4	43	0.0055325	0.0930233	chr10:28639765-28640113,chr17:13426846-13427185,chr17:13550736-13552978,chr6:145696474-145696765,chr8:36677778-36678132,chr8:36867817-36868192	Afdn,Dlc1,Ptprk,Rassf8
GO Biological Process	GO:0052695	cellular glucuronidation	19	0.000213032	1	0.146768	26.842	0.111765	3	0.000188474	0.00505902	1372	0.0601469	1	0.573851	4.932	0.405515	2	12	0.00276625	0.166667	chr1:88211489-88212134,chr1:88217675-88217901,chr5:87335134-87335397	Ugt1a1,Ugt2a3
GO Biological Process	GO:0021554	optic nerve development	96	0.00360285	1	0.491263	5.00604	0.998793	5	0.00168431	0.0084317	1372	0.0601469	1	0.573851	4.932	0.405515	2	12	0.00276625	0.166667	chr4:58613127-58613356,chr4:58739610-58739965,chr4:58749317-58749636,chr7:49343165-49343549,chr7:49420531-49421033	Lpar1,Nav2
GO Biological Process	GO:0035023	regulation of Rho protein signal transduction	97	0.00366233	1	0.494225	2.11385	8.04219	17	0.0135619	0.0286678	1402	0.0617339	1	0.576388	1.89389	4.22412	8	125	0.011065	0.064	chr13:92184186-92184464,chr13:98056469-98056845,chr17:29457857-29458196,chr1:11015164-11015396,chr1:11180580-11180956,chr3:61649084-61649628,chr3:62102690-62103111,chr3:62339038-62339730,chr3:62439570-62440341,chr3:62503655-62503942,chr4:58613127-58613356,chr4:58739610-58739965,chr4:58749317-58749636,chr8:36677778-36678132,chr8:36867817-36868192,chr8:71130805-71131090,chr8:71142331-71142637	Arhgef26,Arhgef28,Dlc1,Fgd2,Lpar1,Myo9b,Prex2,Rasgrf2
GO Biological Process	GO:0060191	regulation of lipase activity	492	0.0524506	1	1	2.10224	3.32978	7	0.00561514	0.0118044	1414	0.0649212	1	0.601003	2.31187	2.16275	5	64	0.00691563	0.078125	chr10:127621330-127621649,chr3:145649212-145649851,chr4:58613127-58613356,chr4:58739610-58739965,chr4:58749317-58749636,chr7:129964182-129964415,chr8:25483582-25483880	Cyr61,Fgfr1,Fgfr2,Lpar1,Lrp1
GO Biological Process	GO:0030187	melatonin biosynthetic process	8	4.34e-05	0.568208	0.071026	46.1463	0.0650107	3	0.00010963	0.00505902	1424	0.0664455	1	0.610794	14.796	0.0675859	1	2	0.00138313	0.5	chrX:169974803-169975034,chrX:170020193-170021088,chrX:170733670-170733946	Asmt
GO Biological Process	GO:0036333	hepatocyte homeostasis	13	8.71e-05	1	0.0877222	36.4268	0.0823569	3	0.000138882	0.00505902	1424	0.0664455	1	0.610794	14.796	0.0675859	1	2	0.00138313	0.5	chr6:47672867-47673104,chr6:47753935-47754161,chr6:47760758-47762339	Ezh2
GO Biological Process	GO:1904772	response to tetrachloromethane	13	8.71e-05	1	0.0877222	36.4268	0.0823569	3	0.000138882	0.00505902	1424	0.0664455	1	0.610794	14.796	0.0675859	1	2	0.00138313	0.5	chr6:47672867-47673104,chr6:47753935-47754161,chr6:47760758-47762339	Ezh2
GO Biological Process	GO:0070980	biphenyl catabolic process	22	0.000241817	1	0.143881	90.2004	0.0221728	2	3.74e-05	0.00337268	1424	0.0664455	1	0.610794	14.796	0.0675859	1	2	0.00138313	0.5	chr1:88211489-88212134,chr1:88217675-88217901	Ugt1a1
GO Biological Process	GO:2000019	negative regulation of male gonad development	24	0.000288434	1	0.157317	24.1898	0.124019	3	0.000209139	0.00505902	1424	0.0664455	1	0.610794	14.796	0.0675859	1	2	0.00138313	0.5	chrX:169974803-169975034,chrX:170020193-170021088,chrX:170733670-170733946	Asmt
GO Biological Process	GO:0032470	positive regulation of endoplasmic reticulum calcium ion concentration	52	0.00133084	1	0.335014	38.0646	0.0525423	2	8.86e-05	0.00337268	1424	0.0664455	1	0.610794	14.796	0.0675859	1	2	0.00138313	0.5	chr5:122510689-122511142,chr5:122511436-122511708	Atp2a2
GO Biological Process	GO:0051316	attachment of spindle microtubules to kinetochore involved in meiotic chromosome segregation	67	0.00199368	1	0.389512	12.3309	0.243291	3	0.000410272	0.00505902	1424	0.0664455	1	0.610794	14.796	0.0675859	1	2	0.00138313	0.5	chr5:85110844-85112419,chr5:85393303-85394750,chr5:85773640-85773880	Cenpc1
GO Biological Process	GO:2001029	regulation of cellular glucuronidation	87	0.0032303	1	0.48603	24.1902	0.0826781	2	0.000139424	0.00337268	1424	0.0664455	1	0.610794	14.796	0.0675859	1	2	0.00138313	0.5	chr1:88211489-88212134,chr1:88217675-88217901	Ugt1a1
GO Biological Process	GO:1903233	regulation of calcium ion-dependent exocytosis of neurotransmitter	109	0.00461937	1	0.554748	20.1174	0.0994163	2	0.00016765	0.00337268	1424	0.0664455	1	0.610794	14.796	0.0675859	1	2	0.00138313	0.5	chr5:122510689-122511142,chr5:122511436-122511708	Atp2a2
GO Biological Process	GO:0010848	regulation of chromatin disassembly	115	0.00520641	1	0.592626	18.9098	0.105765	2	0.000178357	0.00337268	1424	0.0664455	1	0.610794	14.796	0.0675859	1	2	0.00138313	0.5	chr8:71130805-71131090,chr8:71142331-71142637	Map1s
GO Biological Process	GO:0014846	esophagus smooth muscle contraction	165	0.0109565	1	0.869216	6.64035	0.451783	3	0.000761861	0.00505902	1424	0.0664455	1	0.610794	14.796	0.0675859	1	2	0.00138313	0.5	chr1:12413396-12413752,chr1:12693691-12694262,chr1:12796133-12796435	Sulf1
GO Biological Process	GO:0070194	synaptonemal complex disassembly	244	0.0196341	1	1	50.4309	0.0198291	1	3.34e-05	0.00168634	1424	0.0664455	1	0.610794	14.796	0.0675859	1	2	0.00138313	0.5	chr12:76412177-76412851	Hspa2
GO Biological Process	GO:1903094	negative regulation of protein K48-linked deubiquitination	252	0.0210703	1	1	46.9592	0.0212951	1	3.59e-05	0.00168634	1424	0.0664455	1	0.610794	14.796	0.0675859	1	2	0.00138313	0.5	chr4:150871272-150871527	Park7
GO Biological Process	GO:2000157	negative regulation of ubiquitin-specific protease activity	252	0.0210703	1	1	46.9592	0.0212951	1	3.59e-05	0.00168634	1424	0.0664455	1	0.610794	14.796	0.0675859	1	2	0.00138313	0.5	chr4:150871272-150871527	Park7
GO Biological Process	GO:0097536	thymus epithelium morphogenesis	258	0.0218063	1	1	45.3573	0.0220472	1	3.72e-05	0.00168634	1424	0.0664455	1	0.610794	14.796	0.0675859	1	2	0.00138313	0.5	chr11:78374157-78374781	Foxn1
GO Biological Process	GO:2001287	negative regulation of caveolin-mediated endocytosis	279	0.0247733	1	1	39.8647	0.0250848	1	4.23e-05	0.00168634	1424	0.0664455	1	0.610794	14.796	0.0675859	1	2	0.00138313	0.5	chr11:78374157-78374781	Unc119
GO Biological Process	GO:1905259	negative regulation of nitrosative stress-induced intrinsic apoptotic signaling pathway	286	0.0256336	1	1	38.5099	0.0259673	1	4.38e-05	0.00168634	1424	0.0664455	1	0.610794	14.796	0.0675859	1	2	0.00138313	0.5	chr4:150871272-150871527	Park7
GO Biological Process	GO:0018307	enzyme active site formation	300	0.0268337	1	1	36.7652	0.0271997	1	4.59e-05	0.00168634	1424	0.0664455	1	0.610794	14.796	0.0675859	1	2	0.00138313	0.5	chr4:150871272-150871527	Park7
GO Biological Process	GO:0033292	T-tubule organization	304	0.0275642	1	1	7.82511	0.255588	2	0.000431008	0.00337268	1424	0.0664455	1	0.610794	14.796	0.0675859	1	2	0.00138313	0.5	chr5:122510689-122511142,chr5:122511436-122511708	Atp2a2
GO Biological Process	GO:0046086	adenosine biosynthetic process	310	0.0279103	1	1	7.77203	0.257333	2	0.000433951	0.00337268	1424	0.0664455	1	0.610794	14.796	0.0675859	1	2	0.00138313	0.5	chr9:87781097-87781574,chr9:87791180-87791947	Nt5e
GO Biological Process	GO:1902958	positive regulation of mitochondrial electron transport, NADH to ubiquinone	316	0.0283044	1	1	34.8287	0.028712	1	4.84e-05	0.00168634	1424	0.0664455	1	0.610794	14.796	0.0675859	1	2	0.00138313	0.5	chr4:150871272-150871527	Park7
GO Biological Process	GO:1903384	negative regulation of hydrogen peroxide-induced neuron intrinsic apoptotic signaling pathway	316	0.0283044	1	1	34.8287	0.028712	1	4.84e-05	0.00168634	1424	0.0664455	1	0.610794	14.796	0.0675859	1	2	0.00138313	0.5	chr4:150871272-150871527	Park7
GO Biological Process	GO:1903181	positive regulation of dopamine biosynthetic process	321	0.0292309	1	1	33.7087	0.0296659	1	5e-05	0.00168634	1424	0.0664455	1	0.610794	14.796	0.0675859	1	2	0.00138313	0.5	chr4:150871272-150871527	Park7
GO Biological Process	GO:0038016	insulin receptor internalization	332	0.0305492	1	1	7.39738	0.270366	2	0.000455929	0.00337268	1424	0.0664455	1	0.610794	14.796	0.0675859	1	2	0.00138313	0.5	chr1:24611662-24616040,chr1:25412664-25412909	Lmbrd1
GO Biological Process	GO:0052651	monoacylglycerol catabolic process	336	0.0310877	1	1	31.6653	0.0315803	1	5.33e-05	0.00168634	1424	0.0664455	1	0.610794	14.796	0.0675859	1	2	0.00138313	0.5	chr2:150872350-150872657	Abhd12
GO Biological Process	GO:0061302	smooth muscle cell-matrix adhesion	338	0.0317275	1	1	31.0166	0.0322408	1	5.44e-05	0.00168634	1424	0.0664455	1	0.610794	14.796	0.0675859	1	2	0.00138313	0.5	chr17:35814755-35815150	Ddr1
GO Biological Process	GO:0048691	positive regulation of axon extension involved in regeneration	351	0.0337624	1	1	7.00177	0.285642	2	0.00048169	0.00337268	1424	0.0664455	1	0.610794	14.796	0.0675859	1	2	0.00138313	0.5	chr7:78439351-78440209,chr7:78511386-78511621	Ntrk3
GO Biological Process	GO:0042196	chlorinated hydrocarbon metabolic process	353	0.0338526	1	1	29.0378	0.0344379	1	5.81e-05	0.00168634	1424	0.0664455	1	0.610794	14.796	0.0675859	1	2	0.00138313	0.5	chr7:27136589-27136904	Cyp2f2
GO Biological Process	GO:0042357	thiamine diphosphate metabolic process	384	0.0383069	1	1	6.52949	0.306303	2	0.000516531	0.00337268	1424	0.0664455	1	0.610794	14.796	0.0675859	1	2	0.00138313	0.5	chr6:43809449-43809785,chr6:43817180-43817414	Tpk1
GO Biological Process	GO:2000669	negative regulation of dendritic cell apoptotic process	391	0.0397067	1	1	24.6821	0.0405151	1	6.83e-05	0.00168634	1424	0.0664455	1	0.610794	14.796	0.0675859	1	2	0.00138313	0.5	chr8:13529437-13530162	Gas6
GO Biological Process	GO:0086100	endothelin receptor signaling pathway	397	0.0403936	1	1	6.33976	0.315469	2	0.000531989	0.00337268	1424	0.0664455	1	0.610794	14.796	0.0675859	1	2	0.00138313	0.5	chr14:103843201-103843822,chr14:104052371-104052646	Ednrb
GO Biological Process	GO:1902232	regulation of positive thymic T cell selection	422	0.0438632	1	1	22.2953	0.0448526	1	7.56e-05	0.00168634	1424	0.0664455	1	0.610794	14.796	0.0675859	1	2	0.00138313	0.5	chr11:78374157-78374781	Foxn1
GO Biological Process	GO:2000532	regulation of renal albumin absorption	442	0.0463745	1	1	21.0605	0.0474823	1	8.01e-05	0.00168634	1424	0.0664455	1	0.610794	14.796	0.0675859	1	2	0.00138313	0.5	chr8:13529437-13530162	Gas6
GO Biological Process	GO:1905167	positive regulation of lysosomal protein catabolic process	493	0.0524577	1	1	18.5593	0.0538813	1	9.09e-05	0.00168634	1424	0.0664455	1	0.610794	14.796	0.0675859	1	2	0.00138313	0.5	chr10:127621330-127621649	Lrp1
GO Biological Process	GO:0002098	tRNA wobble uridine modification	5	5.86e-06	0.0766772	0.0153354	13.9926	0.428799	6	0.000723101	0.010118	1581	0.0695319	1	0.575694	4.55261	0.439308	2	13	0.00276625	0.153846	chr8:36291154-36292170,chr8:36677778-36678132,chr8:36867817-36868192,chr9:3073350-3074457,chr9:3312587-3313329,chr9:3314719-3315154	6430573F11Rik,Alkbh8
GO Biological Process	GO:0001886	endothelial cell morphogenesis	17	0.000151644	1	0.116766	7.75172	0.774022	6	0.00130526	0.010118	1581	0.0695319	1	0.575694	4.55261	0.439308	2	13	0.00276625	0.153846	chr14:79703765-79704077,chr3:61649084-61649628,chr3:62102690-62103111,chr3:62339038-62339730,chr3:62439570-62440341,chr3:62503655-62503942	Arhgef26,Cnmd
GO Biological Process	GO:0019585	glucuronate metabolic process	23	0.000277795	1	0.158101	24.5044	0.122427	3	0.000206454	0.00505902	1581	0.0695319	1	0.575694	4.55261	0.439308	2	13	0.00276625	0.153846	chr1:88211489-88212134,chr1:88217675-88217901,chr5:87335134-87335397	Ugt1a1,Ugt2a3
GO Biological Process	GO:0016558	protein import into peroxisome matrix	34	0.000791719	1	0.304812	7.11036	0.703199	5	0.00118583	0.0084317	1581	0.0695319	1	0.575694	4.55261	0.439308	2	13	0.00276625	0.153846	chr3:32968029-32968288,chr3:33233152-33233431,chr3:33312412-33313175,chr3:33401557-33401871,chr3:5326035-5326438	Pex2,Pex5l
GO Biological Process	GO:0030259	lipid glycosylation	311	0.027917	1	1	4.63774	0.646867	3	0.00109084	0.00505902	1581	0.0695319	1	0.575694	4.55261	0.439308	2	13	0.00276625	0.153846	chr2:68274161-68274391,chr9:34586160-34586386,chr9:34754760-34754995	B3galt1,St3gal4
GO Biological Process	GO:0038166	angiotensin-activated signaling pathway	421	0.0437195	1	1	3.87333	0.774527	3	0.00130612	0.00505902	1581	0.0695319	1	0.575694	4.55261	0.439308	2	13	0.00276625	0.153846	chr3:15314843-15315226,chr3:20743542-20743783,chr3:20744117-20744412	Agtr1b,Car2
GO Biological Process	GO:0046475	glycerophospholipid catabolic process	482	0.0516344	1	1	5.52364	0.36208	2	0.00061059	0.00337268	1581	0.0695319	1	0.575694	4.55261	0.439308	2	13	0.00276625	0.153846	chr2:132395805-132396127,chr2:150872350-150872657	Abhd12,Gpcpd1
GO Biological Process	GO:0043901	negative regulation of multi-organism process	380	0.0376931	1	1	2.01938	4.45682	9	0.00751572	0.0151771	1617	0.0714059	1	0.578048	1.83516	4.35929	8	129	0.011065	0.0620155	chr13:21160937-21161288,chr14:61569629-61570049,chr15:79879172-79879421,chr15:79895450-79895750,chr1:172715446-172715795,chr2:58533224-58533737,chr4:95318765-95319129,chr5:17660696-17661161,chr7:140956228-140956471	Acvr1c,Apcs,Apobec3,Cd36,Ifitm2,Jun,Trim13,Trim27
GO Biological Process	GO:0090322	regulation of superoxide metabolic process	268	0.0230095	1	1	3.76124	1.06348	4	0.00179339	0.00674536	1621	0.073329	1	0.592151	3.06124	0.979995	3	29	0.00414938	0.103448	chr1:172650946-172651468,chr1:172715446-172715795,chr4:150871272-150871527,chr5:17660696-17661161	Cd36,Crp,Park7
GO Biological Process	GO:0043900	regulation of multi-organism process	396	0.0402237	1	1	1.58365	11.3661	18	0.0191672	0.0303541	1638	0.0772243	1	0.617134	1.52874	9.15789	14	271	0.0193638	0.0516605	chr13:21160937-21161288,chr13:93996470-93996932,chr14:103843201-103843822,chr14:104052371-104052646,chr14:61569629-61570049,chr15:79879172-79879421,chr15:79895450-79895750,chr18:60817644-60818047,chr1:172715446-172715795,chr2:134699015-134699254,chr2:58533224-58533737,chr3:61294698-61294923,chr3:61336975-61337340,chr4:95318765-95319129,chr5:17660696-17661161,chr6:17170551-17170936,chr6:17231254-1…	Acvr1c,Apcs,Apobec3,Cav2,Cd36,Cd74,Ednrb,Ifitm2,Jun,Lhfpl2,P2ry1,Plcb1,Trim13,Trim27
GO Biological Process	GO:0001885	endothelial cell development	107	0.00440022	1	0.538308	2.91978	3.08242	9	0.00519802	0.0151771	1641	0.0783092	1	0.62466	2.466	1.62206	4	48	0.0055325	0.0833333	chr14:79703765-79704077,chr17:13426846-13427185,chr17:13550736-13552978,chr3:61649084-61649628,chr3:62102690-62103111,chr3:62339038-62339730,chr3:62439570-62440341,chr3:62503655-62503942,chr9:21022206-21022438	Afdn,Arhgef26,Cnmd,Icam1
GO Biological Process	GO:0032785	negative regulation of DNA-templated transcription, elongation	94	0.00354733	1	0.493985	6.55057	0.610634	4	0.00102974	0.00674536	1647	0.0793561	1	0.630705	4.22743	0.473101	2	14	0.00276625	0.142857	chr14:104052371-104052646,chr6:47672867-47673104,chr6:47753935-47754161,chr6:47760758-47762339	Ezh2,Pou4f1
GO Biological Process	GO:0050766	positive regulation of phagocytosis	186	0.0134379	1	0.94571	3.13801	1.91204	6	0.00322435	0.010118	1687	0.0831052	1	0.644841	2.41567	1.65585	4	49	0.0055325	0.0816327	chr2:129593015-129593551,chr3:15363309-15364019,chr3:15413391-15413649,chr3:15568490-15568834,chr5:17660696-17661161,chr8:13529437-13530162	Cd36,Gas6,Sirpa,Sirpb1a
GO Biological Process	GO:0060193	positive regulation of lipase activity	383	0.0382707	1	1	2.4515	2.44748	6	0.00412729	0.010118	1687	0.0831052	1	0.644841	2.41567	1.65585	4	49	0.0055325	0.0816327	chr3:145649212-145649851,chr4:58613127-58613356,chr4:58739610-58739965,chr4:58749317-58749636,chr7:129964182-129964415,chr8:25483582-25483880	Cyr61,Fgfr1,Fgfr2,Lpar1
GO Biological Process	GO:0031345	negative regulation of cell projection organization	333	0.0305674	1	1	1.59133	12.5681	20	0.0211941	0.0337268	1699	0.0855212	1	0.658901	1.69636	5.30549	9	157	0.0124481	0.0573248	chr3:104596995-104597270,chr3:7698128-7698703,chr4:27862242-27862587,chr4:28634900-28635181,chr4:28815146-28815406,chr4:28976167-28976560,chr4:29237311-29237573,chr4:58613127-58613356,chr4:58739610-58739965,chr4:58749317-58749636,chr5:12429228-12429474,chr5:12703293-12703938,chr5:13163508-13163911,chr7:59061527-59061937,chr7:73414176-73414510,chr8:8649775-8650377,chr9:16098403-16098857,chr9:16306…	Efnb2,Epha7,Fat3,Lpar1,Lrig2,Rgma,Sema3a,Stmn2,Ube3a
GO Biological Process	GO:0034243	regulation of transcription elongation from RNA polymerase II promoter	198	0.0145585	1	0.962476	3.54418	1.41076	5	0.00237903	0.0084317	1700	0.0859236	1	0.661612	2.86374	1.04758	3	31	0.00414938	0.0967742	chr13:75733835-75734228,chr15:79895450-79895750,chr6:47672867-47673104,chr6:47753935-47754161,chr6:47760758-47762339	Cbx7,Ell2,Ezh2
GO Biological Process	GO:2001252	positive regulation of chromosome organization	91	0.00340939	1	0.490428	3.03853	2.96196	9	0.00499488	0.0151771	1719	0.087798	1	0.668572	2.11371	2.36551	5	70	0.00691563	0.0714286	chr13:76666527-76666951,chr13:76667449-76667781,chr17:66374933-66375158,chr1:138369765-138370090,chr1:138399191-138400045,chr2:10545550-10545902,chr3:62339038-62339730,chr3:62439570-62440341,chr3:62503655-62503942	Ddx11,Dhx36,Nek7,Prkcq,Slf1
GO Biological Process	GO:0034331	cell junction maintenance	202	0.0148098	1	0.959702	5.92698	0.50616	3	0.000853558	0.00505902	1730	0.0895793	1	0.677799	3.9456	0.506894	2	15	0.00276625	0.133333	chr17:13426846-13427185,chr17:13550736-13552978,chr6:145696474-145696765	Afdn,Rassf8
GO Biological Process	GO:0071850	mitotic cell cycle arrest	290	0.026412	1	1	3.60108	1.11078	4	0.00187315	0.00674536	1730	0.0895793	1	0.677799	3.9456	0.506894	2	15	0.00276625	0.133333	chr5:18443471-18443835,chr5:18993517-18993951,chr5:19852413-19852643,chr7:92765598-92765884	Ddias,Magi2
GO Biological Process	GO:1902186	regulation of viral release from host cell	259	0.0218378	1	1	3.82332	1.04621	4	0.00176427	0.00674536	1759	0.0925413	1	0.688667	2.77425	1.08137	3	32	0.00414938	0.09375	chr13:21160937-21161288,chr14:61569629-61570049,chr6:17170551-17170936,chr6:17231254-17231537	Cav2,Trim13,Trim27
GO Biological Process	GO:0042446	hormone biosynthetic process	318	0.0283596	1	1	2.97038	1.68328	5	0.00283859	0.0084317	1759	0.0925413	1	0.688667	2.77425	1.08137	3	32	0.00414938	0.09375	chr17:74179184-74180466,chr3:142120584-142120948,chrX:169974803-169975034,chrX:170020193-170021088,chrX:170733670-170733946	Asmt,Bmpr1b,Srd5a2
GO Biological Process	GO:0006457	protein folding	162	0.0103379	1	0.835329	2.39876	4.16882	10	0.00703005	0.0168634	1776	0.0934857	1	0.689036	1.66455	5.40687	9	160	0.0124481	0.05625	chr12:76412177-76412851,chr13:104572413-104572865,chr13:12787915-12788144,chr17:34964809-34965155,chr17:34970464-34971421,chr18:60817644-60818047,chr2:134699015-134699254,chr6:47672867-47673104,chr6:47753935-47754161,chr6:47760758-47762339	Cd74,Cwc27,Ero1lb,Hspa1a,Hspa1b,Hspa1l,Hspa2,Pdia4,Tmx4
GO Biological Process	GO:0071673	positive regulation of smooth muscle cell chemotaxis	106	0.00437968	1	0.540849	9.3032	0.32247	3	0.000543794	0.00505902	1783	0.0979959	1	0.719443	9.86399	0.101379	1	3	0.00138313	0.333333	chr4:58613127-58613356,chr4:58739610-58739965,chr4:58749317-58749636	Lpar1
GO Biological Process	GO:0019065	receptor-mediated endocytosis of virus by host cell	136	0.0073941	1	0.711682	15.7576	0.126923	2	0.000214036	0.00337268	1783	0.0979959	1	0.719443	9.86399	0.101379	1	3	0.00138313	0.333333	chr6:17170551-17170936,chr6:17231254-17231537	Cav2
GO Biological Process	GO:1990166	protein localization to site of double-strand break	195	0.0141595	1	0.950505	11.1954	0.178645	2	0.000301256	0.00337268	1783	0.0979959	1	0.719443	9.86399	0.101379	1	3	0.00138313	0.333333	chr13:76666527-76666951,chr13:76667449-76667781	Slf1
GO Biological Process	GO:0060112	generation of ovulation cycle rhythm	217	0.0151265	1	0.912472	10.809	0.18503	2	0.000312024	0.00337268	1783	0.0979959	1	0.719443	9.86399	0.101379	1	3	0.00138313	0.333333	chr8:66586947-66587434,chr8:66647982-66648329	Npy5r
GO Biological Process	GO:0014043	negative regulation of neuron maturation	331	0.0305432	1	1	7.39818	0.270337	2	0.00045588	0.00337268	1783	0.0979959	1	0.719443	9.86399	0.101379	1	3	0.00138313	0.333333	chr14:103843201-103843822,chr14:104052371-104052646	Ednrb
GO Biological Process	GO:2000172	regulation of branching morphogenesis of a nerve	334	0.0307558	1	1	7.37009	0.271367	2	0.000457617	0.00337268	1783	0.0979959	1	0.719443	9.86399	0.101379	1	3	0.00138313	0.333333	chr3:66346432-66346745,chr3:66666922-66667382	Shox2
GO Biological Process	GO:1990743	protein sialylation	393	0.0399658	1	1	6.37745	0.313605	2	0.000528845	0.00337268	1783	0.0979959	1	0.719443	9.86399	0.101379	1	3	0.00138313	0.333333	chr9:34586160-34586386,chr9:34754760-34754995	St3gal4
GO Biological Process	GO:0019064	fusion of virus membrane with host plasma membrane	395	0.0401882	1	1	24.3803	0.0410167	1	6.92e-05	0.00168634	1783	0.0979959	1	0.719443	9.86399	0.101379	1	3	0.00138313	0.333333	chr8:13529437-13530162	Gas6
GO Biological Process	GO:0046462	monoacylglycerol metabolic process	451	0.0471709	1	1	20.6963	0.0483178	1	8.15e-05	0.00168634	1783	0.0979959	1	0.719443	9.86399	0.101379	1	3	0.00138313	0.333333	chr2:150872350-150872657	Abhd12
GO Biological Process	GO:1902956	regulation of mitochondrial electron transport, NADH to ubiquinone	459	0.048843	1	1	19.9704	0.050074	1	8.44e-05	0.00168634	1783	0.0979959	1	0.719443	9.86399	0.101379	1	3	0.00138313	0.333333	chr4:150871272-150871527	Park7
GO Biological Process	GO:0086097	phospholipase C-activating angiotensin-activated signaling pathway	485	0.0518622	1	1	5.5099	0.362983	2	0.000612113	0.00337268	1783	0.0979959	1	0.719443	9.86399	0.101379	1	3	0.00138313	0.333333	chr3:20743542-20743783,chr3:20744117-20744412	Agtr1b
GO Biological Process	GO:0042755	eating behavior	390	0.039672	1	1	2.70659	1.84734	5	0.00311525	0.0084317	1917	0.0993622	1	0.678482	2.69018	1.11517	3	33	0.00414938	0.0909091	chr3:61294698-61294923,chr3:61336975-61337340,chr6:29099536-29099815,chr8:66586947-66587434,chr8:66647982-66648329	Lep,Npy5r,P2ry1
GO Biological Process	GO:0071168	protein localization to chromatin	80	0.00268211	1	0.438861	7.08851	0.564294	4	0.000951591	0.00674536	1922	0.100163	1	0.682173	3.699	0.540687	2	16	0.00276625	0.125	chr10:61783815-61784098,chr6:47672867-47673104,chr6:47753935-47754161,chr6:47760758-47762339	Ezh2,H2afy2
GO Biological Process	GO:0071236	cellular response to antibiotic	324	0.0295333	1	1	3.47511	1.15104	4	0.00194105	0.00674536	1922	0.100163	1	0.682173	3.699	0.540687	2	16	0.00276625	0.125	chr13:83074688-83074959,chr6:47672867-47673104,chr6:47753935-47754161,chr6:47760758-47762339	Ezh2,Mef2c
GO Biological Process	GO:0034314	Arp2/3 complex-mediated actin nucleation	347	0.0328631	1	1	4.34688	0.69015	3	0.00116383	0.00505902	1922	0.100163	1	0.682173	3.699	0.540687	2	16	0.00276625	0.125	chr13:21160937-21161288,chr1:124667654-124667931,chr1:125090753-125091035	Actr3,Trim27
GO Biological Process	GO:0002097	tRNA wobble base modification	15	0.000113473	1	0.0990243	8.18188	0.733328	6	0.00123664	0.010118	1979	0.111072	1	0.734681	3.48141	0.57448	2	17	0.00276625	0.117647	chr8:36291154-36292170,chr8:36677778-36678132,chr8:36867817-36868192,chr9:3073350-3074457,chr9:3312587-3313329,chr9:3314719-3315154	6430573F11Rik,Alkbh8
GO Biological Process	GO:0060236	regulation of mitotic spindle organization	133	0.00719329	1	0.707972	4.23358	1.18103	5	0.00199163	0.0084317	2030	0.120964	1	0.780012	2.466	1.21655	3	36	0.00414938	0.0833333	chr17:34964809-34965155,chr17:34970464-34971421,chr5:17969177-17969402,chr5:18443471-18443835,chr5:18993517-18993951	Gnai1,Hspa1a,Hspa1b
GO Biological Process	GO:0006625	protein targeting to peroxisome	73	0.00229542	1	0.411603	5.56832	0.897938	5	0.00151423	0.0084317	2035	0.122272	1	0.786505	3.288	0.608273	2	18	0.00276625	0.111111	chr3:32968029-32968288,chr3:33233152-33233431,chr3:33312412-33313175,chr3:33401557-33401871,chr3:5326035-5326438	Pex2,Pex5l
GO Biological Process	GO:0031100	animal organ regeneration	401	0.0408523	1	1	2.09157	3.82488	8	0.00645005	0.0134907	2060	0.123914	1	0.787396	1.89692	2.63585	5	78	0.00691563	0.0641026	chr1:88211489-88212134,chr1:88217675-88217901,chr4:47611036-47611277,chr5:16040909-16041768,chr6:47672867-47673104,chr6:47753935-47754161,chr6:47760758-47762339,chr8:13529437-13530162	Ezh2,Gas6,Hgf,Nr4a3,Ugt1a1
GO Biological Process	GO:0016560	protein import into peroxisome matrix, docking	25	0.000323752	1	0.169516	12.6228	0.316888	4	0.000534381	0.00674536	2071	0.128482	1	0.812083	7.39799	0.135172	1	4	0.00138313	0.25	chr3:32968029-32968288,chr3:33233152-33233431,chr3:33312412-33313175,chr3:33401557-33401871	Pex5l
GO Biological Process	GO:0090669	telomerase RNA stabilization	113	0.00497611	1	0.576436	8.88232	0.33775	3	0.000569561	0.00505902	2071	0.128482	1	0.812083	7.39799	0.135172	1	4	0.00138313	0.25	chr3:62339038-62339730,chr3:62439570-62440341,chr3:62503655-62503942	Dhx36
GO Biological Process	GO:0070836	caveola assembly	151	0.00942003	1	0.81661	13.8823	0.144069	2	0.000242949	0.00337268	2071	0.128482	1	0.812083	7.39799	0.135172	1	4	0.00138313	0.25	chr6:17170551-17170936,chr6:17231254-17231537	Cav2
GO Biological Process	GO:0014050	negative regulation of glutamate secretion	196	0.0141604	1	0.945709	11.1951	0.17865	2	0.000301265	0.00337268	2071	0.128482	1	0.812083	7.39799	0.135172	1	4	0.00138313	0.25	chr8:66586947-66587434,chr8:66647982-66648329	Npy5r
GO Biological Process	GO:0090086	negative regulation of protein deubiquitination	343	0.0322817	1	1	30.4754	0.0328133	1	5.53e-05	0.00168634	2071	0.128482	1	0.812083	7.39799	0.135172	1	4	0.00138313	0.25	chr4:150871272-150871527	Park7
GO Biological Process	GO:0035860	glial cell-derived neurotrophic factor receptor signaling pathway	385	0.0386007	1	1	4.07458	0.736273	3	0.00124161	0.00505902	2071	0.128482	1	0.812083	7.39799	0.135172	1	4	0.00138313	0.25	chr1:12413396-12413752,chr1:12693691-12694262,chr1:12796133-12796435	Sulf1
GO Biological Process	GO:0036022	limb joint morphogenesis	440	0.0463338	1	1	3.78218	0.793193	3	0.00133759	0.00505902	2071	0.128482	1	0.812083	7.39799	0.135172	1	4	0.00138313	0.25	chr1:12413396-12413752,chr1:12693691-12694262,chr1:12796133-12796435	Sulf1
GO Biological Process	GO:0010273	detoxification of copper ion	499	0.0532387	1	1	18.2796	0.0547057	1	9.23e-05	0.00168634	2071	0.128482	1	0.812083	7.39799	0.135172	1	4	0.00138313	0.25	chr4:150871272-150871527	Park7
GO Biological Process	GO:0032204	regulation of telomere maintenance	418	0.0435231	1	1	2.06413	3.87572	8	0.00653578	0.0134907	2214	0.12885	1	0.761809	1.87291	2.66964	5	79	0.00691563	0.0632911	chr18:44661300-44661562,chr1:138369765-138370090,chr1:138399191-138400045,chr1:15539564-15539848,chr2:10545550-10545902,chr3:62339038-62339730,chr3:62439570-62440341,chr3:62503655-62503942	Dcp2,Dhx36,Nek7,Prkcq,Terf1
GO Biological Process	GO:1904355	positive regulation of telomere capping	458	0.0488273	1	1	3.70136	0.810513	3	0.0013668	0.00505902	2225	0.13373	1	0.786756	3.11495	0.642066	2	19	0.00276625	0.105263	chr1:138369765-138370090,chr1:138399191-138400045,chr2:10545550-10545902	Nek7,Prkcq
GO Biological Process	GO:0090224	regulation of spindle organization	148	0.00866273	1	0.766184	4.0428	1.23677	5	0.00208561	0.0084317	2248	0.136233	1	0.793281	2.33621	1.28413	3	38	0.00414938	0.0789474	chr17:34964809-34965155,chr17:34970464-34971421,chr5:17969177-17969402,chr5:18443471-18443835,chr5:18993517-18993951	Gnai1,Hspa1a,Hspa1b
GO Biological Process	GO:2000242	negative regulation of reproductive process	145	0.00838309	1	0.75679	2.83154	2.82531	8	0.00476444	0.0134907	2251	0.138343	1	0.804489	2.00624	1.99378	4	59	0.0055325	0.0677966	chr14:46594132-46594466,chr1:12413396-12413752,chr1:12693691-12694262,chr1:12796133-12796435,chr2:58533224-58533737,chrX:169974803-169975034,chrX:170020193-170021088,chrX:170733670-170733946	Acvr1c,Asmt,Bmp4,Sulf1
GO Biological Process	GO:0006953	acute-phase response	166	0.0109828	1	0.866053	3.80882	1.31274	5	0.00221373	0.0084317	2267	0.144103	1	0.832074	2.27631	1.31793	3	39	0.00414938	0.0769231	chr1:172650946-172651468,chr1:172715446-172715795,chr1:88211489-88212134,chr1:88217675-88217901,chr6:124255269-124255498	Cd163,Crp,Ugt1a1
GO Biological Process	GO:0019236	response to pheromone	31	0.00051851	1	0.218945	3.66776	2.72646	10	0.00459775	0.0168634	2275	0.144447	1	0.831123	1.47224	6.79238	10	201	0.0138313	0.0497512	chr17:23435629-23435919,chr17:23477491-23477861,chr18:3116377-3117896,chr4:3060299-3061404,chr4:3081971-3082509,chr6:66823583-66824931,chr6:89730910-89731287,chr7:12010442-12012973,chr7:20443110-20443443,chr7:23441962-23442189	Vmn1r101,Vmn1r167,Vmn1r2,Vmn1r238,Vmn1r39,Vmn1r40,Vmn1r41,Vmn1r76,Vmn1r77,Vmn2r116
GO Biological Process	GO:0048670	regulation of collateral sprouting	260	0.0219209	1	1	2.80417	2.13967	6	0.00360821	0.010118	2283	0.145418	1	0.833778	2.9592	0.675859	2	20	0.00276625	0.1	chr4:27862242-27862587,chr4:28634900-28635181,chr4:28815146-28815406,chr4:28976167-28976560,chr4:29237311-29237573,chr7:73414176-73414510	Epha7,Rgma
GO Biological Process	GO:0034508	centromere complex assembly	3	3.3e-07	0.0043151	0.00143837	10.3959	0.865727	9	0.00145991	0.0151771	2343	0.157305	1	0.87884	2.81828	0.709652	2	21	0.00276625	0.0952381	chr1:88233001-88233379,chr1:88234417-88234645,chr1:88235194-88235512,chr1:88236867-88237163,chr1:88242978-88243276,chr1:88262548-88263053,chr5:85110844-85112419,chr5:85393303-85394750,chr5:85773640-85773880	Cenpc1,Hjurp
GO Biological Process	GO:0010863	positive regulation of phospholipase C activity	432	0.0450002	1	1	3.02863	1.32073	4	0.0022272	0.00674536	2343	0.157305	1	0.87884	2.81828	0.709652	2	21	0.00276625	0.0952381	chr4:58613127-58613356,chr4:58739610-58739965,chr4:58749317-58749636,chr8:25483582-25483880	Fgfr1,Lpar1
GO Biological Process	GO:0034080	CENP-A containing nucleosome assembly	1	9.51e-09	0.000124442	0.000124442	42.5039	0.141164	6	0.00023805	0.010118	2364	0.157938	1	0.87454	5.9184	0.168965	1	5	0.00138313	0.2	chr1:88233001-88233379,chr1:88234417-88234645,chr1:88235194-88235512,chr1:88236867-88237163,chr1:88242978-88243276,chr1:88262548-88263053	Hjurp
GO Biological Process	GO:0051964	negative regulation of synapse assembly	82	0.00275922	1	0.440466	5.3328	0.937593	5	0.0015811	0.0084317	2364	0.157938	1	0.87454	5.9184	0.168965	1	5	0.00138313	0.2	chr4:27862242-27862587,chr4:28634900-28635181,chr4:28815146-28815406,chr4:28976167-28976560,chr4:29237311-29237573	Epha7
GO Biological Process	GO:0014834	skeletal muscle satellite cell maintenance involved in skeletal muscle regeneration	117	0.00529148	1	0.592013	8.68601	0.345383	3	0.000582434	0.00505902	2364	0.157938	1	0.87454	5.9184	0.168965	1	5	0.00138313	0.2	chr6:47672867-47673104,chr6:47753935-47754161,chr6:47760758-47762339	Ezh2
GO Biological Process	GO:0044854	plasma membrane raft assembly	155	0.00993647	1	0.839151	13.4985	0.148164	2	0.000249856	0.00337268	2364	0.157938	1	0.87454	5.9184	0.168965	1	5	0.00138313	0.2	chr6:17170551-17170936,chr6:17231254-17231537	Cav2
GO Biological Process	GO:0045925	positive regulation of female receptivity	167	0.0110365	1	0.865079	12.7728	0.156583	2	0.000264051	0.00337268	2364	0.157938	1	0.87454	5.9184	0.168965	1	5	0.00138313	0.2	chr17:23435629-23435919,chr17:23477491-23477861	Vmn2r116
GO Biological Process	GO:0060161	positive regulation of dopamine receptor signaling pathway	225	0.0158796	1	0.923839	10.5329	0.189881	2	0.000320204	0.00337268	2364	0.157938	1	0.87454	5.9184	0.168965	1	5	0.00138313	0.2	chr6:17170551-17170936,chr6:17231254-17231537	Cav2
GO Biological Process	GO:0071671	regulation of smooth muscle cell chemotaxis	294	0.0265126	1	1	4.73303	0.633843	3	0.00106888	0.00505902	2364	0.157938	1	0.87454	5.9184	0.168965	1	5	0.00138313	0.2	chr4:58613127-58613356,chr4:58739610-58739965,chr4:58749317-58749636	Lpar1
GO Biological Process	GO:2001268	negative regulation of cysteine-type endopeptidase activity involved in apoptotic signaling pathway	378	0.0376143	1	1	26.0833	0.0383387	1	6.47e-05	0.00168634	2364	0.157938	1	0.87454	5.9184	0.168965	1	5	0.00138313	0.2	chr4:150871272-150871527	Park7
GO Biological Process	GO:0035426	extracellular matrix-cell signaling	428	0.0444273	1	1	6.01155	0.332693	2	0.000561033	0.00337268	2364	0.157938	1	0.87454	5.9184	0.168965	1	5	0.00138313	0.2	chrX:16993882-16994113,chrX:17109486-17109908	Ndp
GO Biological Process	GO:0043486	histone exchange	12	8.2e-05	1	0.089428	6.98777	1.00175	7	0.00168929	0.0118044	2536	0.169366	1	0.87421	2.69018	0.743445	2	22	0.00276625	0.0909091	chr17:89766299-89766541,chr1:88233001-88233379,chr1:88234417-88234645,chr1:88235194-88235512,chr1:88236867-88237163,chr1:88242978-88243276,chr1:88262548-88263053	Fshr,Hjurp
GO Biological Process	GO:0010842	retina layer formation	309	0.0277983	1	1	2.42451	2.88719	7	0.00486878	0.0118044	2536	0.169366	1	0.87421	2.69018	0.743445	2	22	0.00276625	0.0909091	chr6:21379347-21379734,chr6:21731689-21731970,chr6:21863749-21864004,chr9:16098403-16098857,chr9:16306452-16306726,chr9:16408143-16408370,chr9:16501324-16501550	Fat3,Tspan12
GO Biological Process	GO:0045454	cell redox homeostasis	161	0.010211	1	0.830199	2.98234	2.34715	7	0.0039581	0.0118044	2566	0.170282	1	0.868663	1.8495	2.16275	4	64	0.0055325	0.0625	chr13:12787915-12788144,chr13:75733835-75734228,chr13:75849672-75850827,chr2:134699015-134699254,chr6:47672867-47673104,chr6:47753935-47754161,chr6:47760758-47762339	Ero1lb,Glrx,Pdia4,Tmx4
GO Biological Process	GO:0042435	indole-containing compound biosynthetic process	65	0.0018381	1	0.370165	12.6909	0.236389	3	0.000398633	0.00505902	2615	0.186401	1	0.933073	4.932	0.202758	1	6	0.00138313	0.166667	chrX:169974803-169975034,chrX:170020193-170021088,chrX:170733670-170733946	Asmt
GO Biological Process	GO:1904778	positive regulation of protein localization to cell cortex	144	0.00837983	1	0.76175	7.33735	0.408867	3	0.000689489	0.00505902	2615	0.186401	1	0.933073	4.932	0.202758	1	6	0.00138313	0.166667	chr5:17969177-17969402,chr5:18443471-18443835,chr5:18993517-18993951	Gnai1
GO Biological Process	GO:0035735	intraciliary transport involved in cilium assembly	180	0.0128237	1	0.932571	11.7993	0.169501	2	0.000285837	0.00337268	2615	0.186401	1	0.933073	4.932	0.202758	1	6	0.00138313	0.166667	chr5:122510689-122511142,chr5:122511436-122511708	Ift81
GO Biological Process	GO:0044791	positive regulation by host of viral release from host cell	255	0.0214185	1	1	8.97198	0.222916	2	0.000375913	0.00337268	2615	0.186401	1	0.933073	4.932	0.202758	1	6	0.00138313	0.166667	chr6:17170551-17170936,chr6:17231254-17231537	Cav2
GO Biological Process	GO:0014831	gastro-intestinal system smooth muscle contraction	280	0.0248055	1	1	4.85829	0.617502	3	0.00104132	0.00505902	2615	0.186401	1	0.933073	4.932	0.202758	1	6	0.00138313	0.166667	chr1:12413396-12413752,chr1:12693691-12694262,chr1:12796133-12796435	Sulf1
GO Biological Process	GO:0060385	axonogenesis involved in innervation	433	0.0452088	1	1	3.82055	0.785227	3	0.00132416	0.00505902	2615	0.186401	1	0.933073	4.932	0.202758	1	6	0.00138313	0.166667	chr5:12429228-12429474,chr5:12703293-12703938,chr5:13163508-13163911	Sema3a
GO Biological Process	GO:0043044	ATP-dependent chromatin remodeling	53	0.00141207	1	0.348756	3.82511	2.09145	8	0.00352689	0.0134907	2748	0.194093	1	0.924553	1.9728	1.52068	3	45	0.00414938	0.0666667	chr17:89766299-89766541,chr1:88233001-88233379,chr1:88234417-88234645,chr1:88235194-88235512,chr1:88236867-88237163,chr1:88242978-88243276,chr1:88262548-88263053,chr6:64939483-64939738	Fshr,Hjurp,Smarcad1
GO Biological Process	GO:0050771	negative regulation of axonogenesis	312	0.0280932	1	1	2.13371	4.218	9	0.00711298	0.0151771	2748	0.194093	1	0.924553	1.9728	1.52068	3	45	0.00414938	0.0666667	chr4:27862242-27862587,chr4:28634900-28635181,chr4:28815146-28815406,chr4:28976167-28976560,chr4:29237311-29237573,chr5:12429228-12429474,chr5:12703293-12703938,chr5:13163508-13163911,chr7:73414176-73414510	Epha7,Rgma,Sema3a
GO Biological Process	GO:0043949	regulation of cAMP-mediated signaling	63	0.00177225	1	0.368235	4.14446	1.689	7	0.00284823	0.0118044	2784	0.206343	1	0.970196	2.36736	0.844824	2	25	0.00276625	0.08	chr3:32968029-32968288,chr3:33233152-33233431,chr3:33312412-33313175,chr3:33401557-33401871,chr5:17969177-17969402,chr5:18443471-18443835,chr5:18993517-18993951	Gnai1,Pex5l
GO Biological Process	GO:0098532	histone H3-K27 trimethylation	46	0.00119637	1	0.340446	14.7641	0.203195	3	0.000342656	0.00505902	2825	0.213902	1	0.991144	4.22743	0.236551	1	7	0.00138313	0.142857	chr6:47672867-47673104,chr6:47753935-47754161,chr6:47760758-47762339	Ezh2
GO Biological Process	GO:0070314	G1 to G0 transition	76	0.00239172	1	0.411942	11.5587	0.259545	3	0.000437681	0.00505902	2825	0.213902	1	0.991144	4.22743	0.236551	1	7	0.00138313	0.142857	chr6:47672867-47673104,chr6:47753935-47754161,chr6:47760758-47762339	Ezh2
GO Biological Process	GO:1904776	regulation of protein localization to cell cortex	149	0.00867489	1	0.762109	7.24388	0.414143	3	0.000698386	0.00505902	2825	0.213902	1	0.991144	4.22743	0.236551	1	7	0.00138313	0.142857	chr5:17969177-17969402,chr5:18443471-18443835,chr5:18993517-18993951	Gnai1
GO Biological Process	GO:0072673	lamellipodium morphogenesis	463	0.0495576	1	1	5.65331	0.353775	2	0.000596586	0.00337268	2825	0.213902	1	0.991144	4.22743	0.236551	1	7	0.00138313	0.142857	chr8:71130805-71131090,chr8:71142331-71142637	Myo9b
GO Biological Process	GO:0048387	negative regulation of retinoic acid receptor signaling pathway	464	0.0497403	1	1	3.67311	0.816746	3	0.00137731	0.00505902	2825	0.213902	1	0.991144	4.22743	0.236551	1	7	0.00138313	0.142857	chr6:47672867-47673104,chr6:47753935-47754161,chr6:47760758-47762339	Ezh2
GO Biological Process	GO:0051303	establishment of chromosome localization	500	0.0532444	1	1	2.09487	3.3415	7	0.00563491	0.0118044	2936	0.218707	1	0.975092	1.66715	2.3993	4	71	0.0055325	0.056338	chr1:124667654-124667931,chr1:125090753-125091035,chr1:15539564-15539848,chr4:124933233-124933602,chr5:85110844-85112419,chr5:85393303-85394750,chr5:85773640-85773880	Actr3,Cdca8,Cenpc1,Terf1
GO Biological Process	GO:0032206	positive regulation of telomere maintenance	238	0.0183561	1	1	2.92249	2.05305	6	0.00346213	0.010118	2990	0.229463	1	1	1.81175	1.65585	3	49	0.00414938	0.0612245	chr1:138369765-138370090,chr1:138399191-138400045,chr2:10545550-10545902,chr3:62339038-62339730,chr3:62439570-62440341,chr3:62503655-62503942	Dhx36,Nek7,Prkcq
GO Biological Process	GO:0030488	tRNA methylation	37	0.000936086	1	0.331172	5.47239	1.09641	6	0.00184893	0.010118	2998	0.231437	1	1	2.192	0.912409	2	27	0.00276625	0.0740741	chr8:36291154-36292170,chr8:36677778-36678132,chr8:36867817-36868192,chr9:3073350-3074457,chr9:3312587-3313329,chr9:3314719-3315154	6430573F11Rik,Alkbh8
GO Biological Process	GO:0022615	protein to membrane docking	33	0.000733748	1	0.291053	10.1316	0.394805	4	0.000665776	0.00674536	3033	0.240476	1	1	3.699	0.270344	1	8	0.00138313	0.125	chr3:32968029-32968288,chr3:33233152-33233431,chr3:33312412-33313175,chr3:33401557-33401871	Pex5l
GO Biological Process	GO:0033275	actin-myosin filament sliding	222	0.0154785	1	0.912674	10.6775	0.18731	2	0.000315869	0.00337268	3033	0.240476	1	1	3.699	0.270344	1	8	0.00138313	0.125	chr8:71130805-71131090,chr8:71142331-71142637	Myo9b
GO Biological Process	GO:0003094	glomerular filtration	352	0.033786	1	1	4.299	0.697836	3	0.00117679	0.00505902	3033	0.240476	1	1	3.699	0.270344	1	8	0.00138313	0.125	chr1:12413396-12413752,chr1:12693691-12694262,chr1:12796133-12796435	Sulf1
GO Biological Process	GO:0031055	chromatin remodeling at centromere	2	1.52e-07	0.00199387	0.000996936	26.448	0.22686	6	0.000382563	0.010118	3214	0.266152	1	1	3.288	0.304136	1	9	0.00138313	0.111111	chr1:88233001-88233379,chr1:88234417-88234645,chr1:88235194-88235512,chr1:88236867-88237163,chr1:88242978-88243276,chr1:88262548-88263053	Hjurp
GO Biological Process	GO:0052696	flavonoid glucuronidation	40	0.0010338	1	0.33831	43.2789	0.0462119	2	7.79e-05	0.00337268	3214	0.266152	1	1	3.288	0.304136	1	9	0.00138313	0.111111	chr1:88211489-88212134,chr1:88217675-88217901	Ugt1a1
GO Biological Process	GO:0052697	xenobiotic glucuronidation	40	0.0010338	1	0.33831	43.2789	0.0462119	2	7.79e-05	0.00337268	3214	0.266152	1	1	3.288	0.304136	1	9	0.00138313	0.111111	chr1:88211489-88212134,chr1:88217675-88217901	Ugt1a1
GO Biological Process	GO:1902741	positive regulation of interferon-alpha secretion	58	0.00151449	1	0.341804	13.5893	0.220762	3	0.00037228	0.00505902	3214	0.266152	1	1	3.288	0.304136	1	9	0.00138313	0.111111	chr3:62339038-62339730,chr3:62439570-62440341,chr3:62503655-62503942	Dhx36
GO Biological Process	GO:0051315	attachment of mitotic spindle microtubules to kinetochore	221	0.0151905	1	0.899744	5.87006	0.511068	3	0.000861835	0.00505902	3214	0.266152	1	1	3.288	0.304136	1	9	0.00138313	0.111111	chr5:85110844-85112419,chr5:85393303-85394750,chr5:85773640-85773880	Cenpc1
GO Biological Process	GO:0051382	kinetochore assembly	241	0.018972	1	1	5.39128	0.556454	3	0.000938372	0.00505902	3214	0.266152	1	1	3.288	0.304136	1	9	0.00138313	0.111111	chr5:85110844-85112419,chr5:85393303-85394750,chr5:85773640-85773880	Cenpc1
GO Biological Process	GO:0001672	regulation of chromatin assembly or disassembly	360	0.0349597	1	1	6.86847	0.291186	2	0.000491038	0.00337268	3214	0.266152	1	1	3.288	0.304136	1	9	0.00138313	0.111111	chr8:71130805-71131090,chr8:71142331-71142637	Map1s
GO Biological Process	GO:0097205	renal filtration	366	0.0356754	1	1	4.20617	0.713238	3	0.00120276	0.00505902	3214	0.266152	1	1	3.288	0.304136	1	9	0.00138313	0.111111	chr1:12413396-12413752,chr1:12693691-12694262,chr1:12796133-12796435	Sulf1
GO Biological Process	GO:0034502	protein localization to chromosome	187	0.0134906	1	0.944343	3.13524	1.91373	6	0.0032272	0.010118	3374	0.284369	1	1	1.61411	1.85861	3	55	0.00414938	0.0545455	chr10:61783815-61784098,chr13:76666527-76666951,chr13:76667449-76667781,chr6:47672867-47673104,chr6:47753935-47754161,chr6:47760758-47762339	Ezh2,H2afy2,Slf1
GO Biological Process	GO:0045185	maintenance of protein location	408	0.0421921	1	1	2.21032	3.16696	7	0.00534057	0.0118044	3381	0.285368	1	1	1.4796	2.70343	4	80	0.0055325	0.05	chr18:58209851-58210210,chr3:32968029-32968288,chr3:33233152-33233431,chr3:33312412-33313175,chr3:33401557-33401871,chr6:82718788-82719237,chr9:41238574-41239030	Fbn2,Hk2,Pex5l,Sorl1
GO Biological Process	GO:0097178	ruffle assembly	9	4.77e-05	0.624752	0.0694169	13.144	0.380402	5	0.000641487	0.0084317	3393	0.290961	1	1	2.9592	0.337929	1	10	0.00138313	0.1	chr3:61649084-61649628,chr3:62102690-62103111,chr3:62339038-62339730,chr3:62439570-62440341,chr3:62503655-62503942	Arhgef26
GO Biological Process	GO:0042178	xenobiotic catabolic process	233	0.0175377	1	0.985271	9.9888	0.200224	2	0.000337646	0.00337268	3393	0.290961	1	1	2.9592	0.337929	1	10	0.00138313	0.1	chr1:88211489-88212134,chr1:88217675-88217901	Ugt1a1
GO Biological Process	GO:0065002	intracellular protein transmembrane transport	237	0.0183204	1	1	2.9238	2.05212	6	0.00346058	0.010118	3480	0.293647	1	1	1.58529	1.8924	3	56	0.00414938	0.0535714	chr3:32968029-32968288,chr3:33233152-33233431,chr3:33312412-33313175,chr3:33401557-33401871,chr3:5326035-5326438,chr4:47611036-47611277	Pex2,Pex5l,Sec61b
GO Biological Process	GO:0007031	peroxisome organization	305	0.0275996	1	1	2.99243	1.67088	5	0.00281768	0.0084317	3621	0.319795	1	1	1.7407	1.14896	2	34	0.00276625	0.0588235	chr3:32968029-32968288,chr3:33233152-33233431,chr3:33312412-33313175,chr3:33401557-33401871,chr3:5326035-5326438	Pex2,Pex5l
GO Biological Process	GO:0007127	meiosis I	484	0.0518333	1	1	2.10806	3.32059	7	0.00559964	0.0118044	3652	0.328331	1	1	1.32107	3.78481	5	112	0.00691563	0.0446429	chr12:76412177-76412851,chr12:79887537-79887803,chr1:15539564-15539848,chr5:85110844-85112419,chr5:85393303-85394750,chr5:85773640-85773880,chr9:82045023-82045341	Cenpc1,Hspa2,Mei4,Rad51b,Terf1
GO Biological Process	GO:0071806	protein transmembrane transport	287	0.0257234	1	1	2.7001	2.22214	6	0.00374728	0.010118	3656	0.330888	1	1	1.4796	2.02758	3	60	0.00414938	0.05	chr3:32968029-32968288,chr3:33233152-33233431,chr3:33312412-33313175,chr3:33401557-33401871,chr3:5326035-5326438,chr4:47611036-47611277	Pex2,Pex5l,Sec61b
GO Biological Process	GO:0034244	negative regulation of transcription elongation from RNA polymerase II promoter	168	0.011068	1	0.86238	6.61522	0.4535	3	0.000764755	0.00505902	3686	0.338095	1	1	2.466	0.405515	1	12	0.00138313	0.0833333	chr6:47672867-47673104,chr6:47753935-47754161,chr6:47760758-47762339	Ezh2
GO Biological Process	GO:0007186	G-protein coupled receptor signaling pathway	100	0.00389518	1	0.509879	1.36197	55.8015	76	0.0941003	0.128162	3783	0.347055	1	1	1.04774	74.4458	78	2203	0.107884	0.0354063	chr10:14692995-14693322,chr10:51609759-51610092,chr13:19994717-19995056,chr13:21160937-21161288,chr13:69383622-69384173,chr14:103843201-103843822,chr14:104052371-104052646,chr14:50317699-50318115,chr15:44398633-44398881,chr17:19742880-19743115,chr17:23435629-23435919,chr17:23477491-23477861,chr17:37427044-37427472,chr17:89766299-89766541,chr18:3116377-3117896,chr18:43052082-43052340,chr1:11015164…	Adcy2,Adgra3,Adgrb3,Adgrg6,Adra2c,Agtr1b,Car2,Ccl25,Chrm2,Ednrb,Fshr,Fzd1,Fzd10,Gabra2,Gabra5,Gabrg3,Gm9268,Gnai1,Gnat3,Gng11,Gng12,Gpr141,Gpr151,Gpr37,Gpr39,Gpr85,Gprc6a,Grm8,Hpgd,Lpar1,Mrgprb2,Mrgprx2,Mtnr1b,Npy5r,Olfr107,Olfr108,Olfr1186,Olfr1188,Olfr1318,Olfr1320,Olfr1368,Olfr1402,Olfr267,Olfr486,Olfr733,Olfr734,Olfr867,Olfr868,P2ry1,Plcb1,Prex2,Prokr2,Smo,Sstr4,Sucnr1,Trhr,Vmn1r101,Vmn1r167,…
GO Biological Process	GO:0045143	homologous chromosome segregation	483	0.0517535	1	1	2.50832	1.99336	5	0.00336149	0.0084317	3789	0.349507	1	1	1.43187	2.09516	3	62	0.00414938	0.0483871	chr1:15539564-15539848,chr5:85110844-85112419,chr5:85393303-85394750,chr5:85773640-85773880,chr9:82045023-82045341	Cenpc1,Mei4,Terf1
GO Biological Process	GO:0070734	histone H3-K27 methylation	179	0.0126406	1	0.924386	6.29307	0.476715	3	0.000803904	0.00505902	3821	0.360475	1	1	2.27631	0.439308	1	13	0.00138313	0.0769231	chr6:47672867-47673104,chr6:47753935-47754161,chr6:47760758-47762339	Ezh2
GO Biological Process	GO:0007202	activation of phospholipase C activity	462	0.0493221	1	1	3.68597	0.813898	3	0.00137251	0.00505902	3821	0.360475	1	1	2.27631	0.439308	1	13	0.00138313	0.0769231	chr4:58613127-58613356,chr4:58739610-58739965,chr4:58749317-58749636	Lpar1
GO Biological Process	GO:0051383	kinetochore organization	467	0.0505739	1	1	3.64792	0.822387	3	0.00138682	0.00505902	3821	0.360475	1	1	2.27631	0.439308	1	13	0.00138313	0.0769231	chr5:85110844-85112419,chr5:85393303-85394750,chr5:85773640-85773880	Cenpc1
GO Biological Process	GO:0045814	negative regulation of gene expression, epigenetic	414	0.0430454	1	1	2.0689	3.86678	8	0.00652071	0.0134907	4029	0.402293	1	1	1.20293	4.15653	5	123	0.00691563	0.0406504	chr10:61783815-61784098,chr13:21160937-21161288,chr6:47672867-47673104,chr6:47753935-47754161,chr6:47760758-47762339,chr9:18479292-18479601,chr9:18556324-18556552,chr9:90148655-90149050	Ezh2,H2afy2,Mbd3l1,Morf4l1,Trim27
GO Biological Process	GO:0048268	clathrin coat assembly	399	0.0406687	1	1	3.98925	0.75202	3	0.00126816	0.00505902	4031	0.402994	1	1	1.9728	0.506894	1	15	0.00138313	0.0666667	chr8:71807572-71808022,chr8:71832371-71832613,chr8:71853574-71853972	Fcho1
GO Biological Process	GO:0022406	membrane docking	326	0.0297324	1	1	2.38932	2.9297	7	0.00494047	0.0118044	4085	0.404869	1	1	1.30553	2.29792	3	68	0.00414938	0.0441177	chr3:32968029-32968288,chr3:33233152-33233431,chr3:33312412-33313175,chr3:33401557-33401871,chr6:17170551-17170936,chr6:17231254-17231537,chr9:21022206-21022438	Cav2,Icam1,Pex5l
GO Biological Process	GO:0044743	intracellular protein transmembrane import	284	0.0253913	1	1	3.06077	1.63358	5	0.00275477	0.0084317	4276	0.452218	1	1	1.3152	1.52068	2	45	0.00276625	0.0444444	chr3:32968029-32968288,chr3:33233152-33233431,chr3:33312412-33313175,chr3:33401557-33401871,chr3:5326035-5326438	Pex2,Pex5l
GO Biological Process	GO:0007059	chromosome segregation	387	0.0394526	1	1	1.61231	10.5439	17	0.0177806	0.0286678	4421	0.490162	1	1	1.04853	8.58341	9	254	0.0124481	0.0354331	chr17:66374933-66375158,chr1:124667654-124667931,chr1:125090753-125091035,chr1:15539564-15539848,chr1:88233001-88233379,chr1:88234417-88234645,chr1:88235194-88235512,chr1:88236867-88237163,chr1:88242978-88243276,chr1:88262548-88263053,chr4:124933233-124933602,chr5:45725593-45725861,chr5:85110844-85112419,chr5:85393303-85394750,chr5:85773640-85773880,chr6:64939483-64939738,chr9:82045023-82045341	Actr3,Cdca8,Cenpc1,Ddx11,Hjurp,Mei4,Ncapg,Smarcad1,Terf1
GO Biological Process	GO:0065004	protein-DNA complex assembly	172	0.0120903	1	0.920132	2.06815	6.2858	13	0.0106	0.0219224	4474	0.50358	1	1	1.05686	5.67721	6	168	0.00829875	0.0357143	chr10:61783815-61784098,chr12:79887537-79887803,chr14:97172407-97172674,chr18:69015980-69016216,chr1:88233001-88233379,chr1:88234417-88234645,chr1:88235194-88235512,chr1:88236867-88237163,chr1:88242978-88243276,chr1:88262548-88263053,chr5:85110844-85112419,chr5:85393303-85394750,chr5:85773640-85773880	Cenpc1,Dach1,H2afy2,Hjurp,Rad51b,Tcf4
GO Biological Process	GO:0071824	protein-DNA complex subunit organization	335	0.030809	1	1	1.76853	7.91617	14	0.0133494	0.0236088	4479	0.505631	1	1	1.04618	6.691	7	198	0.00968188	0.0353535	chr10:61783815-61784098,chr12:79887537-79887803,chr14:97172407-97172674,chr17:89766299-89766541,chr18:69015980-69016216,chr1:88233001-88233379,chr1:88234417-88234645,chr1:88235194-88235512,chr1:88236867-88237163,chr1:88242978-88243276,chr1:88262548-88263053,chr5:85110844-85112419,chr5:85393303-85394750,chr5:85773640-85773880	Cenpc1,Dach1,Fshr,H2afy2,Hjurp,Rad51b,Tcf4
GO Biological Process	GO:0031529	ruffle organization	62	0.0017629	1	0.3722	5.92122	0.84442	5	0.00142398	0.0084317	4550	0.530776	1	1	1.34509	0.743445	1	22	0.00138313	0.0454546	chr3:61649084-61649628,chr3:62102690-62103111,chr3:62339038-62339730,chr3:62439570-62440341,chr3:62503655-62503942	Arhgef26
GO Biological Process	GO:0032727	positive regulation of interferon-alpha production	465	0.0502707	1	1	3.65702	0.820341	3	0.00138337	0.00505902	4550	0.530776	1	1	1.34509	0.743445	1	22	0.00138313	0.0454546	chr3:62339038-62339730,chr3:62439570-62440341,chr3:62503655-62503942	Dhx36
GO Biological Process	GO:0001510	RNA methylation	164	0.0107149	1	0.855229	3.3009	1.81769	6	0.00306524	0.010118	4765	0.578458	1	1	1.03832	1.9262	2	57	0.00276625	0.0350877	chr8:36291154-36292170,chr8:36677778-36678132,chr8:36867817-36868192,chr9:3073350-3074457,chr9:3312587-3313329,chr9:3314719-3315154	6430573F11Rik,Alkbh8
GO Biological Process	GO:0061077	chaperone-mediated protein folding	435	0.0456461	1	1	3.01427	1.32702	4	0.00223781	0.00674536	4899	0.624394	1	1	0.95458	2.09516	2	62	0.00276625	0.0322581	chr18:60817644-60818047,chr6:47672867-47673104,chr6:47753935-47754161,chr6:47760758-47762339	Cd74,Pdia4
GO Biological Process	GO:0006336	DNA replication-independent nucleosome assembly	6	1.9e-05	0.248266	0.0413777	11.3437	0.528926	6	0.00089195	0.010118	4956	0.643715	1	1	0.986399	1.01379	1	30	0.00138313	0.0333333	chr1:88233001-88233379,chr1:88234417-88234645,chr1:88235194-88235512,chr1:88236867-88237163,chr1:88242978-88243276,chr1:88262548-88263053	Hjurp
GO Biological Process	GO:0034724	DNA replication-independent nucleosome organization	7	2.64e-05	0.345431	0.0493472	10.6874	0.561408	6	0.000946725	0.010118	4989	0.655772	1	1	0.95458	1.04758	1	31	0.00138313	0.0322581	chr1:88233001-88233379,chr1:88234417-88234645,chr1:88235194-88235512,chr1:88236867-88237163,chr1:88242978-88243276,chr1:88262548-88263053	Hjurp
GO Biological Process	GO:0006400	tRNA modification	231	0.0171987	1	0.974594	2.96667	2.02247	6	0.00341057	0.010118	5089	0.689669	1	1	0.845485	2.36551	2	70	0.00276625	0.0285714	chr8:36291154-36292170,chr8:36677778-36678132,chr8:36867817-36868192,chr9:3073350-3074457,chr9:3312587-3313329,chr9:3314719-3315154	6430573F11Rik,Alkbh8
GO Biological Process	GO:0006334	nucleosome assembly	480	0.051389	1	1	2.1123	3.31393	7	0.00558841	0.0118044	5505	0.893118	1	1	0.533189	3.75102	2	111	0.00276625	0.018018	chr10:61783815-61784098,chr1:88233001-88233379,chr1:88234417-88234645,chr1:88235194-88235512,chr1:88236867-88237163,chr1:88242978-88243276,chr1:88262548-88263053	H2afy2,Hjurp
GO Biological Process	GO:0007606	sensory perception of chemical stimulus	135	0.007295	1	0.707345	1.69539	15.3357	26	0.0258612	0.0438449	5687	0.999789	1	1	0.567517	49.3377	28	1460	0.0387275	0.0191781	chr13:21160937-21161288,chr14:50317699-50318115,chr16:81360125-81360416,chr17:37427044-37427472,chr18:3116377-3117896,chr2:112183595-112183877,chr2:88500131-88500366,chr3:97430062-97430379,chr4:3060299-3061404,chr4:3081971-3082509,chr4:58613127-58613356,chr4:58739610-58739965,chr4:58749317-58749636,chr5:17660696-17661161,chr5:17969177-17969402,chr6:66823583-66824931,chr6:89730910-89731287,chr7:10…	Cd36,Gnat3,Nav2,Ncam2,Olfr107,Olfr108,Olfr1186,Olfr1188,Olfr1318,Olfr1320,Olfr1368,Olfr1402,Olfr267,Olfr486,Olfr733,Olfr734,Olfr867,Olfr868,Omp,Vmn1r101,Vmn1r167,Vmn1r2,Vmn1r238,Vmn1r39,Vmn1r40,Vmn1r41,Vmn1r76,Vmn1r77
