# Supplementary material for: OVOL2 sustains postnatal thymic epithelial cell identity
Source: Nat Commun. 2023 Nov 27;14:7786. doi: 10.1038/s41467-023-43456-z (PMC10682436; doi:10.1038/s41467-023-43456-z)
Supplement: Supplementary file 8 — Dataset 5 [file 41467_2023_43456_MOESM8_ESM.xlsx]

## Sheet: Dataset S5
Dataset S5. GO pathway enrichment among genes accessible in Ovol2+/+ TECs
Ontology	ID	Desc	BinomRank	BinomP	BinomBonfP	BinomFdrQ	RegionFoldEnrich	ExpRegions	ObsRegions	GenomeFrac	SetCov	HyperRank	HyperP	HyperBonfP	HyperFdrQ	GeneFoldEnrich	ExpGenes	ObsGenes	TotalGenes	GeneSetCov	TermCov	Regions	Genes
GO Biological Process	GO:0045596	negative regulation of cell differentiation	40	0.00170187	1	0.556937	1.65844	22.3101	37	0.0854793	0.141763	1	2.7e-07	0.00353457	0.00353457	2.52429	14.6576	37	731	0.0862471	0.0506156	chr10:24617753-24618274,chr10:36791770-36792368,chr10:37095863-37096424,chr13:102372672-102373219,chr13:81155181-81155751,chr15:32437643-32438222,chr15:32718648-32719201,chr15:37199269-37199844,chr16:26041192-26041754,chr17:84070549-84071088,chr18:53538303-53538848,chr18:55259797-55260332,chr1:45431881-45432443,chr1:4768293-4768839,chr1:69467904-69468476,chr1:77258741-77259271,chr2:113648059-1136…	Adgrv1,Arntl,Brinp1,Cib1,Clec2d,Col3a1,Col5a1,Col5a2,Dab2ip,Dlx1,Enpp1,Epha4,Epha7,Erbb4,Ezh2,Gm10424,Gm16513,Gm3183,Gm6509,Grem1,Grhl2,Hdac2,Hopx,Id1,Meis2,Pik3r1,Prdm6,Rtn4rl2,Ryk,Sema5a,Sox17,Tgfbr1,Tmem176b,Trp63,Zfhx3,Zfp36l2,Zfp608
GO Biological Process	GO:0051093	negative regulation of developmental process	79	0.00448224	1	0.74269	1.50304	28.6087	43	0.109612	0.164751	2	2.94e-07	0.00385212	0.00192606	2.29056	19.2093	44	958	0.102564	0.045929	chr10:24617753-24618274,chr10:36791770-36792368,chr10:37095863-37096424,chr11:36221228-36221742,chr12:73814812-73815400,chr13:102372672-102373219,chr13:31876958-31877524,chr13:81155181-81155751,chr15:32437643-32438222,chr15:32718648-32719201,chr15:37199269-37199844,chr15:89169377-89169896,chr16:26041192-26041754,chr17:12327667-12328205,chr17:84070549-84071088,chr18:53538303-53538848,chr18:5525979…	Adgrv1,Arntl,Brinp1,Cib1,Clec2d,Col3a1,Col5a1,Col5a2,Dab2ip,Dlx1,Enpp1,Epha4,Epha7,Erbb4,Ezh2,Foxc1,Gm10424,Gm16513,Gm3183,Gm6509,Grem1,Grhl2,Hdac2,Hif1a,Hopx,Id1,Mapk11,Meis2,Pik3r1,Plg,Prdm6,Rtn4rl2,Ryk,Sema5a,Sox17,Tgfbr1,Tmem176b,Trp63,Wwc1,Wwc2,Zfhx3,Zfp36l2,Zfp608,Zfp706
GO Biological Process	GO:0043067	regulation of programmed cell death	5	5.29e-06	0.0692617	0.0138523	1.78446	33.6236	60	0.128826	0.229885	4	2.88e-06	0.0377018	0.00942545	1.8973	29.5157	56	1472	0.130536	0.0380435	chr10:19956625-19957207,chr10:24617753-24618274,chr10:36791770-36792368,chr10:37095863-37096424,chr10:61715034-61715579,chr11:11892917-11893472,chr11:71764119-71764694,chr12:107758432-107758948,chr12:73814812-73815400,chr13:102372672-102373219,chr13:31876958-31877524,chr13:96574065-96574653,chr14:30559292-30559865,chr14:54108584-54109169,chr15:25959271-25959785,chr15:30762911-30763431,chr15:32437…	Aifm2,Aipl1,Atg7,Bcl11b,Casp12,Cebpb,Cib1,Ctgf,Cxcl12,Dab2ip,Dad1,Dap,Deptor,Dlx1,Epha7,Erbb4,Fap,Fas,Fignl1,Foxc1,G0s2,Gm10424,Gm16513,Gm3183,Gm6509,Grem1,Hdac2,Hif1a,Hmgcr,Id1,Jun,Maea,Map3k4,Map3k5,Nr3c1,Pdpn,Pik3r1,Prkcd,Prkch,Ptpn1,Rassf5,Retreg1,Rhbdd1,Sema5a,Sh3glb1,Sh3rf1,Siah2,Slc25a4,Sp100,Sp110,Spink2,Terf1,Tgfa,Tgfbr1,Trp63,Zfp622
GO Biological Process	GO:0042981	regulation of apoptotic process	8	7.96e-06	0.104206	0.0130258	1.77263	33.2838	59	0.127524	0.226054	5	4.58e-06	0.0599592	0.0119918	1.88131	29.235	55	1458	0.128205	0.0377229	chr10:19956625-19957207,chr10:24617753-24618274,chr10:36791770-36792368,chr10:37095863-37096424,chr10:61715034-61715579,chr11:11892917-11893472,chr11:71764119-71764694,chr12:107758432-107758948,chr12:73814812-73815400,chr13:102372672-102373219,chr13:31876958-31877524,chr13:96574065-96574653,chr14:30559292-30559865,chr14:54108584-54109169,chr15:25959271-25959785,chr15:30762911-30763431,chr15:32437…	Aifm2,Aipl1,Atg7,Bcl11b,Casp12,Cebpb,Cib1,Ctgf,Cxcl12,Dab2ip,Dad1,Dap,Deptor,Dlx1,Epha7,Erbb4,Fap,Fas,Fignl1,Foxc1,G0s2,Gm10424,Gm16513,Gm3183,Gm6509,Grem1,Hdac2,Hif1a,Hmgcr,Id1,Jun,Maea,Map3k4,Map3k5,Nr3c1,Pdpn,Pik3r1,Prkcd,Prkch,Ptpn1,Rassf5,Retreg1,Rhbdd1,Sema5a,Sh3glb1,Sh3rf1,Siah2,Sp100,Sp110,Spink2,Terf1,Tgfa,Tgfbr1,Trp63,Zfp622
GO Biological Process	GO:0009584	detection of visible light	1	1.89e-07	0.00246848	0.00246848	13.6365	0.58666	8	0.00224774	0.0306513	7	5.14e-06	0.0672373	0.00960533	9.97436	0.7018	7	35	0.016317	0.2	chr11:71764119-71764694,chr15:32437643-32438222,chr15:32718648-32719201,chr16:35630668-35631255,chr3:159724364-159724906,chr6:115927872-115928431,chr6:119220111-119220661,chrX:142200321-142200855	Aipl1,Cacna2d4,Gucy2f,Rho,Rpe65,Sema5a,Sema5b
GO Biological Process	GO:0071559	response to transforming growth factor beta	60	0.00343657	1	0.749744	2.40838	5.39782	13	0.0206813	0.0498084	9	9.75e-06	0.127594	0.0141771	4.7123	2.54653	12	127	0.027972	0.0944882	chr12:77089700-77090260,chr17:84070549-84071088,chr18:39086502-39087029,chr18:39187707-39188235,chr1:45431881-45432443,chr2:152739231-152739800,chr2:71474169-71474711,chr4:47407087-47407651,chr4:95389614-95390204,chr5:115525818-115526350,chr8:103883156-103883701,chr8:108797943-108798528,chr9:5356679-5357253	Cdh5,Col3a1,Dlx1,Fut8,Id1,Jun,Nr3c1,Pdgfd,Pxn,Tgfbr1,Zfhx3,Zfp36l2
GO Biological Process	GO:0030199	collagen fibril organization	30	0.00119877	1	0.523062	5.18991	1.15609	6	0.00442946	0.0229885	10	1.83e-05	0.239022	0.0239022	8.31197	0.842159	7	42	0.016317	0.166667	chr10:61203843-61204395,chr13:31876958-31877524,chr1:45431881-45432443,chr2:113648059-113648592,chr2:27721528-27722075,chr4:47407087-47407651	Adamts14,Col3a1,Col5a1,Col5a2,Foxc1,Grem1,Tgfbr1
GO Biological Process	GO:0008219	cell death	3	1.6e-06	0.0209437	0.00698123	2.1586	19.9204	43	0.0763232	0.164751	11	2e-05	0.262208	0.0238371	2.0945	17.6653	37	881	0.0862471	0.0419977	chr10:111549986-111550520,chr10:19956625-19957207,chr10:61715034-61715579,chr11:63914279-63914806,chr13:102372672-102373219,chr13:11762989-11763539,chr14:14557397-14557924,chr14:30559292-30559865,chr14:54108584-54109169,chr15:25959271-25959785,chr15:30762911-30763431,chr15:95144024-95144619,chr16:26041192-26041754,chr19:34441968-34442496,chr1:104986072-104986602,chr1:131228204-131228752,chr1:1933…	Aifm2,Brinp1,Casp12,Cebpb,Cib1,Dab2ip,Dad1,Dap,Epha7,Erbb4,Fap,Fas,G0s2,Grem1,Jun,Map3k5,Phlda1,Pik3r1,Pmp22,Prkcd,Rassf5,Rhbdd1,Rnf152,Ryr2,Sh3glb1,Sh3kbp1,Sh3rf1,Siah2,Slc25a4,Slc4a7,Sp110,Spink2,Tgfbr1,Tmem117,Trp63,Zfp385b,Zfp622
GO Biological Process	GO:0043069	negative regulation of programmed cell death	23	0.000818435	1	0.465796	1.72863	21.4042	37	0.0820083	0.141763	12	2.55e-05	0.334063	0.0278386	2.07099	17.8658	37	891	0.0862471	0.0415264	chr10:36791770-36792368,chr10:37095863-37096424,chr11:11892917-11893472,chr11:71764119-71764694,chr12:107758432-107758948,chr12:73814812-73815400,chr13:102372672-102373219,chr13:31876958-31877524,chr13:96574065-96574653,chr14:30559292-30559865,chr14:54108584-54109169,chr15:25959271-25959785,chr15:32437643-32438222,chr15:32718648-32719201,chr16:26041192-26041754,chr19:34441968-34442496,chr1:694679…	Aipl1,Atg7,Bcl11b,Cebpb,Cib1,Cxcl12,Dad1,Dlx1,Erbb4,Fas,Fignl1,Foxc1,Gm10424,Gm16513,Gm3183,Gm6509,Grem1,Hdac2,Hif1a,Hmgcr,Id1,Jun,Maea,Pdpn,Pik3r1,Prkcd,Prkch,Ptpn1,Retreg1,Rhbdd1,Sema5a,Sh3rf1,Siah2,Slc25a4,Tgfa,Tgfbr1,Trp63
GO Biological Process	GO:0010941	regulation of cell death	9	8.63e-05	1	0.125576	1.62456	36.933	60	0.141506	0.229885	13	2.8e-05	0.36672	0.0282092	1.75428	31.9218	56	1592	0.130536	0.0351759	chr10:19956625-19957207,chr10:24617753-24618274,chr10:36791770-36792368,chr10:37095863-37096424,chr10:61715034-61715579,chr11:11892917-11893472,chr11:71764119-71764694,chr12:107758432-107758948,chr12:73814812-73815400,chr13:102372672-102373219,chr13:31876958-31877524,chr13:96574065-96574653,chr14:30559292-30559865,chr14:54108584-54109169,chr15:25959271-25959785,chr15:30762911-30763431,chr15:32437…	Aifm2,Aipl1,Atg7,Bcl11b,Casp12,Cebpb,Cib1,Ctgf,Cxcl12,Dab2ip,Dad1,Dap,Deptor,Dlx1,Epha7,Erbb4,Fap,Fas,Fignl1,Foxc1,G0s2,Gm10424,Gm16513,Gm3183,Gm6509,Grem1,Hdac2,Hif1a,Hmgcr,Id1,Jun,Maea,Map3k4,Map3k5,Nr3c1,Pdpn,Pik3r1,Prkcd,Prkch,Ptpn1,Rassf5,Retreg1,Rhbdd1,Sema5a,Sh3glb1,Sh3rf1,Siah2,Slc25a4,Sp100,Sp110,Spink2,Terf1,Tgfa,Tgfbr1,Trp63,Zfp622
GO Biological Process	GO:0070848	response to growth factor	158	0.0138512	1	1	1.62564	14.7634	24	0.0565649	0.091954	14	2.82e-05	0.369089	0.0263635	2.62483	8.76247	23	437	0.0536131	0.0526316	chr10:24617753-24618274,chr11:11892917-11893472,chr12:77089700-77090260,chr13:11762989-11763539,chr13:31876958-31877524,chr17:8366906-8367504,chr17:84070549-84071088,chr18:39086502-39087029,chr18:39187707-39188235,chr1:45431881-45432443,chr1:69467904-69468476,chr2:115875841-115876411,chr2:152739231-152739800,chr2:35544638-35545186,chr2:71474169-71474711,chr3:60617594-60618125,chr4:47407087-474076…	Anxa3,Cdh5,Cib1,Col3a1,Ctgf,Dab2ip,Ddc,Dlx1,Erbb4,Foxc1,Fut8,Id1,Jun,Meis2,Nr3c1,P2ry1,Pdgfd,Pxn,Ryr2,T,Tgfbr1,Zfhx3,Zfp36l2
GO Biological Process	GO:0070887	cellular response to chemical stimulus	150	0.0125537	1	1	1.29246	52.613	68	0.201582	0.260536	15	2.94e-05	0.384305	0.0256203	1.61455	44.5943	72	2224	0.167832	0.0323741	chr10:19956625-19957207,chr10:24617753-24618274,chr10:36791770-36792368,chr10:37095863-37096424,chr10:69924330-69924853,chr11:11892917-11893472,chr11:72142838-72143371,chr11:96837130-96837682,chr12:117430760-117431308,chr12:73814812-73815400,chr12:77089700-77090260,chr13:102372672-102373219,chr13:11762989-11763539,chr13:31876958-31877524,chr13:63280329-63280839,chr13:81155181-81155751,chr14:30559…	Acsl1,Adgrv1,Ank3,Arid1b,Arntl,Atg7,Brinp1,Casp12,Cd180,Cd69,Cdh5,Cebpb,Ch25h,Cib1,Col3a1,Col5a2,Cox4i2,Ctgf,Cxcl12,Dab2ip,Ddc,Dlx1,Drd5,Enpp1,Epha4,Erbb4,Ezh2,Fancc,Fas,Fbp1,Foxc1,Fut8,Gdap1,Gm4841,Hdac2,Hif1a,Id1,Ifih1,Igfbp2,Jun,Ly6e,Map3k5,Med4,Mrpl15,Nfe2l1,Npffr2,Nr3c1,Nsmce3,P2ry1,Pde4b,Pdgfd,Pik3r1,Prkcd,Ptpn1,Ptprn2,Pxn,Rhbdd1,Rorc,Rpe65,Rplp0,Rtn4rl2,Rxra,Ryk,Ryr2,Sema5a,Sox17,St3gal6,T…
GO Biological Process	GO:0071495	cellular response to endogenous stimulus	381	0.0402137	1	1	1.34211	27.5686	37	0.105627	0.141763	16	3.23e-05	0.423195	0.0264497	2.02471	18.7681	38	936	0.0885781	0.0405983	chr10:24617753-24618274,chr10:36791770-36792368,chr10:37095863-37096424,chr11:11892917-11893472,chr12:77089700-77090260,chr13:102372672-102373219,chr13:11762989-11763539,chr13:31876958-31877524,chr14:30559292-30559865,chr14:73507924-73508436,chr17:4808846-4809356,chr17:8366906-8367504,chr17:84070549-84071088,chr18:39086502-39087029,chr18:39187707-39188235,chr1:45431881-45432443,chr1:69467904-6946…	Acsl1,Arid1b,Cdh5,Cebpb,Cib1,Col3a1,Col5a2,Ctgf,Ddc,Dlx1,Drd5,Enpp1,Epha4,Erbb4,Ezh2,Foxc1,Fut8,Hdac2,Id1,Igfbp2,Jun,Med4,Npffr2,Nr3c1,Pde4b,Pdgfd,Pik3r1,Prkcd,Ptpn1,Pxn,Rorc,Rpe65,Rplp0,Rxra,Ryr2,T,Tgfbr1,Zfp36l2
GO Biological Process	GO:0009583	detection of light stimulus	2	1.36e-06	0.0177527	0.00887634	10.4542	0.765244	8	0.00293197	0.0306513	17	3.38e-05	0.442594	0.026035	7.58919	0.922365	7	46	0.016317	0.152174	chr11:71764119-71764694,chr15:32437643-32438222,chr15:32718648-32719201,chr16:35630668-35631255,chr3:159724364-159724906,chr6:115927872-115928431,chr6:119220111-119220661,chrX:142200321-142200855	Aipl1,Cacna2d4,Gucy2f,Rho,Rpe65,Sema5a,Sema5b
GO Biological Process	GO:0040008	regulation of growth	59	0.0033469	1	0.742558	1.69896	17.6579	30	0.0676548	0.114943	18	3.5e-05	0.458604	0.025478	2.28481	12.6925	29	633	0.0675991	0.0458136	chr10:24617753-24618274,chr10:36791770-36792368,chr10:37095863-37096424,chr11:36221228-36221742,chr12:73814812-73815400,chr13:31876958-31877524,chr13:63280329-63280839,chr14:30559292-30559865,chr14:8335840-8336386,chr15:32437643-32438222,chr15:32718648-32719201,chr15:89169377-89169896,chr16:58454358-58454931,chr18:65023594-65024146,chr1:4768293-4768839,chr1:69467904-69468476,chr1:72778763-7277935…	Barhl2,Cib1,Ctgf,Dab2ip,Dcbld2,Eif4g2,Enpp1,Epha7,Erbb4,Fam107a,Fbp1,Foxc1,Grem1,Hdac2,Hif1a,Hopx,Igfbp2,Lpar3,Mapk11,Nedd4l,Nsmce3,Ryk,Sema5a,Sox17,Tgfbr1,Tkt,Ube2e3,Wwc1,Wwc2
GO Biological Process	GO:0050908	detection of light stimulus involved in visual perception	4	3.78e-06	0.0494546	0.0123637	15.0462	0.398772	6	0.00152786	0.0229885	19	3.83e-05	0.501173	0.0263775	12.468	0.401028	5	20	0.011655	0.25	chr15:32437643-32438222,chr15:32718648-32719201,chr16:35630668-35631255,chr3:159724364-159724906,chr6:119220111-119220661,chrX:142200321-142200855	Cacna2d4,Gucy2f,Rpe65,Sema5a,Sema5b
GO Biological Process	GO:0071560	cellular response to transforming growth factor beta stimulus	98	0.00702246	1	0.938	2.29414	5.23071	12	0.0200411	0.045977	20	4.11e-05	0.538598	0.0269299	4.42411	2.48637	11	124	0.025641	0.0887097	chr12:77089700-77090260,chr17:84070549-84071088,chr18:39086502-39087029,chr18:39187707-39188235,chr1:45431881-45432443,chr2:152739231-152739800,chr2:71474169-71474711,chr4:47407087-47407651,chr4:95389614-95390204,chr5:115525818-115526350,chr8:103883156-103883701,chr9:5356679-5357253	Cdh5,Col3a1,Dlx1,Fut8,Id1,Jun,Nr3c1,Pdgfd,Pxn,Tgfbr1,Zfp36l2
GO Biological Process	GO:0043066	negative regulation of apoptotic process	29	0.00119264	1	0.538331	1.70802	21.077	36	0.0807548	0.137931	21	4.28e-05	0.560213	0.0266768	2.04486	17.6051	36	878	0.0839161	0.0410023	chr10:36791770-36792368,chr10:37095863-37096424,chr11:11892917-11893472,chr11:71764119-71764694,chr12:107758432-107758948,chr12:73814812-73815400,chr13:102372672-102373219,chr13:31876958-31877524,chr13:96574065-96574653,chr14:30559292-30559865,chr14:54108584-54109169,chr15:25959271-25959785,chr15:32437643-32438222,chr15:32718648-32719201,chr16:26041192-26041754,chr19:34441968-34442496,chr1:694679…	Aipl1,Atg7,Bcl11b,Cebpb,Cib1,Cxcl12,Dad1,Dlx1,Erbb4,Fas,Fignl1,Foxc1,Gm10424,Gm16513,Gm3183,Gm6509,Grem1,Hdac2,Hif1a,Hmgcr,Id1,Jun,Maea,Pdpn,Pik3r1,Prkcd,Prkch,Ptpn1,Retreg1,Rhbdd1,Sema5a,Sh3rf1,Siah2,Tgfa,Tgfbr1,Trp63
GO Biological Process	GO:0006915	apoptotic process	7	7.06e-06	0.0923613	0.0131945	2.1311	18.3004	39	0.0701164	0.149425	22	4.76e-05	0.622997	0.0283181	2.08566	16.3018	34	813	0.0792541	0.0418204	chr10:111549986-111550520,chr10:19956625-19957207,chr10:61715034-61715579,chr13:102372672-102373219,chr13:11762989-11763539,chr14:30559292-30559865,chr14:54108584-54109169,chr15:25959271-25959785,chr15:30762911-30763431,chr15:95144024-95144619,chr16:26041192-26041754,chr19:34441968-34442496,chr1:104986072-104986602,chr1:131228204-131228752,chr1:193315891-193316418,chr1:69467904-69468476,chr1:8255…	Aifm2,Casp12,Cebpb,Cib1,Dab2ip,Dad1,Dap,Epha7,Erbb4,Fap,Fas,G0s2,Grem1,Jun,Map3k5,Phlda1,Pik3r1,Prkcd,Rassf5,Rhbdd1,Rnf152,Ryr2,Sh3glb1,Sh3kbp1,Sh3rf1,Siah2,Slc25a4,Sp110,Spink2,Tgfbr1,Tmem117,Trp63,Zfp385b,Zfp622
GO Biological Process	GO:0012501	programmed cell death	6	6.59e-06	0.0862955	0.0143826	2.11133	18.9454	40	0.0725877	0.153257	23	4.8e-05	0.628166	0.0273116	2.05839	17.0036	35	848	0.0815851	0.0412736	chr10:111549986-111550520,chr10:19956625-19957207,chr10:61715034-61715579,chr13:102372672-102373219,chr13:11762989-11763539,chr14:14557397-14557924,chr14:30559292-30559865,chr14:54108584-54109169,chr15:25959271-25959785,chr15:30762911-30763431,chr15:95144024-95144619,chr16:26041192-26041754,chr19:34441968-34442496,chr1:104986072-104986602,chr1:131228204-131228752,chr1:193315891-193316418,chr1:694…	Aifm2,Casp12,Cebpb,Cib1,Dab2ip,Dad1,Dap,Epha7,Erbb4,Fap,Fas,G0s2,Grem1,Jun,Map3k5,Phlda1,Pik3r1,Prkcd,Rassf5,Rhbdd1,Rnf152,Ryr2,Sh3glb1,Sh3kbp1,Sh3rf1,Siah2,Slc25a4,Slc4a7,Sp110,Spink2,Tgfbr1,Tmem117,Trp63,Zfp385b,Zfp622
GO Biological Process	GO:0060548	negative regulation of cell death	47	0.00236634	1	0.659051	1.61367	23.5487	38	0.0902251	0.145594	26	6.89e-05	0.901906	0.0346887	1.95374	19.4499	38	970	0.0885781	0.0391753	chr10:24617753-24618274,chr10:36791770-36792368,chr10:37095863-37096424,chr11:11892917-11893472,chr11:71764119-71764694,chr12:107758432-107758948,chr12:73814812-73815400,chr13:102372672-102373219,chr13:31876958-31877524,chr13:96574065-96574653,chr14:30559292-30559865,chr14:54108584-54109169,chr15:25959271-25959785,chr15:32437643-32438222,chr15:32718648-32719201,chr16:26041192-26041754,chr19:34441…	Aipl1,Atg7,Bcl11b,Cebpb,Cib1,Ctgf,Cxcl12,Dad1,Dlx1,Erbb4,Fas,Fignl1,Foxc1,Gm10424,Gm16513,Gm3183,Gm6509,Grem1,Hdac2,Hif1a,Hmgcr,Id1,Jun,Maea,Pdpn,Pik3r1,Prkcd,Prkch,Ptpn1,Retreg1,Rhbdd1,Sema5a,Sh3rf1,Siah2,Slc25a4,Tgfa,Tgfbr1,Trp63
GO Biological Process	GO:0048519	negative regulation of biological process	306	0.0307564	1	1	1.15056	101.689	117	0.389615	0.448276	29	8.86e-05	1	0.0399826	1.34901	96.3671	130	4806	0.30303	0.0270495	chr10:24617753-24618274,chr10:36791770-36792368,chr10:37095863-37096424,chr10:69924330-69924853,chr11:11892917-11893472,chr11:36221228-36221742,chr11:63914279-63914806,chr11:71764119-71764694,chr12:107758432-107758948,chr12:117430760-117431308,chr12:119358136-119358707,chr12:5337239-5337779,chr12:71821601-71822173,chr12:73814812-73815400,chr12:77089700-77090260,chr13:102372672-102373219,chr13:117…	Add2,Adgrv1,Aipl1,Akirin2,Ank3,Arntl,Arrdc3,Atad2b,Atg7,Bcl11b,Brinp1,Cdh5,Cebpb,Celf4,Cib1,Clec2d,Col3a1,Col5a1,Col5a2,Crbn,Ctgf,Cxcl12,Dab2ip,Dact1,Dad1,Dap,Dcbld2,Ddi2,Deptor,Dlx1,Drd5,Eif4g2,Enpp1,Epha4,Epha7,Erbb4,Ezh2,Fap,Fas,Fbp1,Fgf12,Fignl1,Foxc1,Fth1,Gm10424,Gm16513,Gm3183,Gm6509,Grem1,Grhl2,Hdac2,Helt,Hif1a,Hist2h2aa1,Hist2h3c1,Hmgcr,Hopx,Hs3st5,Id1,Ikzf2,Itgb8,Jph3,Jun,Maea,Malrd1,Map…
GO Biological Process	GO:1901699	cellular response to nitrogen compound	96	0.00637725	1	0.869564	1.76561	13.0267	23	0.0499105	0.0881226	32	9.76e-05	1	0.0399365	2.36546	10.146	24	506	0.0559441	0.0474308	chr10:19956625-19957207,chr10:24617753-24618274,chr10:36791770-36792368,chr10:37095863-37096424,chr11:11892917-11893472,chr13:102372672-102373219,chr13:11762989-11763539,chr14:30559292-30559865,chr15:74960676-74961219,chr17:4808846-4809356,chr1:45431881-45432443,chr1:77258741-77259271,chr2:152739231-152739800,chr2:167729914-167730444,chr2:167834514-167835023,chr2:62606640-62607160,chr3:159724364-…	Arid1b,Cebpb,Col3a1,Col5a2,Ddc,Drd5,Enpp1,Epha4,Ezh2,Hdac2,Id1,Ifih1,Ly6e,Map3k5,Nsmce3,Pde4b,Pdgfd,Pik3r1,Prkcd,Ptpn1,Pxn,Rpe65,Rplp0,Ryr2
GO Biological Process	GO:0040011	locomotion	456	0.0489539	1	1	1.29844	31.5764	41	0.120983	0.157088	34	0.000118572	1	0.0456503	1.86611	21.435	40	1069	0.0932401	0.0374181	chr10:24617753-24618274,chr10:69924330-69924853,chr11:36221228-36221742,chr12:107758432-107758948,chr12:30578017-30578591,chr12:73814812-73815400,chr12:77089700-77090260,chr13:31876958-31877524,chr14:30559292-30559865,chr15:32437643-32438222,chr15:32718648-32719201,chr16:35630668-35631255,chr17:12327667-12328205,chr17:8366906-8367504,chr18:77606264-77606848,chr19:34441968-34442496,chr1:4768293-47…	Add2,Ank3,Barhl2,Bcl11b,Ch25h,Clrn1,Col5a1,Ctgf,Cxcl12,Dab2ip,Epha4,Epha7,Erbb4,Fap,Foxc1,Fut8,Gpm6a,Grem1,Hif1a,Jph3,Nectin1,P2ry1,Pde4b,Pdpn,Plg,Podxl,Prkcd,Pxn,Rnf165,Ryk,Sdc2,Sema4b,Sema5a,Sema5b,Sh3kbp1,Sox17,T,Tgfbr1,Tmem18,Wwc1
GO Biological Process	GO:0016477	cell migration	265	0.0257633	1	1	1.43223	22.3428	32	0.0856047	0.122605	36	0.000121	1	0.0439969	2.06688	14.9985	31	748	0.0722611	0.0414438	chr10:24617753-24618274,chr11:36221228-36221742,chr12:107758432-107758948,chr12:30578017-30578591,chr12:73814812-73815400,chr12:77089700-77090260,chr13:31876958-31877524,chr14:30559292-30559865,chr15:32437643-32438222,chr15:32718648-32719201,chr17:12327667-12328205,chr17:8366906-8367504,chr19:34441968-34442496,chr1:4768293-4768839,chr1:69467904-69468476,chr1:77258741-77259271,chr2:113648059-11364…	Add2,Barhl2,Bcl11b,Ch25h,Col5a1,Ctgf,Cxcl12,Dab2ip,Epha4,Erbb4,Fap,Foxc1,Fut8,Gpm6a,Grem1,Hif1a,P2ry1,Pde4b,Pdpn,Plg,Podxl,Prkcd,Pxn,Sdc2,Sema5a,Sh3kbp1,Sox17,T,Tgfbr1,Tmem18,Wwc1
GO Biological Process	GO:1901701	cellular response to oxygen-containing compound	188	0.0174586	1	1	1.46691	22.4962	33	0.0861923	0.126437	42	0.000177384	1	0.0552845	1.97098	16.7429	33	835	0.0769231	0.039521	chr10:19956625-19957207,chr10:24617753-24618274,chr10:36791770-36792368,chr10:37095863-37096424,chr12:117430760-117431308,chr13:102372672-102373219,chr13:11762989-11763539,chr13:63280329-63280839,chr14:30559292-30559865,chr15:74960676-74961219,chr17:4808846-4809356,chr17:8366906-8367504,chr17:84070549-84071088,chr18:39086502-39087029,chr18:39187707-39188235,chr1:17163546-17164064,chr1:45431881-45…	Arid1b,Atg7,Brinp1,Cd180,Cebpb,Col3a1,Col5a2,Dab2ip,Drd5,Enpp1,Epha4,Ezh2,Fancc,Gdap1,Hdac2,Id1,Jun,Ly6e,Map3k5,Nr3c1,Pde4b,Pdgfd,Pik3r1,Prkcd,Ptpn1,Ptprn2,Pxn,Rorc,Rpe65,Rplp0,Ryr2,T,Zfp36l2
GO Biological Process	GO:0034976	response to endoplasmic reticulum stress	10	9.04e-05	1	0.118343	3.58939	3.62178	13	0.0138766	0.0498084	44	0.000181899	1	0.0541149	3.29103	3.95013	13	197	0.030303	0.0659899	chr10:19956625-19957207,chr12:92379105-92379674,chr13:102372672-102373219,chr13:96574065-96574653,chr15:95144024-95144619,chr1:82554223-82554734,chr2:167729914-167730444,chr2:167834514-167835023,chr2:35544638-35545186,chr4:48225146-48225683,chr4:95389614-95390204,chr6:47658974-47659501,chr9:5356679-5357253	Casp12,Cebpb,Col4a3bp,Dab2ip,Erp44,Jun,Map3k5,Pdia4,Pik3r1,Ptpn1,Rhbdd1,Sel1l,Tmem117
GO Biological Process	GO:0010035	response to inorganic substance	57	0.00318074	1	0.730454	1.94067	10.821	21	0.0414598	0.0804598	45	0.000184453	1	0.0536554	2.36972	9.2838	22	463	0.0512821	0.0475162	chr10:19956625-19957207,chr10:69924330-69924853,chr11:33849474-33850030,chr12:73814812-73815400,chr13:11762989-11763539,chr13:63280329-63280839,chr13:81155181-81155751,chr14:30559292-30559865,chr17:84070549-84071088,chr18:65023594-65024146,chr19:34441968-34442496,chr1:135865550-135866110,chr1:72778763-72779357,chr4:20153191-20153746,chr4:47407087-47407651,chr4:95389614-95390204,chr5:115525818-115…	Adgrv1,Alg2,Ank3,Ezh2,Fancc,Fas,Fbp1,Ggh,Haao,Hif1a,Igfbp2,Jun,Kcnmb1,Map3k5,Nedd4l,Nsmce3,Pde1c,Pdgfd,Prkcd,Rplp0,Ryr2,Tnnt2
GO Biological Process	GO:0003208	cardiac ventricle morphogenesis	305	0.0306626	1	1	2.20948	3.62076	8	0.0138726	0.0306513	47	0.00020107	1	0.0560003	4.98718	1.60411	8	80	0.018648	0.1	chr12:73814812-73815400,chr13:11762989-11763539,chr13:31876958-31877524,chr15:37199269-37199844,chr15:74960676-74961219,chr1:135865550-135866110,chr2:27721528-27722075,chr4:47407087-47407651	Foxc1,Grhl2,Hif1a,Ly6e,Rxra,Ryr2,Tgfbr1,Tnnt2
GO Biological Process	GO:0001944	vasculature development	431	0.0469624	1	1	1.42898	17.4949	25	0.0670304	0.0957854	48	0.000201577	1	0.0549716	2.25409	10.6473	24	531	0.0559441	0.0451977	chr10:24617753-24618274,chr12:73814812-73815400,chr13:31876958-31877524,chr14:14557397-14557924,chr15:32437643-32438222,chr15:32718648-32719201,chr16:57661575-57662127,chr17:12327667-12328205,chr17:8366906-8367504,chr1:189754893-189755478,chr1:45431881-45432443,chr1:4768293-4768839,chr2:113648059-113648592,chr2:152739231-152739800,chr2:27721528-27722075,chr2:35544638-35545186,chr2:62606640-626071…	Cdh5,Cib1,Col3a1,Col5a1,Col8a1,Ctgf,Cxcl12,Dab2ip,Fap,Foxc1,Grem1,Hif1a,Id1,Jun,Pdpn,Plg,Ptpn14,Rxra,Sema5a,Slc4a7,Sox17,T,Tgfa,Tgfbr1
GO Biological Process	GO:1901135	carbohydrate derivative metabolic process	81	0.0045901	1	0.741784	1.61427	20.4426	33	0.0783243	0.126437	49	0.000202696	1	0.0541488	1.93346	17.5851	34	877	0.0792541	0.0387685	chr10:111549986-111550520,chr10:19956625-19957207,chr10:24617753-24618274,chr10:36791770-36792368,chr11:11892917-11893472,chr12:119358136-119358707,chr12:73814812-73815400,chr12:77089700-77090260,chr13:31876958-31877524,chr13:63280329-63280839,chr13:96574065-96574653,chr14:30559292-30559865,chr14:54108584-54109169,chr14:70585566-70586103,chr16:58454358-58454931,chr2:152739231-152739800,chr2:35544…	Acpp,Alg2,Atp5g3,B3gat1,Cbr4,Cox4i2,Csgalnact1,Ctbs,Dad1,Dctd,Efl1,Enpp1,Erp44,Fbp1,Fignl1,Foxc1,Fut8,Galnt18,Ggta1,Gm10358,Gmds,Gucy2f,Hif1a,Hmgcr,Hs3st5,Itgb8,Map7,Nudt18,Pde4b,Pde7a,Phlda1,St3gal6,St8sia2,Tkt
GO Biological Process	GO:0043408	regulation of MAPK cascade	164	0.0145772	1	1	1.53621	18.8777	29	0.0723282	0.111111	50	0.000203505	1	0.0532775	2.09671	13.3542	28	666	0.0652681	0.042042	chr10:19956625-19957207,chr10:24617753-24618274,chr11:36221228-36221742,chr12:71821601-71822173,chr13:96574065-96574653,chr14:30559292-30559865,chr15:25959271-25959785,chr17:12327667-12328205,chr19:34441968-34442496,chr1:69467904-69468476,chr1:77258741-77259271,chr2:152739231-152739800,chr2:167729914-167730444,chr2:167834514-167835023,chr2:35544638-35545186,chr3:146260130-146260715,chr3:60617594-…	Cib1,Ctgf,Dab2ip,Dact1,Epha4,Epha7,Erbb4,Ezh2,Fas,Hmgcr,Id1,Jun,Lpar3,Map3k15,Map3k4,Map3k5,Npffr2,P2ry1,Pdgfd,Prkcd,Ptpn1,Pxn,Ryk,Sh3rf1,Tgfa,Tgfbr1,Wwc1,Zfp622
GO Biological Process	GO:0048523	negative regulation of cellular process	421	0.0460639	1	1	1.14228	96.2987	110	0.36896	0.421456	54	0.000267589	1	0.0648656	1.33794	89.69	120	4473	0.27972	0.0268276	chr10:24617753-24618274,chr10:36791770-36792368,chr10:37095863-37096424,chr10:69924330-69924853,chr11:11892917-11893472,chr11:36221228-36221742,chr11:63914279-63914806,chr11:71764119-71764694,chr12:107758432-107758948,chr12:5337239-5337779,chr12:71821601-71822173,chr12:73814812-73815400,chr12:77089700-77090260,chr13:102372672-102373219,chr13:11762989-11763539,chr13:31876958-31877524,chr13:6328032…	Add2,Adgrv1,Aipl1,Akirin2,Ank3,Arntl,Atad2b,Atg7,Bcl11b,Brinp1,Cdh5,Cebpb,Celf4,Cib1,Clec2d,Col3a1,Col5a1,Col5a2,Crbn,Ctgf,Cxcl12,Dab2ip,Dact1,Dad1,Dap,Dcbld2,Deptor,Dlx1,Drd5,Eif4g2,Enpp1,Epha4,Epha7,Erbb4,Ezh2,Fap,Fas,Fbp1,Fignl1,Foxc1,Fth1,Gm10424,Gm16513,Gm3183,Gm6509,Grem1,Grhl2,Hdac2,Helt,Hif1a,Hist2h2aa1,Hist2h3c1,Hmgcr,Hopx,Id1,Ikzf2,Jph3,Jun,Maea,Malrd1,Mapk11,Max,Meis2,Nedd4l,Nr3c1,Oit1…
GO Biological Process	GO:0009416	response to light stimulus	12	0.000159608	1	0.174105	2.80042	6.07051	17	0.0232587	0.0651341	56	0.000294244	1	0.0687795	2.7327	5.85501	16	292	0.037296	0.0547945	chr11:71764119-71764694,chr12:73814812-73815400,chr13:102372672-102373219,chr13:96574065-96574653,chr15:32437643-32438222,chr15:32718648-32719201,chr16:26041192-26041754,chr16:35630668-35631255,chr17:12327667-12328205,chr1:82554223-82554734,chr2:115875841-115876411,chr3:159724364-159724906,chr5:33372662-33373210,chr6:115927872-115928431,chr6:119220111-119220661,chr7:64751351-64751940,chrX:1422003…	Aipl1,Cacna2d4,Gucy2f,Hif1a,Hmgcr,Map3k4,Meis2,Nsmce3,Pik3r1,Rhbdd1,Rho,Rpe65,Sema5a,Sema5b,Trp63,Uvssa
GO Biological Process	GO:0043410	positive regulation of MAPK cascade	223	0.0209282	1	1	1.60203	13.7326	22	0.0526153	0.0842912	61	0.000400708	1	0.0859879	2.2917	9.1635	21	457	0.0489511	0.0459519	chr10:19956625-19957207,chr10:24617753-24618274,chr11:36221228-36221742,chr13:96574065-96574653,chr15:25959271-25959785,chr17:12327667-12328205,chr1:69467904-69468476,chr1:77258741-77259271,chr2:167729914-167730444,chr2:167834514-167835023,chr2:35544638-35545186,chr3:146260130-146260715,chr3:60617594-60618125,chr4:47407087-47407651,chr4:95389614-95390204,chr5:115525818-115526350,chr6:47658974-476…	Cib1,Ctgf,Dab2ip,Epha4,Erbb4,Ezh2,Hmgcr,Jun,Lpar3,Map3k15,Map3k4,Map3k5,P2ry1,Pdgfd,Ptpn1,Pxn,Ryk,Tgfa,Tgfbr1,Wwc1,Zfp622
GO Biological Process	GO:0035621	ER to Golgi ceramide transport	14	0.000228549	1	0.213694	92.7033	0.0215742	2	8.27e-05	0.00766283	62	0.000401141	1	0.0846925	49.8718	0.0401028	2	2	0.00466201	1	chr13:96574065-96574653,chr6:54592956-54593520	Col4a3bp,Plekha8
GO Biological Process	GO:2000542	negative regulation of gastrulation	76	0.0044049	1	0.758687	9.26712	0.323725	3	0.00124033	0.0114942	63	0.000415938	1	0.0864227	18.7019	0.160411	3	8	0.00699301	0.375	chr1:45431881-45432443,chr1:4768293-4768839,chr2:27721528-27722075	Col5a1,Col5a2,Sox17
GO Biological Process	GO:0071417	cellular response to organonitrogen compound	267	0.0261038	1	1	1.63175	11.644	19	0.0446128	0.0727969	66	0.000430053	1	0.0852939	2.33591	8.56195	20	427	0.0466201	0.0468384	chr10:24617753-24618274,chr10:36791770-36792368,chr10:37095863-37096424,chr11:11892917-11893472,chr13:102372672-102373219,chr13:11762989-11763539,chr14:30559292-30559865,chr17:4808846-4809356,chr1:45431881-45432443,chr1:77258741-77259271,chr2:152739231-152739800,chr2:167729914-167730444,chr2:167834514-167835023,chr3:159724364-159724906,chr4:102297495-102298039,chr5:115525818-115526350,chr5:383712…	Arid1b,Cebpb,Col3a1,Col5a2,Ddc,Drd5,Enpp1,Epha4,Ezh2,Hdac2,Id1,Pde4b,Pdgfd,Pik3r1,Prkcd,Ptpn1,Pxn,Rpe65,Rplp0,Ryr2
GO Biological Process	GO:0007601	visual perception	19	0.000723748	1	0.498624	3.23925	3.39585	11	0.0130109	0.0421456	68	0.000535629	1	0.103109	3.56227	2.8072	10	140	0.02331	0.0714286	chr11:71764119-71764694,chr13:81155181-81155751,chr14:14557397-14557924,chr15:32437643-32438222,chr15:32718648-32719201,chr16:35630668-35631255,chr3:159724364-159724906,chr3:58810196-58810777,chr6:115927872-115928431,chr6:119220111-119220661,chrX:142200321-142200855	Adgrv1,Aipl1,Cacna2d4,Clrn1,Gucy2f,Rho,Rpe65,Sema5a,Sema5b,Slc4a7
GO Biological Process	GO:0048870	cell motility	478	0.051357	1	1	1.34194	24.5913	33	0.0942194	0.126437	71	0.000603891	1	0.111337	1.86002	17.2041	32	858	0.0745921	0.037296	chr10:24617753-24618274,chr11:36221228-36221742,chr12:107758432-107758948,chr12:30578017-30578591,chr12:73814812-73815400,chr12:77089700-77090260,chr13:31876958-31877524,chr14:30559292-30559865,chr15:32437643-32438222,chr15:32718648-32719201,chr17:12327667-12328205,chr17:8366906-8367504,chr19:34441968-34442496,chr1:4768293-4768839,chr1:69467904-69468476,chr1:77258741-77259271,chr2:113648059-11364…	Add2,Barhl2,Bcl11b,Ch25h,Clrn1,Col5a1,Ctgf,Cxcl12,Dab2ip,Epha4,Erbb4,Fap,Foxc1,Fut8,Gpm6a,Grem1,Hif1a,P2ry1,Pde4b,Pdpn,Plg,Podxl,Prkcd,Pxn,Sdc2,Sema5a,Sh3kbp1,Sox17,T,Tgfbr1,Tmem18,Wwc1
GO Biological Process	GO:0008354	germ cell migration	45	0.0021034	1	0.611855	7.56704	0.528608	4	0.00202532	0.0153257	72	0.000614635	1	0.111744	16.6239	0.180463	3	9	0.00699301	0.333333	chr13:31876958-31877524,chr4:47407087-47407651,chr6:116829315-116829841,chr6:117072126-117072662	Cxcl12,Foxc1,Tgfbr1
GO Biological Process	GO:0050953	sensory perception of light stimulus	24	0.00082439	1	0.449636	3.1872	3.45131	11	0.0132234	0.0421456	74	0.000667765	1	0.118122	3.46332	2.8874	10	144	0.02331	0.0694444	chr11:71764119-71764694,chr13:81155181-81155751,chr14:14557397-14557924,chr15:32437643-32438222,chr15:32718648-32719201,chr16:35630668-35631255,chr3:159724364-159724906,chr3:58810196-58810777,chr6:115927872-115928431,chr6:119220111-119220661,chrX:142200321-142200855	Adgrv1,Aipl1,Cacna2d4,Clrn1,Gucy2f,Rho,Rpe65,Sema5a,Sema5b,Slc4a7
GO Biological Process	GO:0030855	epithelial cell differentiation	271	0.0264197	1	1	1.51358	16.5171	25	0.0632838	0.0957854	75	0.000669839	1	0.116909	2.11243	10.8879	23	543	0.0536131	0.0423573	chr10:19956625-19957207,chr10:36791770-36792368,chr10:37095863-37096424,chr12:107758432-107758948,chr12:73814812-73815400,chr14:14557397-14557924,chr15:37199269-37199844,chr16:26041192-26041754,chr17:13421627-13422205,chr1:172510464-172511012,chr1:4768293-4768839,chr1:69467904-69468476,chr2:113648059-113648592,chr2:152739231-152739800,chr2:167729914-167730444,chr2:167834514-167835023,chr2:2772152…	Afdn,Bcl11b,Cebpb,Clrn1,Deup1,Erbb4,Grem1,Grhl2,Hdac2,Hif1a,Hrnr,Id1,Jun,Kazn,Map7,Pdpn,Podxl,Rxra,Slc4a7,Sox17,Sprr2a3,Tagln2,Trp63
GO Biological Process	GO:0055010	ventricular cardiac muscle tissue morphogenesis	161	0.0140209	1	1	3.09774	1.9369	6	0.00742107	0.0229885	76	0.000718548	1	0.12376	5.54131	1.08278	6	54	0.013986	0.111111	chr13:11762989-11763539,chr13:31876958-31877524,chr15:74960676-74961219,chr1:135865550-135866110,chr2:27721528-27722075,chr4:47407087-47407651	Foxc1,Ly6e,Rxra,Ryr2,Tgfbr1,Tnnt2
GO Biological Process	GO:0045926	negative regulation of growth	51	0.00262944	1	0.67489	2.30309	6.51298	15	0.0249539	0.0574713	78	0.000737283	1	0.123731	2.84357	4.57172	13	228	0.030303	0.0570175	chr10:24617753-24618274,chr10:36791770-36792368,chr10:37095863-37096424,chr11:36221228-36221742,chr12:73814812-73815400,chr13:63280329-63280839,chr15:32437643-32438222,chr15:32718648-32719201,chr15:89169377-89169896,chr16:58454358-58454931,chr1:4768293-4768839,chr2:113648059-113648592,chr4:28176772-28177287,chr8:48027344-48027885,chr9:102779444-102779971	Dcbld2,Enpp1,Epha7,Fbp1,Grem1,Hdac2,Hif1a,Mapk11,Ryk,Sema5a,Sox17,Wwc1,Wwc2
GO Biological Process	GO:0070059	intrinsic apoptotic signaling pathway in response to endoplasmic reticulum stress	11	0.00014619	1	0.173966	7.76921	0.772279	6	0.00295892	0.0229885	80	0.000813437	1	0.133099	6.73943	0.741902	5	37	0.011655	0.135135	chr10:19956625-19957207,chr15:95144024-95144619,chr2:167729914-167730444,chr2:167834514-167835023,chr2:35544638-35545186,chr9:5356679-5357253	Casp12,Cebpb,Dab2ip,Map3k5,Tmem117
GO Biological Process	GO:0010259	multicellular organism aging	15	0.00051169	1	0.446535	6.12815	0.979088	6	0.0037513	0.0229885	80	0.000813437	1	0.133099	6.73943	0.741902	5	37	0.011655	0.135135	chr11:11892917-11893472,chr16:26041192-26041754,chr18:77606264-77606848,chr4:142277464-142278060,chr4:143296897-143297484,chr8:46216742-46217330	Ddc,Helt,Prdm2,Rnf165,Trp63
GO Biological Process	GO:0045445	myoblast differentiation	131	0.010269	1	1	3.86267	1.29444	5	0.00495954	0.0191571	80	0.000813437	1	0.133099	6.73943	0.741902	5	37	0.011655	0.135135	chr13:96574065-96574653,chr17:12327667-12328205,chr17:8366906-8367504,chr2:113648059-113648592,chr3:60617594-60618125	Grem1,Hmgcr,Mbnl1,Plg,T
GO Biological Process	GO:0050919	negative chemotaxis	374	0.0394485	1	1	2.4264	2.4728	6	0.00947434	0.0229885	80	0.000813437	1	0.133099	6.73943	0.741902	5	37	0.011655	0.135135	chr15:32437643-32438222,chr15:32718648-32719201,chr16:35630668-35631255,chr4:28176772-28177287,chr7:80191360-80191911,chr9:102779444-102779971	Epha7,Ryk,Sema4b,Sema5a,Sema5b
GO Biological Process	GO:0051347	positive regulation of transferase activity	157	0.0137954	1	1	1.62624	14.758	24	0.056544	0.091954	84	0.000815607	1	0.127099	2.08176	11.0483	23	551	0.0536131	0.0417423	chr10:19956625-19957207,chr13:81155181-81155751,chr14:30559292-30559865,chr15:25959271-25959785,chr15:37199269-37199844,chr15:55106409-55106921,chr17:12327667-12328205,chr19:56919667-56920223,chr1:69467904-69468476,chr1:77258741-77259271,chr2:113648059-113648592,chr2:167729914-167730444,chr2:167834514-167835023,chr2:35544638-35545186,chr3:144608334-144608860,chr3:146260130-146260715,chr4:47407087…	Acsl1,Afap1l2,Arrdc3,Cib1,Dab2ip,Dscc1,Epha4,Erbb4,Ezh2,Grem1,Grhl2,Lpar3,Map3k15,Map3k4,Map3k5,Pdgfd,Prkcd,Ptpn1,Pxn,Sh3glb1,Tgfa,Tgfbr1,Zfp622
GO Biological Process	GO:0001558	regulation of cell growth	173	0.0155746	1	1	1.79352	9.47857	17	0.0363164	0.0651341	85	0.000948427	1	0.146058	2.37485	7.15836	17	357	0.039627	0.0476191	chr10:24617753-24618274,chr13:63280329-63280839,chr14:8335840-8336386,chr15:32437643-32438222,chr15:32718648-32719201,chr16:58454358-58454931,chr18:65023594-65024146,chr1:4768293-4768839,chr1:72778763-72779357,chr2:113648059-113648592,chr3:146260130-146260715,chr4:28176772-28177287,chr4:47407087-47407651,chr5:106160521-106161117,chr7:111478098-111478636,chr7:80191360-80191911,chr9:102779444-10277…	Barhl2,Cib1,Ctgf,Dcbld2,Eif4g2,Enpp1,Epha7,Fam107a,Fbp1,Grem1,Igfbp2,Lpar3,Nedd4l,Ryk,Sema5a,Sox17,Tgfbr1
GO Biological Process	GO:0051260	protein homooligomerization	129	0.0102342	1	1	2.10079	6.18814	13	0.0237094	0.0498084	87	0.00100414	1	0.151082	2.52729	5.93522	15	296	0.034965	0.0506757	chr10:37095863-37096424,chr10:61715034-61715579,chr13:63280329-63280839,chr15:85479276-85479867,chr16:26041192-26041754,chr19:34441968-34442496,chr19:56919667-56920223,chr1:15621718-15622295,chr2:131932414-131932985,chr2:27721528-27722075,chr5:74792046-74792624,chr8:61275430-61276027,chr9:104361375-104361959	Acpp,Atxn10,Cbr4,Fas,Fbp1,Kcnb2,Lnx1,Marcks,Prn,Prnd,Rxra,Terf1,Trp63,Tysnd1,Vwa2
GO Biological Process	GO:0060249	anatomical structure homeostasis	67	0.00413775	1	0.808405	2.2671	6.17528	14	0.0236601	0.0536399	88	0.00102132	1	0.151922	2.62483	5.33368	14	266	0.032634	0.0526316	chr10:24617753-24618274,chr11:71764119-71764694,chr12:73814812-73815400,chr13:31876958-31877524,chr13:81155181-81155751,chr15:95144024-95144619,chr17:12327667-12328205,chr17:84070549-84071088,chr1:15621718-15622295,chr1:85647671-85648255,chr3:159724364-159724906,chr3:58810196-58810777,chr4:95389614-95390204,chr6:115927872-115928431	Adgrv1,Aipl1,Clrn1,Ctgf,Fggy,Foxc1,Haao,Hif1a,Nell2,Plg,Rho,Rpe65,Sp100,Terf1
GO Biological Process	GO:0071870	cellular response to catecholamine stimulus	87	0.00502206	1	0.755618	5.91646	0.676079	4	0.00259034	0.0153257	90	0.0010432	1	0.151728	8.67336	0.461182	4	23	0.00932401	0.173913	chr13:11762989-11763539,chr2:152739231-152739800,chr4:102297495-102298039,chr5:38371266-38371862	Drd5,Id1,Pde4b,Ryr2
GO Biological Process	GO:0009314	response to radiation	25	0.000872891	1	0.457046	2.21406	9.03319	20	0.0346099	0.0766283	93	0.00115176	1	0.162113	2.20877	8.60206	19	429	0.044289	0.044289	chr11:11892917-11893472,chr11:71764119-71764694,chr12:73814812-73815400,chr13:102372672-102373219,chr13:96574065-96574653,chr15:32437643-32438222,chr15:32718648-32719201,chr16:26041192-26041754,chr16:35630668-35631255,chr17:12327667-12328205,chr1:45431881-45432443,chr1:82554223-82554734,chr2:115875841-115876411,chr3:159724364-159724906,chr4:95389614-95390204,chr5:33372662-33373210,chr6:115927872-…	Aipl1,Cacna2d4,Col3a1,Fignl1,Gucy2f,Hif1a,Hmgcr,Jun,Map3k4,Meis2,Nsmce3,Pik3r1,Rhbdd1,Rho,Rpe65,Sema5a,Sema5b,Trp63,Uvssa
GO Biological Process	GO:0032963	collagen metabolic process	33	0.00132962	1	0.527417	6.29715	0.79401	5	0.00304218	0.0191571	94	0.00116898	1	0.162787	6.23397	0.802057	5	40	0.011655	0.125	chr12:73814812-73815400,chr16:26041192-26041754,chr2:152739231-152739800,chr2:27721528-27722075,chr5:89704204-89704770	Adamts3,Col5a1,Hif1a,Id1,P3h2
GO Biological Process	GO:0010573	vascular endothelial growth factor production	93	0.0060037	1	0.845036	17.5458	0.113988	2	0.000436735	0.00766283	95	0.00118741	1	0.163612	33.2479	0.0601542	2	3	0.00466201	0.666667	chr12:73814812-73815400,chr5:89704204-89704770	Adamts3,Hif1a
GO Biological Process	GO:0060415	muscle tissue morphogenesis	457	0.049164	1	1	2.12783	3.28974	7	0.0126044	0.0268199	96	0.00120499	1	0.164306	4.30991	1.62417	7	81	0.016317	0.0864198	chr13:11762989-11763539,chr13:31876958-31877524,chr15:74960676-74961219,chr1:135865550-135866110,chr1:45431881-45432443,chr2:27721528-27722075,chr4:47407087-47407651	Col3a1,Foxc1,Ly6e,Rxra,Ryr2,Tgfbr1,Tnnt2
GO Biological Process	GO:0030198	extracellular matrix organization	250	0.0236185	1	1	2.08833	4.78853	10	0.0183468	0.0383142	99	0.00126497	1	0.167258	2.98147	3.68946	11	184	0.025641	0.0597826	chr10:24617753-24618274,chr10:61203843-61204395,chr13:31876958-31877524,chr17:12327667-12328205,chr1:45431881-45432443,chr1:82554223-82554734,chr2:113648059-113648592,chr2:27721528-27722075,chr4:47407087-47407651,chr8:68387494-68388049	Adamts14,Col3a1,Col4a4,Col5a1,Col5a2,Csgalnact1,Ctgf,Foxc1,Grem1,Plg,Tgfbr1
GO Biological Process	GO:0044259	multicellular organismal macromolecule metabolic process	38	0.00159519	1	0.5495	6.03893	0.827961	5	0.00317227	0.0191571	100	0.00130971	1	0.171441	6.08193	0.822108	5	41	0.011655	0.121951	chr12:73814812-73815400,chr16:26041192-26041754,chr2:152739231-152739800,chr2:27721528-27722075,chr5:89704204-89704770	Adamts3,Col5a1,Hif1a,Id1,P3h2
GO Biological Process	GO:0043062	extracellular structure organization	252	0.0240896	1	1	2.0814	4.80446	10	0.0184079	0.0383142	101	0.00132134	1	0.171251	2.96535	3.70951	11	185	0.025641	0.0594595	chr10:24617753-24618274,chr10:61203843-61204395,chr13:31876958-31877524,chr17:12327667-12328205,chr1:45431881-45432443,chr1:82554223-82554734,chr2:113648059-113648592,chr2:27721528-27722075,chr4:47407087-47407651,chr8:68387494-68388049	Adamts14,Col3a1,Col4a4,Col5a1,Col5a2,Csgalnact1,Ctgf,Foxc1,Grem1,Plg,Tgfbr1
GO Biological Process	GO:0003229	ventricular cardiac muscle tissue development	329	0.033315	1	1	2.52949	2.37202	6	0.0090882	0.0229885	103	0.0014954	1	0.190046	4.8263	1.24319	6	62	0.013986	0.0967742	chr13:11762989-11763539,chr13:31876958-31877524,chr15:74960676-74961219,chr1:135865550-135866110,chr2:27721528-27722075,chr4:47407087-47407651	Foxc1,Ly6e,Rxra,Ryr2,Tgfbr1,Tnnt2
GO Biological Process	GO:0070050	neuron cellular homeostasis	154	0.0136356	1	1	6.10559	0.491353	3	0.00188258	0.0114942	104	0.00153918	1	0.19373	12.468	0.240617	3	12	0.00699301	0.25	chr15:95144024-95144619,chr17:84070549-84071088,chr4:95389614-95390204	Fggy,Haao,Nell2
GO Biological Process	GO:0031952	regulation of protein autophosphorylation	216	0.0201277	1	1	3.24801	1.53941	5	0.00589811	0.0191571	105	0.00162814	1	0.202974	5.79905	0.862211	5	43	0.011655	0.116279	chr10:24617753-24618274,chr2:113648059-113648592,chr4:28176772-28177287,chr4:95389614-95390204,chr9:5356679-5357253	Enpp1,Epha7,Grem1,Jun,Pdgfd
GO Biological Process	GO:1902531	regulation of intracellular signal transduction	99	0.00724582	1	0.958059	1.38837	38.8945	54	0.149021	0.206897	106	0.00165264	1	0.204086	1.54275	31.7614	49	1584	0.114219	0.0309343	chr10:19956625-19957207,chr10:24617753-24618274,chr10:36791770-36792368,chr10:37095863-37096424,chr11:11892917-11893472,chr11:36221228-36221742,chr12:71821601-71822173,chr12:73814812-73815400,chr13:63280329-63280839,chr13:81155181-81155751,chr13:96574065-96574653,chr14:30559292-30559865,chr15:25959271-25959785,chr15:32437643-32438222,chr15:32718648-32719201,chr15:55106409-55106921,chr17:12327667-…	Adgrv1,Arhgap26,Arntl,Cib1,Col3a1,Ctgf,Cxcl12,Dab2ip,Dact1,Deptor,Epha4,Epha7,Erbb4,Ezh2,Fas,Fbp1,Fignl1,Grem1,Hdac2,Hif1a,Hmgcr,Id1,Jph3,Jun,Lpar3,Map3k15,Map3k4,Map3k5,Npffr2,Otud7a,P2ry1,Pdgfd,Prkcd,Ptpn1,Ptprd,Pxn,Rasd2,Rnf152,Rtn4rl2,Ryk,Sema5a,Sh3rf1,Smyd2,Ssx2ip,Tgfa,Tgfbr1,Wwc1,Wwc2,Zfp622
GO Biological Process	GO:0033674	positive regulation of kinase activity	187	0.0174326	1	1	1.65425	12.6945	21	0.0486381	0.0804598	108	0.0017021	1	0.2063	2.08669	9.58458	20	478	0.0466201	0.041841	chr10:19956625-19957207,chr14:30559292-30559865,chr15:25959271-25959785,chr17:12327667-12328205,chr19:56919667-56920223,chr1:69467904-69468476,chr1:77258741-77259271,chr2:113648059-113648592,chr2:167729914-167730444,chr2:167834514-167835023,chr2:35544638-35545186,chr3:144608334-144608860,chr3:146260130-146260715,chr4:47407087-47407651,chr5:115525818-115526350,chr6:47658974-47659501,chr6:86180500-…	Acsl1,Afap1l2,Cib1,Dab2ip,Epha4,Erbb4,Ezh2,Grem1,Lpar3,Map3k15,Map3k4,Map3k5,Pdgfd,Prkcd,Ptpn1,Pxn,Sh3glb1,Tgfa,Tgfbr1,Zfp622
GO Biological Process	GO:0048640	negative regulation of developmental growth	165	0.0146007	1	1	2.3862	3.77169	9	0.0144509	0.0344828	112	0.00182808	1	0.213657	4.01267	1.74447	7	87	0.016317	0.0804598	chr10:36791770-36792368,chr10:37095863-37096424,chr11:36221228-36221742,chr15:32437643-32438222,chr15:32718648-32719201,chr15:89169377-89169896,chr4:28176772-28177287,chr8:48027344-48027885,chr9:102779444-102779971	Epha7,Hdac2,Mapk11,Ryk,Sema5a,Wwc1,Wwc2
GO Biological Process	GO:0043065	positive regulation of apoptotic process	27	0.00106376	1	0.515729	1.91069	14.131	27	0.0541418	0.103448	114	0.00188295	1	0.216209	1.98764	11.0684	22	552	0.0512821	0.0398551	chr10:19956625-19957207,chr10:24617753-24618274,chr10:61715034-61715579,chr13:96574065-96574653,chr14:30559292-30559865,chr15:25959271-25959785,chr15:30762911-30763431,chr16:26041192-26041754,chr18:39086502-39087029,chr18:39187707-39188235,chr19:34441968-34442496,chr1:15621718-15622295,chr1:193315891-193316418,chr1:69467904-69468476,chr1:85483373-85483884,chr1:85484152-85484692,chr1:85525012-8552…	Aifm2,Atg7,Ctgf,Dab2ip,Dap,Epha7,Erbb4,Fap,Fas,G0s2,Hmgcr,Jun,Map3k5,Nr3c1,Prkcd,Sh3glb1,Sp110,Spink2,Terf1,Tgfbr1,Trp63,Zfp622
GO Biological Process	GO:0009582	detection of abiotic stimulus	75	0.00434528	1	0.758395	2.90988	3.09291	9	0.0118502	0.0344828	115	0.00189484	1	0.215682	3.56227	2.24576	8	112	0.018648	0.0714286	chr11:71764119-71764694,chr13:81155181-81155751,chr15:32437643-32438222,chr15:32718648-32719201,chr16:35630668-35631255,chr3:159724364-159724906,chr6:115927872-115928431,chr6:119220111-119220661,chrX:142200321-142200855	Adgrv1,Aipl1,Cacna2d4,Gucy2f,Rho,Rpe65,Sema5a,Sema5b
GO Biological Process	GO:0010038	response to metal ion	118	0.00946787	1	1	1.99378	7.52341	15	0.0288253	0.0574713	116	0.00191149	1	0.215701	2.36733	6.33625	15	316	0.034965	0.0474683	chr10:69924330-69924853,chr11:33849474-33850030,chr12:73814812-73815400,chr13:11762989-11763539,chr13:63280329-63280839,chr13:81155181-81155751,chr17:84070549-84071088,chr18:65023594-65024146,chr19:34441968-34442496,chr1:135865550-135866110,chr1:72778763-72779357,chr4:20153191-20153746,chr4:47407087-47407651,chr4:95389614-95390204,chr6:56344926-56345517	Adgrv1,Alg2,Ank3,Fas,Fbp1,Ggh,Haao,Hif1a,Igfbp2,Jun,Kcnmb1,Nedd4l,Pde1c,Ryr2,Tnnt2
GO Biological Process	GO:0071869	response to catecholamine	198	0.0184783	1	1	4.01827	0.995453	4	0.003814	0.0153257	117	0.0019409	1	0.217148	7.38841	0.541388	4	27	0.00932401	0.148148	chr13:11762989-11763539,chr2:152739231-152739800,chr4:102297495-102298039,chr5:38371266-38371862	Drd5,Id1,Pde4b,Ryr2
GO Biological Process	GO:0061098	positive regulation of protein tyrosine kinase activity	36	0.00155129	1	0.564068	4.93039	1.21694	6	0.00466261	0.0229885	118	0.002	1	0.221864	5.54131	0.902314	5	45	0.011655	0.111111	chr19:56919667-56920223,chr1:77258741-77259271,chr2:113648059-113648592,chr2:167729914-167730444,chr2:167834514-167835023,chr6:86180500-86181064	Afap1l2,Epha4,Grem1,Ptpn1,Tgfa
GO Biological Process	GO:0034198	cellular response to amino acid starvation	49	0.00254542	1	0.679989	5.4169	0.923038	5	0.00353654	0.0191571	118	0.002	1	0.221864	5.54131	0.902314	5	45	0.011655	0.111111	chr10:19956625-19957207,chr15:30762911-30763431,chr19:34441968-34442496,chr1:104986072-104986602,chr3:144608334-144608860	Dap,Fas,Map3k5,Rnf152,Sh3glb1
GO Biological Process	GO:0009581	detection of external stimulus	82	0.0046817	1	0.747359	2.87597	3.12938	9	0.01199	0.0344828	120	0.00200434	1	0.21864	3.53075	2.26581	8	113	0.018648	0.0707965	chr11:71764119-71764694,chr13:81155181-81155751,chr15:32437643-32438222,chr15:32718648-32719201,chr16:35630668-35631255,chr3:159724364-159724906,chr6:115927872-115928431,chr6:119220111-119220661,chrX:142200321-142200855	Adgrv1,Aipl1,Cacna2d4,Gucy2f,Rho,Rpe65,Sema5a,Sema5b
GO Biological Process	GO:0007568	aging	117	0.00944328	1	1	2.05389	6.81634	14	0.0261162	0.0536399	121	0.00202335	1	0.218889	2.54248	5.11311	13	255	0.030303	0.0509804	chr10:24617753-24618274,chr11:11892917-11893472,chr13:96574065-96574653,chr14:30559292-30559865,chr16:26041192-26041754,chr18:77606264-77606848,chr1:45431881-45432443,chr1:72778763-72779357,chr3:60617594-60618125,chr4:142277464-142278060,chr4:143296897-143297484,chr4:95389614-95390204,chr7:113201590-113202107,chr8:46216742-46217330	Arntl,Col3a1,Ctgf,Ddc,Helt,Hmgcr,Igfbp2,Jun,P2ry1,Prdm2,Prkcd,Rnf165,Trp63
GO Biological Process	GO:0043068	positive regulation of programmed cell death	28	0.00112345	1	0.525211	1.90349	14.1845	27	0.0543467	0.103448	124	0.00210396	1	0.222104	1.9698	11.1686	22	557	0.0512821	0.0394973	chr10:19956625-19957207,chr10:24617753-24618274,chr10:61715034-61715579,chr13:96574065-96574653,chr14:30559292-30559865,chr15:25959271-25959785,chr15:30762911-30763431,chr16:26041192-26041754,chr18:39086502-39087029,chr18:39187707-39188235,chr19:34441968-34442496,chr1:15621718-15622295,chr1:193315891-193316418,chr1:69467904-69468476,chr1:85483373-85483884,chr1:85484152-85484692,chr1:85525012-8552…	Aifm2,Atg7,Ctgf,Dab2ip,Dap,Epha7,Erbb4,Fap,Fas,G0s2,Hmgcr,Jun,Map3k5,Nr3c1,Prkcd,Sh3glb1,Sp110,Spink2,Terf1,Tgfbr1,Trp63,Zfp622
GO Biological Process	GO:0044093	positive regulation of molecular function	384	0.0405224	1	1	1.27527	39.2073	50	0.15022	0.191571	125	0.00213226	1	0.22329	1.53157	31.3404	48	1563	0.111888	0.0307102	chr10:19956625-19957207,chr10:24617753-24618274,chr10:36791770-36792368,chr10:37095863-37096424,chr10:69924330-69924853,chr12:20464403-20464986,chr12:71821601-71822173,chr12:73814812-73815400,chr13:11762989-11763539,chr13:31876958-31877524,chr13:81155181-81155751,chr14:30559292-30559865,chr15:25959271-25959785,chr15:30762911-30763431,chr15:37199269-37199844,chr15:55106409-55106921,chr17:12327667-…	Acsl1,Add2,Afap1l2,Afdn,Akirin2,Ank3,Anxa3,Arhgap26,Arhgap30,Arrdc3,Asap2,Cib1,Crbn,Ctgf,Dab2ip,Dact1,Dap,Dcp1b,Drd5,Dscc1,Epha4,Erbb4,Ezh2,Fas,Foxc1,Gm34302,Grem1,Grhl2,Hdac2,Jun,Lpar3,Map3k15,Map3k4,Map3k5,Mex3b,Nedd4l,Pdgfd,Prkcd,Prkch,Ptpn1,Pxn,Ryr2,Sh3glb1,Tgfa,Tgfbr1,Tnnt2,Usp6nl,Zfp622
GO Biological Process	GO:0009611	response to wounding	217	0.0202344	1	1	1.73973	9.77166	17	0.0374393	0.0651341	127	0.00217985	1	0.224679	2.19643	7.73985	17	386	0.039627	0.0440415	chr10:19956625-19957207,chr12:73814812-73815400,chr16:58454358-58454931,chr17:12327667-12328205,chr17:84070549-84071088,chr1:45431881-45432443,chr1:69467904-69468476,chr2:27721528-27722075,chr2:74409748-74410335,chr2:84889804-84890353,chr3:60617594-60618125,chr4:143296897-143297484,chr4:95389614-95390204,chr5:38371266-38371862,chr6:47658974-47659501,chr6:86180500-86181064,chr9:5356679-5357253	Col3a1,Col5a1,Dcbld2,Drd5,Erbb4,Ezh2,Hif1a,Jun,Lnpk,Map3k5,P2ry1,Pdgfd,Pdpn,Plg,Rtn4rl2,Tgfa,Zfp36l2
GO Biological Process	GO:1903225	negative regulation of endodermal cell differentiation	88	0.00503364	1	0.748754	19.2246	0.104033	2	0.000398595	0.00766283	129	0.00234327	1	0.237778	24.9359	0.0802057	2	4	0.00466201	0.5	chr1:45431881-45432443,chr2:27721528-27722075	Col5a1,Col5a2
GO Biological Process	GO:0003257	positive regulation of transcription from RNA polymerase II promoter involved in myocardial precursor cell differentiation	113	0.00890497	1	1	14.2845	0.140012	2	0.000536444	0.00766283	129	0.00234327	1	0.237778	24.9359	0.0802057	2	4	0.00466201	0.5	chr17:8366906-8367504,chr2:113648059-113648592	Grem1,T
GO Biological Process	GO:0046368	GDP-L-fucose metabolic process	229	0.0214987	1	1	8.94645	0.223552	2	0.000856523	0.00766283	129	0.00234327	1	0.237778	24.9359	0.0802057	2	4	0.00466201	0.5	chr12:77089700-77090260,chr13:31876958-31877524	Fut8,Gmds
GO Biological Process	GO:0051338	regulation of transferase activity	424	0.0464291	1	1	1.37858	21.7616	30	0.0833777	0.114943	132	0.00242311	1	0.240292	1.74174	17.2242	30	859	0.0699301	0.0349243	chr10:19956625-19957207,chr13:102372672-102373219,chr13:81155181-81155751,chr13:96574065-96574653,chr14:30559292-30559865,chr15:25959271-25959785,chr15:37199269-37199844,chr15:55106409-55106921,chr17:12327667-12328205,chr19:56919667-56920223,chr1:15621718-15622295,chr1:69467904-69468476,chr1:77258741-77259271,chr2:113648059-113648592,chr2:167729914-167730444,chr2:167834514-167835023,chr2:35544638…	Acsl1,Afap1l2,Arrdc3,Cib1,Dab2ip,Deptor,Dscc1,Epha4,Erbb4,Ezh2,Grem1,Grhl2,Hmgcr,Lpar3,Map3k15,Map3k4,Map3k5,Npffr2,Pdgfd,Pik3r1,Prkcd,Ptpn1,Pxn,Rtn4rl2,Sh3glb1,Terf1,Tgfa,Tgfbr1,Uvrag,Zfp622
GO Biological Process	GO:0034599	cellular response to oxidative stress	177	0.0158559	1	1	2.13122	5.16137	11	0.0197754	0.0421456	133	0.00244518	1	0.240657	2.74295	4.01028	11	200	0.025641	0.055	chr10:19956625-19957207,chr11:96837130-96837682,chr12:73814812-73815400,chr13:63280329-63280839,chr14:30559292-30559865,chr15:25959271-25959785,chr4:95389614-95390204,chr6:114888880-114889410,chr6:47658974-47659501,chr7:113201590-113202107,chr9:5356679-5357253	Arntl,Atg7,Ezh2,Fancc,Hif1a,Jun,Map3k5,Nfe2l1,Pdgfd,Prkcd,Zfp622
GO Biological Process	GO:0045605	negative regulation of epidermal cell differentiation	185	0.0171712	1	1	5.59293	0.536392	3	0.00205514	0.0114942	136	0.00247185	1	0.237916	10.6868	0.28072	3	14	0.00699301	0.214286	chr15:37199269-37199844,chr16:26041192-26041754,chr6:47658974-47659501	Ezh2,Grhl2,Trp63
GO Biological Process	GO:0046620	regulation of organ growth	487	0.0525012	1	1	1.97726	4.046	8	0.0155019	0.0306513	138	0.00251718	1	0.238768	3.79459	1.84473	7	92	0.016317	0.076087	chr10:36791770-36792368,chr10:37095863-37096424,chr11:36221228-36221742,chr13:31876958-31877524,chr15:89169377-89169896,chr1:69467904-69468476,chr4:47407087-47407651,chr8:48027344-48027885	Erbb4,Foxc1,Hdac2,Mapk11,Tgfbr1,Wwc1,Wwc2
GO Biological Process	GO:0043405	regulation of MAP kinase activity	294	0.0292503	1	1	1.73102	8.66543	15	0.0332009	0.0574713	139	0.00267613	1	0.252018	2.3668	5.91517	14	295	0.032634	0.0474576	chr10:19956625-19957207,chr13:96574065-96574653,chr14:30559292-30559865,chr17:12327667-12328205,chr1:77258741-77259271,chr2:167729914-167730444,chr2:167834514-167835023,chr2:35544638-35545186,chr3:146260130-146260715,chr4:47407087-47407651,chr5:115525818-115526350,chr6:47658974-47659501,chr6:86180500-86181064,chr9:5356679-5357253,chrX:159963062-159963646	Dab2ip,Epha4,Ezh2,Hmgcr,Lpar3,Map3k15,Map3k4,Map3k5,Pdgfd,Prkcd,Ptpn1,Pxn,Tgfa,Tgfbr1
GO Biological Process	GO:0032872	regulation of stress-activated MAPK cascade	290	0.0288281	1	1	1.87634	6.39544	12	0.0245036	0.045977	140	0.00274323	1	0.256492	2.70241	4.07044	11	203	0.025641	0.0541872	chr10:19956625-19957207,chr10:24617753-24618274,chr12:71821601-71822173,chr13:96574065-96574653,chr15:25959271-25959785,chr17:12327667-12328205,chr19:34441968-34442496,chr1:77258741-77259271,chr2:167729914-167730444,chr2:167834514-167835023,chr2:35544638-35545186,chr8:61275430-61276027	Ctgf,Dab2ip,Dact1,Epha4,Fas,Hmgcr,Map3k4,Map3k5,Ptpn1,Sh3rf1,Zfp622
GO Biological Process	GO:0001525	angiogenesis	293	0.02925	1	1	1.69553	9.43656	16	0.0361554	0.0613027	142	0.00284425	1	0.262192	2.35086	5.95527	14	297	0.032634	0.0471381	chr10:24617753-24618274,chr12:73814812-73815400,chr15:32437643-32438222,chr15:32718648-32719201,chr16:57661575-57662127,chr1:4768293-4768839,chr2:113648059-113648592,chr2:27721528-27722075,chr2:35544638-35545186,chr2:62606640-62607160,chr4:47407087-47407651,chr4:95389614-95390204,chr6:116829315-116829841,chr6:117072126-117072662,chr6:86180500-86181064,chr7:80191360-80191911	Cib1,Col8a1,Ctgf,Cxcl12,Dab2ip,Fap,Grem1,Hif1a,Jun,Rxra,Sema5a,Sox17,Tgfa,Tgfbr1
GO Biological Process	GO:0070302	regulation of stress-activated protein kinase signaling cascade	296	0.0295749	1	1	1.869	6.42056	12	0.0245998	0.045977	143	0.00284885	1	0.260779	2.68917	4.09049	11	204	0.025641	0.0539216	chr10:19956625-19957207,chr10:24617753-24618274,chr12:71821601-71822173,chr13:96574065-96574653,chr15:25959271-25959785,chr17:12327667-12328205,chr19:34441968-34442496,chr1:77258741-77259271,chr2:167729914-167730444,chr2:167834514-167835023,chr2:35544638-35545186,chr8:61275430-61276027	Ctgf,Dab2ip,Dact1,Epha4,Fas,Hmgcr,Map3k4,Map3k5,Ptpn1,Sh3rf1,Zfp622
GO Biological Process	GO:0010715	regulation of extracellular matrix disassembly	35	0.00145858	1	0.54551	8.37461	0.477634	4	0.00183001	0.0153257	148	0.00304417	1	0.269244	9.97436	0.300771	3	15	0.00699301	0.2	chr15:32437643-32438222,chr15:32718648-32719201,chr2:62606640-62607160,chr4:143296897-143297484	Fap,Pdpn,Sema5a
GO Biological Process	GO:0046626	regulation of insulin receptor signaling pathway	70	0.00432045	1	0.807925	3.99889	1.50042	6	0.00574872	0.0229885	150	0.00319658	1	0.278955	4.98718	1.00257	5	50	0.011655	0.1	chr10:24617753-24618274,chr13:102372672-102373219,chr14:30559292-30559865,chr19:56919667-56920223,chr2:167729914-167730444,chr2:167834514-167835023	Enpp1,Pik3r1,Prkcd,Ptpn1,Vwa2
GO Biological Process	GO:0042307	positive regulation of protein import into nucleus	163	0.0141685	1	1	2.56273	3.12167	8	0.0119604	0.0306513	151	0.00319974	1	0.277381	3.63648	1.92494	7	96	0.016317	0.0729167	chr12:71821601-71822173,chr13:102372672-102373219,chr14:30559292-30559865,chr15:32437643-32438222,chr15:32718648-32719201,chr1:69467904-69468476,chr2:113648059-113648592,chr4:47407087-47407651	Dact1,Erbb4,Grem1,Pik3r1,Prkcd,Sema5a,Tgfbr1
GO Biological Process	GO:0048522	positive regulation of cellular process	406	0.0432689	1	1	1.13474	104.87	119	0.401801	0.455939	152	0.00323208	1	0.278342	1.25197	96.6478	121	4820	0.282051	0.0251037	chr10:19956625-19957207,chr10:24617753-24618274,chr10:36791770-36792368,chr10:37095863-37096424,chr10:61715034-61715579,chr10:69924330-69924853,chr11:36221228-36221742,chr11:96837130-96837682,chr12:107758432-107758948,chr12:119358136-119358707,chr12:5337239-5337779,chr12:71821601-71822173,chr12:73814812-73815400,chr12:77089700-77090260,chr13:102372672-102373219,chr13:11762989-11763539,chr13:31876…	Acpp,Acsl1,Adamts3,Adgrv1,Afap1l2,Aifm2,Akirin2,Ank3,Anxa3,Arntl,Arrdc3,Atad2b,Atg7,Barhl2,Bcl11b,Brinp1,Cd180,Cdh5,Cebpb,Celf4,Cep120,Cib1,Clrn1,Col3a1,Ctgf,Cxcl12,D16Ertd472e,Dab2ip,Dact1,Dap,Dlx1,Drd5,Dscc1,Eif4g2,Epha4,Epha7,Erbb4,Ezh2,Fap,Fas,Fmn1,Foxc1,G0s2,Gm10424,Gm16513,Gm3183,Gm6509,Gpm6a,Grem1,Grhl2,Hdac2,Helt,Hif1a,Hmgcr,Hopx,Ice1,Id1,Ifih1,Igfbp2,Ikzf2,Jun,Lnpk,Lpar3,Lrrn1,Macc1,Map3…
GO Biological Process	GO:0046621	negative regulation of organ growth	272	0.0264882	1	1	3.0183	1.65656	5	0.00634699	0.0191571	155	0.0032672	1	0.27592	6.43507	0.621594	4	31	0.00932401	0.129032	chr10:36791770-36792368,chr10:37095863-37096424,chr11:36221228-36221742,chr15:89169377-89169896,chr8:48027344-48027885	Hdac2,Mapk11,Wwc1,Wwc2
GO Biological Process	GO:0071900	regulation of protein serine/threonine kinase activity	266	0.0259654	1	1	1.63274	11.6369	19	0.0445859	0.0727969	156	0.00327288	1	0.274628	2.05893	8.74242	18	436	0.041958	0.0412844	chr10:19956625-19957207,chr13:96574065-96574653,chr14:30559292-30559865,chr17:12327667-12328205,chr1:77258741-77259271,chr2:167729914-167730444,chr2:167834514-167835023,chr2:35544638-35545186,chr3:146260130-146260715,chr4:47407087-47407651,chr5:115525818-115526350,chr5:89704204-89704770,chr6:47658974-47659501,chr6:86180500-86181064,chr7:80191360-80191911,chr7:99143239-99143788,chr8:46543567-46544…	Acsl1,Cib1,Dab2ip,Epha4,Ezh2,Hmgcr,Lpar3,Map3k15,Map3k4,Map3k5,Npffr2,Pdgfd,Prkcd,Ptpn1,Pxn,Tgfa,Tgfbr1,Uvrag
GO Biological Process	GO:0001667	ameboidal-type cell migration	410	0.0438094	1	1	1.87522	5.33271	10	0.0204318	0.0383142	158	0.003334	1	0.276216	2.99231	3.00771	9	150	0.020979	0.06	chr12:73814812-73815400,chr17:8366906-8367504,chr1:4768293-4768839,chr1:69467904-69468476,chr2:113648059-113648592,chr2:62606640-62607160,chr4:47407087-47407651,chr5:115525818-115526350,chr6:116829315-116829841,chr6:117072126-117072662	Cxcl12,Erbb4,Fap,Grem1,Hif1a,Pxn,Sox17,T,Tgfbr1
GO Biological Process	GO:0050790	regulation of catalytic activity	273	0.0265205	1	1	1.26788	48.1117	61	0.184336	0.233716	160	0.00335996	1	0.274887	1.4222	42.1882	60	2104	0.13986	0.0285171	chr10:19956625-19957207,chr10:24617753-24618274,chr10:83984862-83985446,chr12:117430760-117431308,chr12:20464403-20464986,chr12:73814812-73815400,chr13:102372672-102373219,chr13:11762989-11763539,chr13:81155181-81155751,chr13:96574065-96574653,chr14:30559292-30559865,chr15:25959271-25959785,chr15:30762911-30763431,chr15:37199269-37199844,chr15:55106409-55106921,chr15:89169377-89169896,chr16:26041…	Acsl1,Afap1l2,Afdn,Akirin2,Anxa3,Arhgap26,Arhgap30,Arrdc3,Asap2,Cib1,Ctgf,Dab2ip,Dap,Dcp1b,Deptor,Drd5,Dscc1,Epha4,Epha7,Erbb4,Ezh2,Fas,Gm34302,Grem1,Grhl2,Hif1a,Hmgcr,Jun,Lpar3,Map3k15,Map3k4,Map3k5,Mex3b,Npffr2,Nuak1,Pdgfd,Pi15,Pik3r1,Plxnb2,Ppp1r17,Prkcd,Ptpn1,Ptprn2,Pxn,Rtn4rl2,Ryr2,Scg5,Sh2d4a,Sh3glb1,Sh3rf1,Siah2,Spink2,Terf1,Tgfa,Tgfbr1,Tnnt2,Trp63,Usp6nl,Uvrag,Zfp622
GO Biological Process	GO:0042787	protein ubiquitination involved in ubiquitin-dependent protein catabolic process	137	0.0112259	1	1	2.67457	2.99114	8	0.0114603	0.0306513	161	0.00339579	1	0.276093	3.24369	2.46632	8	123	0.018648	0.0650407	chr12:5337239-5337779,chr13:45480798-45481322,chr18:65023594-65024146,chr18:77606264-77606848,chr3:93130324-93130870,chr5:33372662-33373210,chr5:74792046-74792624,chr7:123110113-123110629	Gm4858,Klhl29,Lnx1,Maea,Mylip,Nedd4l,Rbbp6,Rnf165
GO Biological Process	GO:0042060	wound healing	247	0.0234111	1	1	1.82643	7.66521	14	0.0293686	0.0536399	162	0.00340139	1	0.274841	2.30431	6.07558	14	303	0.032634	0.0462046	chr10:19956625-19957207,chr12:73814812-73815400,chr16:58454358-58454931,chr17:12327667-12328205,chr1:45431881-45432443,chr1:69467904-69468476,chr2:27721528-27722075,chr2:74409748-74410335,chr3:60617594-60618125,chr4:143296897-143297484,chr5:38371266-38371862,chr6:47658974-47659501,chr6:86180500-86181064,chr9:5356679-5357253	Col3a1,Col5a1,Dcbld2,Drd5,Erbb4,Ezh2,Hif1a,Lnpk,Map3k5,P2ry1,Pdgfd,Pdpn,Plg,Tgfa
GO Biological Process	GO:0043406	positive regulation of MAP kinase activity	402	0.0427983	1	1	1.81788	6.05101	11	0.023184	0.0421456	164	0.00352556	1	0.2814	2.77066	3.60925	10	180	0.02331	0.0555556	chr10:19956625-19957207,chr17:12327667-12328205,chr1:77258741-77259271,chr2:167729914-167730444,chr2:167834514-167835023,chr2:35544638-35545186,chr3:146260130-146260715,chr5:115525818-115526350,chr6:47658974-47659501,chr6:86180500-86181064,chr9:5356679-5357253	Dab2ip,Epha4,Ezh2,Lpar3,Map3k4,Map3k5,Pdgfd,Ptpn1,Pxn,Tgfa
GO Biological Process	GO:1904591	positive regulation of protein import	166	0.014754	1	1	2.54354	3.14522	8	0.0120506	0.0306513	166	0.00358993	1	0.283085	3.56227	1.96504	7	98	0.016317	0.0714286	chr12:71821601-71822173,chr13:102372672-102373219,chr14:30559292-30559865,chr15:32437643-32438222,chr15:32718648-32719201,chr1:69467904-69468476,chr2:113648059-113648592,chr4:47407087-47407651	Dact1,Erbb4,Grem1,Pik3r1,Prkcd,Sema5a,Tgfbr1
GO Biological Process	GO:0060850	regulation of transcription involved in cell fate commitment	125	0.009814	1	1	4.86554	0.822108	4	0.00314984	0.0153257	170	0.00369138	1	0.284236	9.35096	0.320823	3	16	0.00699301	0.1875	chr1:4768293-4768839,chr2:167729914-167730444,chr2:167834514-167835023,chr2:71474169-71474711	Cebpb,Dlx1,Sox17
GO Biological Process	GO:0035984	cellular response to trichostatin A	77	0.00441871	1	0.751181	9.25663	0.324092	3	0.00124173	0.0114942	171	0.00385365	1	0.294996	19.9487	0.100257	2	5	0.00466201	0.4	chr10:36791770-36792368,chr10:37095863-37096424,chr6:47658974-47659501	Ezh2,Hdac2
GO Biological Process	GO:0071455	cellular response to hyperoxia	176	0.0157468	1	1	10.5709	0.189198	2	0.000724897	0.00766283	171	0.00385365	1	0.294996	19.9487	0.100257	2	5	0.00466201	0.4	chr19:34441968-34442496,chr6:114888880-114889410	Atg7,Fas
GO Biological Process	GO:0060978	angiogenesis involved in coronary vascular morphogenesis	201	0.0187237	1	1	9.63653	0.207544	2	0.000795186	0.00766283	171	0.00385365	1	0.294996	19.9487	0.100257	2	5	0.00466201	0.4	chr2:27721528-27722075,chr4:47407087-47407651	Rxra,Tgfbr1
GO Biological Process	GO:0006464	cellular protein modification process	429	0.0468673	1	1	1.217	53.4099	65	0.204636	0.249042	174	0.003881	1	0.291967	1.36556	51.9933	71	2593	0.165501	0.0273814	chr10:19956625-19957207,chr10:36791770-36792368,chr10:37095863-37096424,chr10:83984862-83985446,chr11:63914279-63914806,chr11:71764119-71764694,chr12:117430760-117431308,chr12:5337239-5337779,chr12:73814812-73815400,chr12:77089700-77090260,chr13:102372672-102373219,chr13:45480798-45481322,chr13:70234299-70234825,chr14:30559292-30559865,chr14:54108584-54109169,chr15:26875588-26876136,chr15:5510640…	Aipl1,Alg2,Alpk2,Atg7,Aurkc,B3gat1,Camk1g,Col3a1,Crbn,Dab2ip,Dad1,Dscc1,Epha4,Epha7,Erbb4,Ezh2,Fbxl7,Fgf12,Fkbp14,Fut8,Galnt18,Ggta1,Gm4858,Gucy2f,Hdac2,Hopx,Hs3st3b1,Hs3st5,Ifih1,Klhl29,Lnx1,Maea,Map3k15,Map3k4,Map3k5,Mapk11,March11,Med10,Mylip,Nedd4l,Nuak1,Otud7a,P3h2,Pik3r1,Prdm6,Prkcd,Prkch,Ptpn1,Ptpn14,Ptprd,Ptprn2,Pxn,Rbbp6,Rhbdd1,Rho,Rnf152,Rnf165,Rorc,Ryk,Setmar,Sh3rf1,Siah2,Smyd2,Sprr2a3…
GO Biological Process	GO:0043085	positive regulation of catalytic activity	434	0.046993	1	1	1.30254	31.4769	41	0.120601	0.157088	177	0.00402276	1	0.297503	1.56099	24.9841	39	1246	0.0909091	0.0313002	chr10:19956625-19957207,chr10:24617753-24618274,chr12:20464403-20464986,chr13:11762989-11763539,chr13:81155181-81155751,chr14:30559292-30559865,chr15:25959271-25959785,chr15:30762911-30763431,chr15:37199269-37199844,chr15:55106409-55106921,chr17:12327667-12328205,chr17:13421627-13422205,chr18:39086502-39087029,chr18:39187707-39188235,chr19:34441968-34442496,chr19:56919667-56920223,chr1:135865550-…	Acsl1,Afap1l2,Afdn,Akirin2,Arhgap26,Arhgap30,Arrdc3,Asap2,Cib1,Ctgf,Dab2ip,Dap,Dcp1b,Drd5,Dscc1,Epha4,Erbb4,Ezh2,Fas,Gm34302,Grem1,Grhl2,Jun,Lpar3,Map3k15,Map3k4,Map3k5,Mex3b,Pdgfd,Prkcd,Ptpn1,Pxn,Ryr2,Sh3glb1,Tgfa,Tgfbr1,Tnnt2,Usp6nl,Zfp622
GO Biological Process	GO:0045616	regulation of keratinocyte differentiation	180	0.0161833	1	1	4.18531	0.955724	4	0.00366178	0.0153257	179	0.00411741	1	0.3011	6.04507	0.661697	4	33	0.00932401	0.121212	chr12:73814812-73815400,chr13:31876958-31877524,chr15:37199269-37199844,chr16:26041192-26041754	Foxc1,Grhl2,Prkch,Trp63
GO Biological Process	GO:0045604	regulation of epidermal cell differentiation	213	0.019993	1	1	3.25376	1.53668	5	0.00588767	0.0191571	181	0.00412306	1	0.298181	4.70489	1.06272	5	53	0.011655	0.0943396	chr12:73814812-73815400,chr13:31876958-31877524,chr15:37199269-37199844,chr16:26041192-26041754,chr6:47658974-47659501	Ezh2,Foxc1,Grhl2,Prkch,Trp63
GO Biological Process	GO:0051259	protein oligomerization	184	0.0171657	1	1	1.77352	9.58548	17	0.036726	0.0651341	184	0.00439811	1	0.312887	1.95778	9.70488	19	484	0.044289	0.0392562	chr10:37095863-37096424,chr10:61715034-61715579,chr13:63280329-63280839,chr13:96574065-96574653,chr15:69035797-69036392,chr15:85479276-85479867,chr16:26041192-26041754,chr19:34441968-34442496,chr19:56919667-56920223,chr1:15621718-15622295,chr2:131932414-131932985,chr2:27721528-27722075,chr3:144608334-144608860,chr3:96245920-96246440,chr5:74792046-74792624,chr8:61275430-61276027,chr9:104361375-104…	Acpp,Atxn10,Cbr4,Fas,Fbp1,Hist2h3c1,Hmgcr,Kcnb2,Khdrbs3,Lnx1,Marcks,Prn,Prnd,Rxra,Sh3glb1,Terf1,Trp63,Tysnd1,Vwa2
GO Biological Process	GO:0060644	mammary gland epithelial cell differentiation	114	0.00908293	1	1	4.97838	0.803474	4	0.00307845	0.0153257	185	0.00441631	1	0.312484	8.80091	0.340874	3	17	0.00699301	0.176471	chr12:73814812-73815400,chr1:69467904-69468476,chr2:167729914-167730444,chr2:167834514-167835023	Cebpb,Erbb4,Hif1a
GO Biological Process	GO:0007229	integrin-mediated signaling pathway	140	0.0112777	1	1	3.25241	1.84479	6	0.00706815	0.0229885	186	0.00448898	1	0.315918	3.88611	1.54396	6	77	0.013986	0.0779221	chr10:24617753-24618274,chr12:119358136-119358707,chr12:77089700-77090260,chr1:45431881-45432443,chr2:60855005-60855563,chr5:115525818-115526350	Col3a1,Ctgf,Fut8,Itgb6,Itgb8,Pxn
GO Biological Process	GO:0097190	apoptotic signaling pathway	37	0.00158465	1	0.560624	2.52548	5.5435	14	0.0212395	0.0536399	187	0.00449585	1	0.314709	2.31548	5.6144	13	280	0.030303	0.0464286	chr10:19956625-19957207,chr13:102372672-102373219,chr15:25959271-25959785,chr15:30762911-30763431,chr15:95144024-95144619,chr16:26041192-26041754,chr19:34441968-34442496,chr1:193315891-193316418,chr2:167729914-167730444,chr2:167834514-167835023,chr2:35544638-35545186,chr2:77456476-77457003,chr4:95389614-95390204,chr9:5356679-5357253	Casp12,Cebpb,Dab2ip,Dap,Fas,G0s2,Jun,Map3k5,Pik3r1,Tmem117,Trp63,Zfp385b,Zfp622
GO Biological Process	GO:0031345	negative regulation of cell projection organization	256	0.0247813	1	1	1.98855	5.53167	11	0.0211941	0.0421456	188	0.00450086	1	0.313385	2.85889	3.14807	9	157	0.020979	0.0573248	chr10:36791770-36792368,chr10:37095863-37096424,chr14:30559292-30559865,chr15:32437643-32438222,chr15:32718648-32719201,chr1:77258741-77259271,chr2:152739231-152739800,chr2:84889804-84890353,chr4:28176772-28177287,chr7:80191360-80191911,chr9:102779444-102779971	Cib1,Epha4,Epha7,Hdac2,Id1,Prkcd,Rtn4rl2,Ryk,Sema5a
GO Biological Process	GO:0097193	intrinsic apoptotic signaling pathway	43	0.00196492	1	0.598158	3.04363	3.28555	10	0.0125883	0.0383142	191	0.00469067	1	0.321471	2.8408	3.16812	9	158	0.020979	0.056962	chr10:19956625-19957207,chr13:102372672-102373219,chr15:25959271-25959785,chr15:95144024-95144619,chr16:26041192-26041754,chr2:167729914-167730444,chr2:167834514-167835023,chr2:35544638-35545186,chr2:77456476-77457003,chr9:5356679-5357253	Casp12,Cebpb,Dab2ip,Map3k5,Pik3r1,Tmem117,Trp63,Zfp385b,Zfp622
GO Biological Process	GO:0007623	circadian rhythm	179	0.0160206	1	1	2.22617	4.49202	10	0.0172108	0.0383142	191	0.00469067	1	0.321471	2.8408	3.16812	9	158	0.020979	0.056962	chr10:36791770-36792368,chr10:37095863-37096424,chr11:11892917-11893472,chr19:34441968-34442496,chr2:152739231-152739800,chr3:159724364-159724906,chr3:94371589-94372111,chr4:95389614-95390204,chr7:113201590-113202107,chr8:108797943-108798528	Arntl,Ddc,Fas,Hdac2,Id1,Jun,Rorc,Rpe65,Zfhx3
GO Biological Process	GO:0080135	regulation of cellular response to stress	297	0.0295995	1	1	1.52823	15.0501	23	0.0576631	0.0881226	196	0.00496497	1	0.331589	1.86354	11.2689	21	562	0.0489511	0.0373665	chr10:19956625-19957207,chr10:24617753-24618274,chr10:83984862-83985446,chr11:11892917-11893472,chr12:71821601-71822173,chr12:73814812-73815400,chr12:77089700-77090260,chr13:102372672-102373219,chr13:96574065-96574653,chr14:30559292-30559865,chr15:25959271-25959785,chr16:26041192-26041754,chr17:12327667-12328205,chr19:34441968-34442496,chr1:189754893-189755478,chr1:77258741-77259271,chr2:16772991…	Arntl,Ctgf,Cxcl12,Dab2ip,Dact1,Epha4,Fas,Fignl1,Fut8,Hif1a,Hmgcr,Map3k4,Map3k5,Nuak1,Pik3r1,Prkcd,Ptpn1,Sh3rf1,Smyd2,Trp63,Zfp622
GO Biological Process	GO:0010977	negative regulation of neuron projection development	249	0.0236073	1	1	2.08849	4.78815	10	0.0183454	0.0383142	197	0.00497144	1	0.330336	3.04561	2.62674	8	131	0.018648	0.0610687	chr10:36791770-36792368,chr10:37095863-37096424,chr15:32437643-32438222,chr15:32718648-32719201,chr1:77258741-77259271,chr2:152739231-152739800,chr2:84889804-84890353,chr4:28176772-28177287,chr7:80191360-80191911,chr9:102779444-102779971	Cib1,Epha4,Epha7,Hdac2,Id1,Rtn4rl2,Ryk,Sema5a
GO Biological Process	GO:0042475	odontogenesis of dentin-containing tooth	287	0.028064	1	1	2.41135	2.90294	7	0.0111224	0.0268199	199	0.00509043	1	0.334843	3.78773	1.58406	6	79	0.013986	0.0759494	chr10:36791770-36792368,chr10:37095863-37096424,chr12:107758432-107758948,chr13:31876958-31877524,chr16:26041192-26041754,chr2:71474169-71474711,chr9:43312083-43312668	Bcl11b,Dlx1,Foxc1,Hdac2,Nectin1,Trp63
GO Biological Process	GO:0019222	regulation of metabolic process	363	0.0381122	1	1	1.12703	116.235	131	0.445343	0.501916	201	0.00528441	1	0.344144	1.20025	122.474	147	6108	0.342657	0.0240668	chr10:19956625-19957207,chr10:24617753-24618274,chr10:36791770-36792368,chr10:37095863-37096424,chr10:61715034-61715579,chr10:69924330-69924853,chr10:83984862-83985446,chr11:11892917-11893472,chr11:36221228-36221742,chr11:71764119-71764694,chr11:96837130-96837682,chr12:107758432-107758948,chr12:119358136-119358707,chr12:20464403-20464986,chr12:5337239-5337779,chr12:71821601-71822173,chr12:7381481…	Acsl1,Afap1l2,Aipl1,Akirin2,Ank3,Anxa3,Apba2,Arntl,Arrdc3,Asxl3,Atad2b,Atg7,Barhl2,Bcl11b,Cebpb,Celf4,Cenpu,Cib1,Commd8,Ctgf,Ctnnd2,Dab2ip,Dact1,Dap,Dbx1,Ddi2,Deptor,Dlx1,Drd5,Dscc1,Eif4g2,Enpp1,Epha4,Epha7,Erbb4,Ezh2,Fap,Fas,Fbp1,Fignl1,Foxc1,Fut8,Gm10424,Gm10479,Gm16513,Gm3183,Gm4858,Gm6509,Grem1,Grhl2,Hdac2,Helt,Hif1a,Hist2h2aa1,Hist2h3c1,Hmgcr,Hopx,Ice1,Id1,Ikzf2,Itgb8,Jun,Khdrbs3,Lpar3,Macc1…
GO Biological Process	GO:0010942	positive regulation of cell death	64	0.00376737	1	0.770544	1.74437	15.4784	27	0.0593041	0.103448	203	0.0053848	1	0.347227	1.81953	12.091	22	603	0.0512821	0.0364843	chr10:19956625-19957207,chr10:24617753-24618274,chr10:61715034-61715579,chr13:96574065-96574653,chr14:30559292-30559865,chr15:25959271-25959785,chr15:30762911-30763431,chr16:26041192-26041754,chr18:39086502-39087029,chr18:39187707-39188235,chr19:34441968-34442496,chr1:15621718-15622295,chr1:193315891-193316418,chr1:69467904-69468476,chr1:85483373-85483884,chr1:85484152-85484692,chr1:85525012-8552…	Aifm2,Atg7,Ctgf,Dab2ip,Dap,Epha7,Erbb4,Fap,Fas,G0s2,Hmgcr,Jun,Map3k5,Nr3c1,Prkcd,Sh3glb1,Sp110,Spink2,Terf1,Tgfbr1,Trp63,Zfp622
GO Biological Process	GO:1901342	regulation of vasculature development	394	0.0419506	1	1	1.72269	7.54636	13	0.0289132	0.0498084	205	0.00543038	1	0.346749	2.35615	5.09306	12	254	0.027972	0.0472441	chr12:73814812-73815400,chr13:31876958-31877524,chr15:32437643-32438222,chr15:32718648-32719201,chr17:12327667-12328205,chr1:85647671-85648255,chr2:113648059-113648592,chr2:152739231-152739800,chr2:35544638-35545186,chr5:115525818-115526350,chr5:96768929-96769517,chr7:80191360-80191911,chr9:5356679-5357253	Anxa3,Cib1,Dab2ip,Foxc1,Grem1,Hif1a,Id1,Pdgfd,Plg,Pxn,Sema5a,Sp100
GO Biological Process	GO:0008283	cell proliferation	323	0.0324238	1	1	1.49825	16.0187	24	0.0613745	0.091954	206	0.00547892	1	0.348151	1.8471	11.3691	21	567	0.0489511	0.037037	chr10:19956625-19957207,chr10:24617753-24618274,chr11:11892917-11893472,chr13:102372672-102373219,chr13:31876958-31877524,chr13:96574065-96574653,chr14:30559292-30559865,chr15:26875588-26876136,chr15:32437643-32438222,chr15:32718648-32719201,chr15:37199269-37199844,chr15:89169377-89169896,chr16:26041192-26041754,chr16:57661575-57662127,chr18:53538303-53538848,chr2:167729914-167730444,chr2:1678345…	Cd180,Cebpb,Cep120,Col4a3bp,Col8a1,Ctgf,Cxcl12,Fap,Fbxl7,Fignl1,Foxc1,Grhl2,Map7,Pdpn,Plxnb2,Prkcd,Rxra,Sema5a,Spink2,Tgfa,Trp63
GO Biological Process	GO:0031323	regulation of cellular metabolic process	320	0.0320291	1	1	1.13856	110.666	126	0.424007	0.482759	208	0.00550732	1	0.346591	1.20713	115.977	140	5784	0.32634	0.0242047	chr10:19956625-19957207,chr10:24617753-24618274,chr10:36791770-36792368,chr10:37095863-37096424,chr10:61715034-61715579,chr10:83984862-83985446,chr11:11892917-11893472,chr11:36221228-36221742,chr11:71764119-71764694,chr11:96837130-96837682,chr12:107758432-107758948,chr12:119358136-119358707,chr12:20464403-20464986,chr12:5337239-5337779,chr12:71821601-71822173,chr12:73814812-73815400,chr12:7708970…	Acsl1,Afap1l2,Aipl1,Akirin2,Anxa3,Arntl,Arrdc3,Asxl3,Atad2b,Atg7,Barhl2,Bcl11b,Cebpb,Celf4,Cenpu,Cib1,Commd8,Ctgf,Ctnnd2,Dab2ip,Dact1,Dap,Dbx1,Ddi2,Deptor,Dlx1,Drd5,Dscc1,Eif4g2,Enpp1,Epha4,Epha7,Erbb4,Ezh2,Fas,Fbp1,Fignl1,Foxc1,Gm10424,Gm10479,Gm16513,Gm3183,Gm6509,Grem1,Grhl2,Hdac2,Helt,Hif1a,Hist2h2aa1,Hist2h3c1,Hmgcr,Hopx,Ice1,Id1,Ikzf2,Jun,Khdrbs3,Lpar3,Macc1,Maea,Malrd1,Map3k15,Map3k4,Map3k…
GO Biological Process	GO:0006793	phosphorus metabolic process	356	0.0367233	1	1	1.28354	38.9547	50	0.149252	0.191571	210	0.00563065	1	0.350977	1.43041	36.3532	52	1813	0.121212	0.0286817	chr10:19956625-19957207,chr10:24617753-24618274,chr10:83984862-83985446,chr11:11892917-11893472,chr12:117430760-117431308,chr12:73814812-73815400,chr12:77089700-77090260,chr13:102372672-102373219,chr13:31876958-31877524,chr13:45480798-45481322,chr13:63280329-63280839,chr13:96574065-96574653,chr14:30559292-30559865,chr14:70585566-70586103,chr15:89169377-89169896,chr16:27457273-27457842,chr17:12327…	Acpp,Alpk2,Atp5g3,Aurkc,Camk1g,Col4a3bp,Cox4i2,Csgalnact1,Dab2ip,Dctd,Efl1,Enpp1,Epha4,Epha7,Erbb4,Etnk1,Fbp1,Fgf12,Fggy,Fignl1,Fut8,Gm10358,Gmds,Gmpr,Gucy2f,Haao,Hmgcr,Map3k15,Map3k4,Map3k5,Mapk11,Mcee,Nuak1,Nudt18,Pde4b,Pde7a,Pik3r1,Prkcd,Prkch,Ptpn1,Ptpn14,Ptprd,Ptprn2,Pxn,Rho,Rorc,Ryk,Sephs1,Sh3glb1,Tgfbr1,Tkt,Zfp36l2
GO Biological Process	GO:0009311	oligosaccharide metabolic process	366	0.0385127	1	1	2.72288	1.83629	5	0.00703561	0.0191571	211	0.00563718	1	0.349719	4.37472	1.14293	5	57	0.011655	0.0877193	chr12:77089700-77090260,chr13:63280329-63280839,chr16:58454358-58454931,chr3:146405813-146406409,chr7:74315968-74316520	Ctbs,Fbp1,Fut8,St3gal6,St8sia2
GO Biological Process	GO:0080090	regulation of primary metabolic process	317	0.0318156	1	1	1.13992	109.657	125	0.420142	0.478927	213	0.00569055	1	0.349715	1.20728	115.135	139	5742	0.324009	0.0242076	chr10:19956625-19957207,chr10:24617753-24618274,chr10:36791770-36792368,chr10:37095863-37096424,chr10:61715034-61715579,chr10:83984862-83985446,chr11:11892917-11893472,chr11:36221228-36221742,chr11:71764119-71764694,chr11:96837130-96837682,chr12:107758432-107758948,chr12:119358136-119358707,chr12:20464403-20464986,chr12:5337239-5337779,chr12:71821601-71822173,chr12:73814812-73815400,chr12:7708970…	Acsl1,Afap1l2,Aipl1,Akirin2,Anxa3,Arntl,Arrdc3,Asxl3,Atad2b,Atg7,Barhl2,Bcl11b,Cebpb,Celf4,Cenpu,Cib1,Commd8,Ctgf,Ctnnd2,Dab2ip,Dact1,Dap,Dbx1,Ddi2,Deptor,Dlx1,Drd5,Dscc1,Eif4g2,Enpp1,Epha4,Epha7,Erbb4,Ezh2,Fas,Fbp1,Fignl1,Foxc1,Gm10424,Gm10479,Gm16513,Gm3183,Gm4858,Gm6509,Grem1,Grhl2,Hdac2,Helt,Hif1a,Hist2h2aa1,Hist2h3c1,Hmgcr,Hopx,Ice1,Id1,Ikzf2,Jun,Khdrbs3,Lpar3,Macc1,Maea,Malrd1,Map3k15,Map3k…
GO Biological Process	GO:0072574	hepatocyte proliferation	69	0.0041525	1	0.787771	9.46693	0.316893	3	0.00121415	0.0114942	214	0.00570394	1	0.3489	16.6239	0.120308	2	6	0.00466201	0.333333	chr2:167729914-167730444,chr2:167834514-167835023,chr6:86180500-86181064	Cebpb,Tgfa
GO Biological Process	GO:0034112	positive regulation of homotypic cell-cell adhesion	112	0.00889105	1	1	14.2962	0.139897	2	0.000536005	0.00766283	214	0.00570394	1	0.3489	16.6239	0.120308	2	6	0.00466201	0.333333	chr10:69924330-69924853,chr4:143296897-143297484	Ank3,Pdpn
GO Biological Process	GO:0048263	determination of dorsal identity	218	0.020238	1	1	9.24235	0.216395	2	0.0008291	0.00766283	214	0.00570394	1	0.3489	16.6239	0.120308	2	6	0.00466201	0.333333	chr17:12327667-12328205,chr2:113648059-113648592	Grem1,Map3k4
GO Biological Process	GO:0071286	cellular response to magnesium ion	258	0.0249256	1	1	8.25867	0.24217	2	0.000927853	0.00766283	214	0.00570394	1	0.3489	16.6239	0.120308	2	6	0.00466201	0.333333	chr10:69924330-69924853,chr13:63280329-63280839	Ank3,Fbp1
GO Biological Process	GO:0006477	protein sulfation	284	0.0276292	1	1	7.80882	0.256121	2	0.000981306	0.00766283	214	0.00570394	1	0.3489	16.6239	0.120308	2	6	0.00466201	0.333333	chr10:36791770-36792368,chr11:63914279-63914806	Hs3st3b1,Hs3st5
GO Biological Process	GO:0007160	cell-matrix adhesion	139	0.0112732	1	1	2.91272	2.40325	7	0.00920785	0.0268199	220	0.00580964	1	0.345674	3.26264	2.1455	7	107	0.016317	0.0654206	chr10:24617753-24618274,chr12:119358136-119358707,chr19:56919667-56920223,chr1:45431881-45432443,chr2:60855005-60855563,chr5:115525818-115526350,chr9:42272588-42273176	Col3a1,Ctgf,Itgb6,Itgb8,Pxn,Tecta,Vwa2
GO Biological Process	GO:0071364	cellular response to epidermal growth factor stimulus	175	0.0157465	1	1	4.22043	0.94777	4	0.0036313	0.0153257	230	0.00624121	1	0.355206	5.39154	0.741902	4	37	0.00932401	0.108108	chr13:31876958-31877524,chr17:84070549-84071088,chr1:69467904-69468476,chr2:152739231-152739800	Erbb4,Foxc1,Id1,Zfp36l2
GO Biological Process	GO:0090130	tissue migration	416	0.0450179	1	1	2.34744	2.55598	6	0.00979302	0.0229885	234	0.0064676	1	0.361798	3.60519	1.66427	6	83	0.013986	0.0722892	chr15:37199269-37199844,chr17:8366906-8367504,chr2:113648059-113648592,chr2:62606640-62607160,chr4:47407087-47407651,chr5:115525818-115526350	Fap,Grem1,Grhl2,Pxn,T,Tgfbr1
GO Biological Process	GO:0033157	regulation of intracellular protein transport	91	0.00540208	1	0.777069	2.01324	8.4441	17	0.0323529	0.0651341	235	0.00655319	1	0.365027	2.07224	7.23856	15	361	0.034965	0.0415512	chr10:69924330-69924853,chr12:71821601-71822173,chr13:102372672-102373219,chr13:70234299-70234825,chr14:30559292-30559865,chr15:32437643-32438222,chr15:32718648-32719201,chr1:189754893-189755478,chr1:69467904-69468476,chr1:85647671-85648255,chr2:113648059-113648592,chr2:167729914-167730444,chr2:167834514-167835023,chr2:35544638-35545186,chr3:144608334-144608860,chr4:47407087-47407651,chr7:8019136…	Ank3,Cib1,Dab2ip,Dact1,Erbb4,Grem1,Ice1,Pik3r1,Prkcd,Ptpn1,Ptpn14,Sema5a,Sh3glb1,Sp100,Tgfbr1
GO Biological Process	GO:0046328	regulation of JNK cascade	388	0.0411286	1	1	1.8967	5.27232	10	0.0202005	0.0383142	236	0.00669263	1	0.371214	2.6877	3.34859	9	167	0.020979	0.0538922	chr10:19956625-19957207,chr10:24617753-24618274,chr12:71821601-71822173,chr15:25959271-25959785,chr17:12327667-12328205,chr1:77258741-77259271,chr2:167729914-167730444,chr2:167834514-167835023,chr2:35544638-35545186,chr8:61275430-61276027	Ctgf,Dab2ip,Dact1,Epha4,Map3k4,Map3k5,Ptpn1,Sh3rf1,Zfp622
GO Biological Process	GO:1902532	negative regulation of intracellular signal transduction	121	0.00964407	1	1	1.72674	12.7408	22	0.0488153	0.0842912	238	0.00670432	1	0.368738	1.88009	10.1059	19	504	0.044289	0.0376984	chr10:36791770-36792368,chr10:37095863-37096424,chr11:11892917-11893472,chr11:36221228-36221742,chr12:71821601-71822173,chr12:73814812-73815400,chr13:63280329-63280839,chr13:96574065-96574653,chr14:30559292-30559865,chr15:55106409-55106921,chr1:104986072-104986602,chr2:167729914-167730444,chr2:167834514-167835023,chr2:35544638-35545186,chr2:84889804-84890353,chr4:76369049-76369626,chr6:116829315-…	Arntl,Cib1,Cxcl12,Dab2ip,Dact1,Deptor,Fbp1,Fignl1,Hdac2,Hif1a,Hmgcr,Otud7a,Prkcd,Ptpn1,Ptprd,Rnf152,Rtn4rl2,Wwc1,Wwc2
GO Biological Process	GO:2001233	regulation of apoptotic signaling pathway	31	0.00124729	1	0.526679	2.20171	8.62964	19	0.0330638	0.0727969	239	0.00674464	1	0.369403	2.00995	7.96041	16	397	0.037296	0.0403023	chr10:36791770-36792368,chr10:37095863-37096424,chr11:11892917-11893472,chr12:73814812-73815400,chr14:30559292-30559865,chr15:55106409-55106921,chr16:26041192-26041754,chr19:34441968-34442496,chr1:193315891-193316418,chr1:85647671-85648255,chr2:167729914-167730444,chr2:167834514-167835023,chr2:35544638-35545186,chr3:144608334-144608860,chr3:58810196-58810777,chr4:47407087-47407651,chr6:116829315-…	Cxcl12,Dab2ip,Deptor,Fas,Fignl1,G0s2,Hdac2,Hif1a,Prkcd,Ptpn1,Sh3glb1,Sh3rf1,Siah2,Sp100,Tgfbr1,Trp63
GO Biological Process	GO:0032459	regulation of protein oligomerization	119	0.00953478	1	1	4.90736	0.815102	4	0.00312299	0.0153257	240	0.00686707	1	0.374541	5.24966	0.761954	4	38	0.00932401	0.105263	chr19:34441968-34442496,chr3:144608334-144608860,chr4:114635858-114636417,chr6:107494388-107494952	Crbn,Fas,Sh3glb1,Trabd2b
GO Biological Process	GO:0045765	regulation of angiogenesis	345	0.0355625	1	1	1.81625	6.60704	12	0.0253143	0.045977	245	0.0071809	1	0.383665	2.37485	4.63188	11	231	0.025641	0.0476191	chr12:73814812-73815400,chr13:31876958-31877524,chr15:32437643-32438222,chr15:32718648-32719201,chr17:12327667-12328205,chr1:85647671-85648255,chr2:113648059-113648592,chr2:152739231-152739800,chr2:35544638-35545186,chr5:115525818-115526350,chr5:96768929-96769517,chr7:80191360-80191911	Anxa3,Cib1,Dab2ip,Foxc1,Grem1,Hif1a,Id1,Plg,Pxn,Sema5a,Sp100
GO Biological Process	GO:0071704	organic substance metabolic process	236	0.0221143	1	1	1.12056	138.324	155	0.529977	0.59387	246	0.00734708	1	0.390948	1.15149	165.003	190	8229	0.44289	0.0230891	chr10:111549986-111550520,chr10:19956625-19957207,chr10:24617753-24618274,chr10:36791770-36792368,chr10:37095863-37096424,chr10:61203843-61204395,chr10:61715034-61715579,chr10:83984862-83985446,chr11:11892917-11893472,chr11:36221228-36221742,chr11:63914279-63914806,chr11:71764119-71764694,chr11:96837130-96837682,chr12:107758432-107758948,chr12:117430760-117431308,chr12:119358136-119358707,chr12:3…	Acpp,Acsl1,Adamts14,Adamts3,Aipl1,Akirin2,Alg2,Alpk2,Arntl,Asxl3,Atg7,Atp5g3,Aurkc,B3gat1,Barhl2,Bckdhb,Bcl11b,Camk1g,Casp12,Cbr4,Cebpb,Celf2,Celf4,Cenpu,Ch25h,Col3a1,Col4a3bp,Col5a1,Commd8,Cox4i2,Crbn,Csgalnact1,Ctbs,Ctgf,Ctnnd2,Cwc22,Dab2ip,Dad1,Dcp1b,Dctd,Ddc,Ddi2,Dlx1,Dscc1,Efl1,Eif2d,Eif4g2,Elovl4,Enpp1,Epha4,Epha7,Erbb4,Erp44,Etnk1,Ezh2,Fancc,Fap,Fas,Fbp1,Fbxl7,Fgf12,Fggy,Fignl1,Fkbp14,Fmn1…
GO Biological Process	GO:0001895	retina homeostasis	168	0.0148237	1	1	3.51784	1.42132	5	0.00544569	0.0191571	247	0.00750632	1	0.397804	4.08785	1.22314	5	61	0.011655	0.0819672	chr11:71764119-71764694,chr13:81155181-81155751,chr3:159724364-159724906,chr3:58810196-58810777,chr6:115927872-115928431	Adgrv1,Aipl1,Clrn1,Rho,Rpe65
GO Biological Process	GO:0035627	ceramide transport	78	0.0044284	1	0.743177	20.5412	0.0973654	2	0.000373047	0.00766283	250	0.00787996	1	0.412595	14.2491	0.14036	2	7	0.00466201	0.285714	chr13:96574065-96574653,chr6:54592956-54593520	Col4a3bp,Plekha8
GO Biological Process	GO:0070316	regulation of G0 to G1 transition	92	0.00598209	1	0.851148	17.5786	0.113775	2	0.000435918	0.00766283	250	0.00787996	1	0.412595	14.2491	0.14036	2	7	0.00466201	0.285714	chr10:24617753-24618274,chr2:35544638-35545186	Ctgf,Dab2ip
GO Biological Process	GO:0010452	histone H3-K36 methylation	170	0.0149649	1	1	10.8615	0.184137	2	0.000705507	0.00766283	250	0.00787996	1	0.412595	14.2491	0.14036	2	7	0.00466201	0.285714	chr1:189754893-189755478,chr6:107721910-107722487	Setmar,Smyd2
GO Biological Process	GO:0035331	negative regulation of hippo signaling	202	0.0187265	1	1	9.63574	0.207561	2	0.000795251	0.00766283	250	0.00787996	1	0.412595	14.2491	0.14036	2	7	0.00466201	0.285714	chr11:36221228-36221742,chr8:48027344-48027885	Wwc1,Wwc2
GO Biological Process	GO:0048262	determination of dorsal/ventral asymmetry	227	0.0211272	1	1	9.03088	0.221462	2	0.000848514	0.00766283	250	0.00787996	1	0.412595	14.2491	0.14036	2	7	0.00466201	0.285714	chr17:12327667-12328205,chr2:113648059-113648592	Grem1,Map3k4
GO Biological Process	GO:0003256	regulation of transcription from RNA polymerase II promoter involved in myocardial precursor cell differentiation	262	0.0253621	1	1	8.18121	0.244463	2	0.000936638	0.00766283	250	0.00787996	1	0.412595	14.2491	0.14036	2	7	0.00466201	0.285714	chr17:8366906-8367504,chr2:113648059-113648592	Grem1,T
GO Biological Process	GO:1904628	cellular response to phorbol 13-acetate 12-myristate	285	0.0276391	1	1	7.80729	0.256171	2	0.000981497	0.00766283	250	0.00787996	1	0.412595	14.2491	0.14036	2	7	0.00466201	0.285714	chr17:84070549-84071088,chr5:115525818-115526350	Rplp0,Zfp36l2
GO Biological Process	GO:1903224	regulation of endodermal cell differentiation	299	0.0298256	1	1	7.48924	0.26705	2	0.00102318	0.00766283	250	0.00787996	1	0.412595	14.2491	0.14036	2	7	0.00466201	0.285714	chr1:45431881-45432443,chr2:27721528-27722075	Col5a1,Col5a2
GO Biological Process	GO:0051302	regulation of cell division	393	0.0416162	1	1	2.07636	3.85289	8	0.014762	0.0306513	259	0.00798473	1	0.403553	2.80968	2.8473	8	142	0.018648	0.056338	chr16:26041192-26041754,chr1:4768293-4768839,chr3:144608334-144608860,chr6:86180500-86181064,chr7:6918077-6918645,chr7:80191360-80191911,chr7:99143239-99143788,chr9:5356679-5357253	Aurkc,Cib1,Pdgfd,Sh3glb1,Sox17,Tgfa,Trp63,Uvrag
GO Biological Process	GO:0032874	positive regulation of stress-activated MAPK cascade	405	0.0430486	1	1	1.96106	4.58936	9	0.0175838	0.0344828	259	0.00798473	1	0.403553	2.80968	2.8473	8	142	0.018648	0.056338	chr10:19956625-19957207,chr10:24617753-24618274,chr13:96574065-96574653,chr15:25959271-25959785,chr17:12327667-12328205,chr1:77258741-77259271,chr2:167729914-167730444,chr2:167834514-167835023,chr2:35544638-35545186	Ctgf,Dab2ip,Epha4,Hmgcr,Map3k4,Map3k5,Ptpn1,Zfp622
GO Biological Process	GO:0045683	negative regulation of epidermis development	419	0.0456137	1	1	3.80163	0.789136	3	0.00302351	0.0114942	262	0.00814083	1	0.406731	7.12454	0.42108	3	21	0.00699301	0.142857	chr15:37199269-37199844,chr16:26041192-26041754,chr6:47658974-47659501	Ezh2,Grhl2,Trp63
GO Biological Process	GO:0070304	positive regulation of stress-activated protein kinase signaling cascade	413	0.0442805	1	1	1.95038	4.61448	9	0.01768	0.0344828	265	0.00831453	1	0.410706	2.79003	2.86735	8	143	0.018648	0.0559441	chr10:19956625-19957207,chr10:24617753-24618274,chr13:96574065-96574653,chr15:25959271-25959785,chr17:12327667-12328205,chr1:77258741-77259271,chr2:167729914-167730444,chr2:167834514-167835023,chr2:35544638-35545186	Ctgf,Dab2ip,Epha4,Hmgcr,Map3k4,Map3k5,Ptpn1,Zfp622
GO Biological Process	GO:0009894	regulation of catabolic process	194	0.0181961	1	1	1.69851	11.1862	19	0.0428592	0.0727969	268	0.00844957	1	0.412704	1.8741	9.60463	18	479	0.041958	0.0375783	chr10:61715034-61715579,chr12:71821601-71822173,chr12:73814812-73815400,chr13:45480798-45481322,chr13:63280329-63280839,chr14:30559292-30559865,chr17:84070549-84071088,chr1:135865550-135866110,chr1:4768293-4768839,chr1:77258741-77259271,chr1:82554223-82554734,chr2:167729914-167730444,chr2:167834514-167835023,chr2:35544638-35545186,chr2:62606640-62607160,chr3:88564021-88564617,chr6:114888880-11488…	Arntl,Atg7,Dab2ip,Dact1,Epha4,Fap,Fbp1,Hif1a,Mylip,Pkp1,Prkcd,Ptpn1,Rhbdd1,Sox17,Tnrc6a,Tysnd1,Ubqln4,Zfp36l2
GO Biological Process	GO:0044236	multicellular organism metabolic process	211	0.0197893	1	1	3.26257	1.53253	5	0.00587178	0.0191571	271	0.00858602	1	0.414727	3.95808	1.26324	5	63	0.011655	0.0793651	chr12:73814812-73815400,chr16:26041192-26041754,chr2:152739231-152739800,chr2:27721528-27722075,chr5:89704204-89704770	Adamts3,Col5a1,Hif1a,Id1,P3h2
GO Biological Process	GO:0030163	protein catabolic process	58	0.00329543	1	0.743745	1.97342	10.1347	20	0.0388302	0.0766283	273	0.00866066	1	0.415268	1.80043	11.1085	20	554	0.0466201	0.0361011	chr12:5337239-5337779,chr12:92379105-92379674,chr13:45480798-45481322,chr15:26875588-26876136,chr17:12327667-12328205,chr18:65023594-65024146,chr18:77606264-77606848,chr1:82554223-82554734,chr2:35544638-35545186,chr2:62606640-62607160,chr3:58810196-58810777,chr3:93130324-93130870,chr5:33372662-33373210,chr5:74792046-74792624,chr6:107494388-107494952,chr6:114888880-114889410,chr7:113201590-1132021…	Arntl,Atg7,Crbn,Dab2ip,Fap,Fbxl7,Gm4858,Klhl29,Lnx1,Maea,Mylip,Nedd4l,Otud7a,Plg,Rbbp6,Rhbdd1,Rnf165,Sel1l,Siah2,Usp29
GO Biological Process	GO:0046824	positive regulation of nucleocytoplasmic transport	260	0.0252005	1	1	2.29685	3.48303	8	0.0133449	0.0306513	274	0.00892372	1	0.426319	3.0095	2.32596	7	116	0.016317	0.0603448	chr12:71821601-71822173,chr13:102372672-102373219,chr14:30559292-30559865,chr15:32437643-32438222,chr15:32718648-32719201,chr1:69467904-69468476,chr2:113648059-113648592,chr4:47407087-47407651	Dact1,Erbb4,Grem1,Pik3r1,Prkcd,Sema5a,Tgfbr1
GO Biological Process	GO:0070849	response to epidermal growth factor	214	0.0201033	1	1	3.91482	1.02176	4	0.00391478	0.0153257	275	0.0089894	1	0.427895	4.86554	0.822108	4	41	0.00932401	0.097561	chr13:31876958-31877524,chr17:84070549-84071088,chr1:69467904-69468476,chr2:152739231-152739800	Erbb4,Foxc1,Id1,Zfp36l2
GO Biological Process	GO:0032461	positive regulation of protein oligomerization	148	0.0120122	1	1	6.40445	0.468424	3	0.00179473	0.0114942	278	0.00928798	1	0.437337	6.8007	0.441131	3	22	0.00699301	0.136364	chr19:34441968-34442496,chr3:144608334-144608860,chr4:114635858-114636417	Fas,Sh3glb1,Trabd2b
GO Biological Process	GO:0023019	signal transduction involved in regulation of gene expression	368	0.0388162	1	1	4.05988	0.738939	3	0.00283118	0.0114942	278	0.00928798	1	0.437337	6.8007	0.441131	3	22	0.00699301	0.136364	chr17:8366906-8367504,chr1:4768293-4768839,chr3:60617594-60618125	P2ry1,Sox17,T
GO Biological Process	GO:0034614	cellular response to reactive oxygen species	189	0.0174661	1	1	2.66527	2.62638	7	0.0100627	0.0268199	282	0.00933294	1	0.43322	2.98378	2.34601	7	117	0.016317	0.0598291	chr10:19956625-19957207,chr13:63280329-63280839,chr14:30559292-30559865,chr4:95389614-95390204,chr6:114888880-114889410,chr6:47658974-47659501,chr9:5356679-5357253	Atg7,Ezh2,Fancc,Jun,Map3k5,Pdgfd,Prkcd
GO Biological Process	GO:0044237	cellular metabolic process	490	0.0527843	1	1	1.1032	131.436	145	0.503585	0.555556	283	0.00956078	1	0.442228	1.15465	153.293	177	7645	0.412587	0.0231524	chr10:111549986-111550520,chr10:19956625-19957207,chr10:24617753-24618274,chr10:36791770-36792368,chr10:37095863-37096424,chr10:61715034-61715579,chr10:83984862-83985446,chr11:11892917-11893472,chr11:36221228-36221742,chr11:63914279-63914806,chr11:71764119-71764694,chr11:96837130-96837682,chr12:107758432-107758948,chr12:117430760-117431308,chr12:119358136-119358707,chr12:30578017-30578591,chr12:5…	Acpp,Acsl1,Aifm2,Aipl1,Akirin2,Alg2,Alpk2,Arntl,Asxl3,Atg7,Atp5g3,Aurkc,B3gat1,Barhl2,Bckdhb,Bcl11b,Camk1g,Cbr4,Cebpb,Celf2,Celf4,Cenpu,Col3a1,Col4a3bp,Commd8,Cox4i2,Cox7b2,Crbn,Csgalnact1,Ctgf,Ctnnd2,Cwc22,Dab2ip,Dad1,Dcp1b,Dctd,Ddc,Ddi2,Dlx1,Drd5,Dscc1,Efl1,Eif2d,Eif4g2,Elovl4,Enpp1,Epha4,Epha7,Erbb4,Erp44,Etnk1,Ezh2,Fancc,Fap,Fbp1,Fbxl7,Fgf12,Fggy,Fignl1,Fkbp14,Foxc1,Fut8,Galnt18,Gdap1,Ggh,Ggt…
GO Biological Process	GO:0009267	cellular response to starvation	143	0.0116554	1	1	2.65635	3.01165	8	0.0115389	0.0306513	288	0.0101187	1	0.459911	2.69577	2.96761	8	148	0.018648	0.054054	chr10:19956625-19957207,chr15:30762911-30763431,chr19:34441968-34442496,chr1:104986072-104986602,chr3:144608334-144608860,chr4:95389614-95390204,chr6:114888880-114889410,chr7:123110113-123110629	Atg7,Dap,Fas,Jun,Map3k5,Rnf152,Sh3glb1,Tnrc6a
GO Biological Process	GO:0046822	regulation of nucleocytoplasmic transport	295	0.0295003	1	1	1.93369	5.68861	11	0.0217954	0.0421456	289	0.010123	1	0.458513	2.37485	4.2108	10	210	0.02331	0.0476191	chr12:71821601-71822173,chr13:102372672-102373219,chr14:30559292-30559865,chr15:32437643-32438222,chr15:32718648-32719201,chr1:189754893-189755478,chr1:69467904-69468476,chr1:85647671-85648255,chr2:113648059-113648592,chr2:35544638-35545186,chr4:47407087-47407651	Dab2ip,Dact1,Erbb4,Grem1,Pik3r1,Prkcd,Ptpn14,Sema5a,Sp100,Tgfbr1
GO Biological Process	GO:0030948	negative regulation of vascular endothelial growth factor receptor signaling pathway	17	0.00065497	1	0.504327	18.184	0.16498	3	0.000632108	0.0114942	290	0.010368	1	0.467989	12.468	0.160411	2	8	0.00466201	0.25	chr2:167729914-167730444,chr2:167834514-167835023,chr2:35544638-35545186	Dab2ip,Ptpn1
GO Biological Process	GO:0072576	liver morphogenesis	142	0.0114927	1	1	6.51165	0.460713	3	0.00176518	0.0114942	290	0.010368	1	0.467989	12.468	0.160411	2	8	0.00466201	0.25	chr2:167729914-167730444,chr2:167834514-167835023,chr6:86180500-86181064	Cebpb,Tgfa
GO Biological Process	GO:0032964	collagen biosynthetic process	203	0.0187394	1	1	9.63218	0.207637	2	0.000795545	0.00766283	290	0.010368	1	0.467989	12.468	0.160411	2	8	0.00466201	0.25	chr2:27721528-27722075,chr5:89704204-89704770	Adamts3,Col5a1
GO Biological Process	GO:1901894	regulation of calcium-transporting ATPase activity	352	0.0364677	1	1	6.70493	0.298288	2	0.00114287	0.00766283	290	0.010368	1	0.467989	12.468	0.160411	2	8	0.00466201	0.25	chr13:11762989-11763539,chr3:63554828-63555345	Gm34302,Ryr2
GO Biological Process	GO:1902866	regulation of retina development in camera-type eye	430	0.0468906	1	1	5.82811	0.343164	2	0.00131481	0.00766283	290	0.010368	1	0.467989	12.468	0.160411	2	8	0.00466201	0.25	chr18:25554657-25555167,chr2:71474169-71474711	Celf4,Dlx1
GO Biological Process	GO:0071872	cellular response to epinephrine stimulus	498	0.0536323	1	1	5.40239	0.370206	2	0.00141841	0.00766283	290	0.010368	1	0.467989	12.468	0.160411	2	8	0.00466201	0.25	chr13:11762989-11763539,chr4:102297495-102298039	Pde4b,Ryr2
GO Biological Process	GO:1900076	regulation of cellular response to insulin stimulus	97	0.00700868	1	0.94581	3.60866	1.66267	6	0.00637037	0.0229885	296	0.0103999	1	0.459915	3.77817	1.32339	5	66	0.011655	0.0757576	chr10:24617753-24618274,chr13:102372672-102373219,chr14:30559292-30559865,chr19:56919667-56920223,chr2:167729914-167730444,chr2:167834514-167835023	Enpp1,Pik3r1,Prkcd,Ptpn1,Vwa2
GO Biological Process	GO:0043507	positive regulation of JUN kinase activity	242	0.0224207	1	1	2.78075	2.15769	6	0.00826701	0.0229885	296	0.0103999	1	0.459915	3.77817	1.32339	5	66	0.011655	0.0757576	chr10:19956625-19957207,chr17:12327667-12328205,chr1:77258741-77259271,chr2:167729914-167730444,chr2:167834514-167835023,chr2:35544638-35545186	Dab2ip,Epha4,Map3k4,Map3k5,Ptpn1
GO Biological Process	GO:0008152	metabolic process	220	0.0205661	1	1	1.11771	143.149	160	0.548466	0.613027	299	0.0104333	1	0.456764	1.1371	174.126	198	8684	0.461539	0.0228005	chr10:111549986-111550520,chr10:19956625-19957207,chr10:24617753-24618274,chr10:36791770-36792368,chr10:37095863-37096424,chr10:61203843-61204395,chr10:61715034-61715579,chr10:83984862-83985446,chr11:11892917-11893472,chr11:36221228-36221742,chr11:63914279-63914806,chr11:71764119-71764694,chr11:72142838-72143371,chr11:96837130-96837682,chr12:107758432-107758948,chr12:117430760-117431308,chr12:119…	Acpp,Acsl1,Adamts14,Adamts3,Aifm2,Aipl1,Akirin2,Alg2,Alpk2,Arntl,Asxl3,Atg7,Atp5g3,Aurkc,B3gat1,Barhl2,Bckdhb,Bcl11b,Camk1g,Casp12,Cbr4,Cebpb,Celf2,Celf4,Cenpu,Ch25h,Col3a1,Col4a3bp,Col5a1,Commd8,Cox4i2,Cox7b2,Crbn,Csgalnact1,Ctbs,Ctgf,Ctnnd2,Cwc22,Cyp4x1,Dab2ip,Dad1,Dcp1b,Dctd,Ddc,Ddi2,Dlx1,Drd5,Dscc1,Efl1,Eif2d,Eif4g2,Elovl4,Enpp1,Epha4,Epha7,Erbb4,Erp44,Etnk1,Ezh2,Fancc,Fap,Fas,Fbp1,Fbxl7,Fgf1…
GO Biological Process	GO:0006376	mRNA splice site selection	452	0.0484941	1	1	3.70707	0.809264	3	0.00310063	0.0114942	301	0.0105247	1	0.457702	6.50502	0.461182	3	23	0.00699301	0.130435	chr18:25554657-25555167,chr2:6598355-6598943,chr3:60617594-60618125	Celf2,Celf4,Mbnl1
GO Biological Process	GO:1901576	organic substance biosynthetic process	391	0.0415612	1	1	1.17618	75.6684	89	0.289917	0.340996	304	0.0108718	1	0.468133	1.25012	75.1928	94	3750	0.219114	0.0250667	chr10:111549986-111550520,chr10:24617753-24618274,chr10:36791770-36792368,chr10:37095863-37096424,chr11:11892917-11893472,chr11:36221228-36221742,chr11:96837130-96837682,chr12:107758432-107758948,chr12:119358136-119358707,chr12:30578017-30578591,chr12:73814812-73815400,chr12:77089700-77090260,chr13:102372672-102373219,chr13:31876958-31877524,chr13:63280329-63280839,chr13:70234299-70234825,chr13:9…	Acsl1,Adamts3,Akirin2,Alg2,Arntl,Asxl3,Atg7,Atp5g3,B3gat1,Barhl2,Bcl11b,Cbr4,Cebpb,Cenpu,Ch25h,Col5a1,Commd8,Csgalnact1,Ctgf,Ctnnd2,Dad1,Dctd,Ddc,Ddi2,Dlx1,Dscc1,Efl1,Eif2d,Eif4g2,Elovl4,Erbb4,Etnk1,Ezh2,Fbp1,Foxc1,Fut8,Galnt18,Ggta1,Gmds,Grhl2,Gucy2f,Haao,Hdac2,Helt,Hif1a,Hmgcr,Hopx,Hs3st5,Ice1,Id1,Ikzf2,Jun,Khdrbs3,Macc1,Mapk11,Max,Med10,Med4,Meis2,Mrpl15,Nfe2l1,Nr3c1,Phlda1,Pik3r1,Prdm2,Prdm6,…
GO Biological Process	GO:0030308	negative regulation of cell growth	264	0.0257619	1	1	2.15876	4.16906	9	0.0159734	0.0344828	305	0.0109163	1	0.468507	2.65983	3.00771	8	150	0.018648	0.0533333	chr10:24617753-24618274,chr13:63280329-63280839,chr15:32437643-32438222,chr15:32718648-32719201,chr16:58454358-58454931,chr1:4768293-4768839,chr2:113648059-113648592,chr4:28176772-28177287,chr9:102779444-102779971	Dcbld2,Enpp1,Epha7,Fbp1,Grem1,Ryk,Sema5a,Sox17
GO Biological Process	GO:0034968	histone lysine methylation	39	0.0016012	1	0.537427	4.89926	1.22468	6	0.00469225	0.0229885	306	0.0110586	1	0.473061	3.72178	1.34345	5	67	0.011655	0.0746269	chr10:36791770-36792368,chr10:37095863-37096424,chr18:53538303-53538848,chr1:189754893-189755478,chr6:107721910-107722487,chr6:47658974-47659501	Ezh2,Hdac2,Prdm6,Setmar,Smyd2
GO Biological Process	GO:1903725	regulation of phospholipid metabolic process	276	0.0268192	1	1	3.00818	1.66214	5	0.00636834	0.0191571	306	0.0110586	1	0.473061	3.72178	1.34345	5	67	0.011655	0.0746269	chr13:102372672-102373219,chr14:30559292-30559865,chr1:69467904-69468476,chr2:35544638-35545186,chr3:144608334-144608860	Dab2ip,Erbb4,Pik3r1,Prkcd,Sh3glb1
GO Biological Process	GO:0050673	epithelial cell proliferation	333	0.033649	1	1	2.16861	3.68899	8	0.0141341	0.0306513	308	0.0110663	1	0.470317	3.21753	1.86478	6	93	0.013986	0.0645161	chr15:32437643-32438222,chr15:32718648-32719201,chr16:26041192-26041754,chr16:57661575-57662127,chr2:167729914-167730444,chr2:167834514-167835023,chr2:62606640-62607160,chr6:86180500-86181064	Cebpb,Col8a1,Fap,Sema5a,Tgfa,Trp63
GO Biological Process	GO:1900180	regulation of protein localization to nucleus	238	0.0221571	1	1	2.02401	5.43476	11	0.0208228	0.0421456	309	0.0111072	1	0.47053	2.3414	4.27095	10	213	0.02331	0.0469484	chr12:71821601-71822173,chr13:102372672-102373219,chr14:30559292-30559865,chr15:32437643-32438222,chr15:32718648-32719201,chr1:131228204-131228752,chr1:69467904-69468476,chr2:113648059-113648592,chr2:35544638-35545186,chr4:47407087-47407651,chr9:43312083-43312668	Dab2ip,Dact1,Erbb4,Grem1,Pik3r1,Prkcd,Rassf5,Sema5a,Tgfbr1,Trim29
GO Biological Process	GO:0043588	skin development	336	0.0339658	1	1	1.88963	5.82125	11	0.0223037	0.0421456	310	0.0111945	1	0.472695	2.23004	4.93265	11	246	0.025641	0.0447154	chr10:36791770-36792368,chr10:37095863-37096424,chr12:107758432-107758948,chr13:81155181-81155751,chr16:26041192-26041754,chr1:45431881-45432443,chr2:27721528-27722075,chr3:92281141-92281675,chr3:93367172-93367691,chr4:142277464-142278060,chr5:96768929-96769517	Arrdc3,Bcl11b,Col3a1,Col5a1,Col5a2,Fras1,Hdac2,Hrnr,Kazn,Sprr2a3,Trp63
GO Biological Process	GO:0043551	regulation of phosphatidylinositol 3-kinase activity	344	0.0354747	1	1	3.26913	1.22357	4	0.004688	0.0153257	314	0.0114991	1	0.479371	4.5338	0.882262	4	44	0.00932401	0.0909091	chr13:102372672-102373219,chr1:69467904-69468476,chr2:35544638-35545186,chr3:144608334-144608860	Dab2ip,Erbb4,Pik3r1,Sh3glb1
GO Biological Process	GO:0046330	positive regulation of JNK cascade	375	0.0396886	1	1	2.09681	3.81532	8	0.0146181	0.0306513	316	0.0115875	1	0.480001	2.8615	2.44627	7	122	0.016317	0.057377	chr10:19956625-19957207,chr10:24617753-24618274,chr15:25959271-25959785,chr17:12327667-12328205,chr1:77258741-77259271,chr2:167729914-167730444,chr2:167834514-167835023,chr2:35544638-35545186	Ctgf,Dab2ip,Epha4,Map3k4,Map3k5,Ptpn1,Zfp622
GO Biological Process	GO:0007098	centrosome cycle	16	0.000582778	1	0.476786	5.97624	1.00398	6	0.00384665	0.0229885	324	0.0124601	1	0.503402	3.6139	1.38355	5	69	0.011655	0.0724638	chr18:53538303-53538848,chr18:77606264-77606848,chr3:146260130-146260715,chr3:146405813-146406409,chr7:99143239-99143788,chr9:15527721-15528265	Cep120,Deup1,Haus1,Ssx2ip,Uvrag
GO Biological Process	GO:0051289	protein homotetramerization	126	0.00983475	1	1	3.90485	1.28046	5	0.00490597	0.0191571	324	0.0124601	1	0.503402	3.6139	1.38355	5	69	0.011655	0.0724638	chr13:63280329-63280839,chr16:26041192-26041754,chr2:27721528-27722075,chr8:61275430-61276027,chr9:104361375-104361959	Acpp,Cbr4,Fbp1,Rxra,Trp63
GO Biological Process	GO:0031589	cell-substrate adhesion	243	0.0224845	1	1	2.34836	3.40664	8	0.0130523	0.0306513	326	0.0126496	1	0.507924	2.59074	3.08792	8	154	0.018648	0.0519481	chr10:24617753-24618274,chr12:119358136-119358707,chr19:56919667-56920223,chr1:45431881-45432443,chr2:152739231-152739800,chr2:60855005-60855563,chr5:115525818-115526350,chr9:42272588-42273176	Col3a1,Ctgf,Id1,Itgb6,Itgb8,Pxn,Tecta,Vwa2
GO Biological Process	GO:0009057	macromolecule catabolic process	44	0.0020432	1	0.607852	1.87837	13.3094	25	0.0509939	0.0957854	327	0.0126684	1	0.507125	1.62132	15.4195	25	769	0.0582751	0.0325097	chr12:5337239-5337779,chr12:92379105-92379674,chr13:45480798-45481322,chr15:26875588-26876136,chr17:12327667-12328205,chr17:84070549-84071088,chr18:65023594-65024146,chr18:77606264-77606848,chr1:82554223-82554734,chr2:35544638-35545186,chr2:62606640-62607160,chr3:144608334-144608860,chr3:146405813-146406409,chr3:58810196-58810777,chr3:93130324-93130870,chr5:33372662-33373210,chr5:74792046-7479262…	Arntl,Atg7,Crbn,Ctbs,Dab2ip,Dcp1b,Fap,Fbxl7,Gm4858,Klhl29,Lnx1,Maea,Mylip,Nedd4l,Otud7a,Plg,Rbbp6,Rhbdd1,Rnf165,Sel1l,Sh3glb1,Siah2,Usp29,Uvrag,Zfp36l2
GO Biological Process	GO:2000644	regulation of receptor catabolic process	20	0.000790786	1	0.517569	17.0302	0.176157	3	0.000674932	0.0114942	331	0.0131546	1	0.520224	11.0826	0.180463	2	9	0.00466201	0.222222	chr13:45480798-45481322,chr2:167729914-167730444,chr2:167834514-167835023	Mylip,Ptpn1
GO Biological Process	GO:0010870	positive regulation of receptor biosynthetic process	21	0.000810174	1	0.505008	16.8871	0.17765	3	0.000680653	0.0114942	331	0.0131546	1	0.520224	11.0826	0.180463	2	9	0.00466201	0.222222	chr10:36791770-36792368,chr10:37095863-37096424,chr12:73814812-73815400	Hdac2,Hif1a
GO Biological Process	GO:0090091	positive regulation of extracellular matrix disassembly	50	0.00261063	1	0.683463	11.1826	0.268274	3	0.00102787	0.0114942	331	0.0131546	1	0.520224	11.0826	0.180463	2	9	0.00466201	0.222222	chr15:32437643-32438222,chr15:32718648-32719201,chr4:143296897-143297484	Pdpn,Sema5a
GO Biological Process	GO:0090153	regulation of sphingolipid biosynthetic process	80	0.00458231	1	0.74978	20.1818	0.0990992	2	0.000379691	0.00766283	331	0.0131546	1	0.520224	11.0826	0.180463	2	9	0.00466201	0.222222	chr14:30559292-30559865,chr6:114888880-114889410	Atg7,Prkcd
GO Biological Process	GO:0034351	negative regulation of glial cell apoptotic process	155	0.0137245	1	1	11.3723	0.175866	2	0.000673817	0.00766283	331	0.0131546	1	0.520224	11.0826	0.180463	2	9	0.00466201	0.222222	chr12:73814812-73815400,chr14:30559292-30559865	Prkcd,Prkch
GO Biological Process	GO:0048843	negative regulation of axon extension involved in axon guidance	190	0.0177541	1	1	5.52186	0.543295	3	0.00208159	0.0114942	331	0.0131546	1	0.520224	11.0826	0.180463	2	9	0.00466201	0.222222	chr15:32437643-32438222,chr15:32718648-32719201,chr9:102779444-102779971	Ryk,Sema5a
GO Biological Process	GO:0061032	visceral serous pericardium development	300	0.0300952	1	1	7.45244	0.268369	2	0.00102823	0.00766283	331	0.0131546	1	0.520224	11.0826	0.180463	2	9	0.00466201	0.222222	chr2:27721528-27722075,chr4:143296897-143297484	Pdpn,Rxra
GO Biological Process	GO:1904627	response to phorbol 13-acetate 12-myristate	331	0.0335395	1	1	7.02196	0.284821	2	0.00109127	0.00766283	331	0.0131546	1	0.520224	11.0826	0.180463	2	9	0.00466201	0.222222	chr17:84070549-84071088,chr5:115525818-115526350	Rplp0,Zfp36l2
GO Biological Process	GO:0060396	growth hormone receptor signaling pathway	437	0.0471154	1	1	5.81247	0.344088	2	0.00131835	0.00766283	331	0.0131546	1	0.520224	11.0826	0.180463	2	9	0.00466201	0.222222	chr13:102372672-102373219,chr5:115525818-115526350	Pik3r1,Pxn
GO Biological Process	GO:1902414	protein localization to cell junction	481	0.0517865	1	1	5.51067	0.362932	2	0.00139054	0.00766283	331	0.0131546	1	0.520224	11.0826	0.180463	2	9	0.00466201	0.222222	chr17:13421627-13422205,chr9:43312083-43312668	Afdn,Nectin1
GO Biological Process	GO:0090316	positive regulation of intracellular protein transport	263	0.0254932	1	1	1.91171	6.2771	12	0.0240502	0.045977	349	0.0135713	1	0.50902	2.16834	5.07301	11	253	0.025641	0.0434783	chr10:69924330-69924853,chr12:71821601-71822173,chr13:102372672-102373219,chr13:70234299-70234825,chr14:30559292-30559865,chr15:32437643-32438222,chr15:32718648-32719201,chr1:69467904-69468476,chr2:113648059-113648592,chr3:144608334-144608860,chr4:47407087-47407651,chr7:80191360-80191911	Ank3,Cib1,Dact1,Erbb4,Grem1,Ice1,Pik3r1,Prkcd,Sema5a,Sh3glb1,Tgfbr1
GO Biological Process	GO:0032147	activation of protein kinase activity	453	0.0485307	1	1	1.72784	6.9451	12	0.0266096	0.045977	349	0.0135713	1	0.50902	2.16834	5.07301	11	253	0.025641	0.0434783	chr10:19956625-19957207,chr14:30559292-30559865,chr17:12327667-12328205,chr2:113648059-113648592,chr2:167729914-167730444,chr2:167834514-167835023,chr2:35544638-35545186,chr3:146260130-146260715,chr4:47407087-47407651,chr5:115525818-115526350,chr6:86180500-86181064,chrX:159963062-159963646	Dab2ip,Grem1,Lpar3,Map3k15,Map3k4,Map3k5,Prkcd,Ptpn1,Pxn,Tgfa,Tgfbr1
GO Biological Process	GO:0072521	purine-containing compound metabolic process	152	0.0133464	1	1	1.96649	7.11928	14	0.0272769	0.0536399	356	0.0141324	1	0.519644	1.94486	7.19846	14	359	0.032634	0.0389972	chr10:24617753-24618274,chr11:11892917-11893472,chr13:45480798-45481322,chr13:96574065-96574653,chr14:70585566-70586103,chr2:152739231-152739800,chr2:74409748-74410335,chr3:19509160-19509741,chr4:102297495-102298039,chr5:38371266-38371862,chr7:82752025-82752581,chr8:75272186-75272714,chr9:104361375-104361959,chrX:142200321-142200855	Acpp,Atp5g3,Cox4i2,Efl1,Enpp1,Fignl1,Gm10358,Gmpr,Gucy2f,Hmgcr,Nudt18,Pde4b,Pde7a,Slc2a9
GO Biological Process	GO:0031669	cellular response to nutrient levels	292	0.0291979	1	1	2.10991	4.26558	9	0.0163432	0.0344828	357	0.0143134	1	0.524823	2.37485	3.78972	9	189	0.020979	0.0476191	chr10:19956625-19957207,chr15:30762911-30763431,chr19:34441968-34442496,chr1:104986072-104986602,chr1:17163546-17164064,chr3:144608334-144608860,chr4:95389614-95390204,chr6:114888880-114889410,chr7:123110113-123110629	Atg7,Dap,Fas,Gdap1,Jun,Map3k5,Rnf152,Sh3glb1,Tnrc6a
GO Biological Process	GO:0051972	regulation of telomerase activity	411	0.043846	1	1	3.04936	1.31175	4	0.00502586	0.0153257	359	0.0144193	1	0.525762	4.24441	0.942416	4	47	0.00932401	0.0851064	chr15:37199269-37199844,chr17:12327667-12328205,chr1:15621718-15622295,chr2:113648059-113648592	Grem1,Grhl2,Map3k4,Terf1
GO Biological Process	GO:0035412	regulation of catenin import into nucleus	197	0.0184168	1	1	4.0224	0.994431	4	0.00381008	0.0153257	363	0.0147835	1	0.533102	5.75444	0.521337	3	26	0.00699301	0.115385	chr12:71821601-71822173,chr15:32437643-32438222,chr15:32718648-32719201,chr2:35544638-35545186	Dab2ip,Dact1,Sema5a
GO Biological Process	GO:0043687	post-translational protein modification	343	0.0350902	1	1	4.22832	0.709502	3	0.0027184	0.0114942	363	0.0147835	1	0.533102	5.75444	0.521337	3	26	0.00699301	0.115385	chr15:55106409-55106921,chr1:82554223-82554734,chr6:114888880-114889410	Atg7,Dscc1,Rhbdd1
GO Biological Process	GO:1900182	positive regulation of protein localization to nucleus	282	0.027568	1	1	2.25667	3.54504	8	0.0135825	0.0306513	365	0.0147838	1	0.530193	2.72736	2.56658	7	128	0.016317	0.0546875	chr12:71821601-71822173,chr13:102372672-102373219,chr14:30559292-30559865,chr15:32437643-32438222,chr15:32718648-32719201,chr1:69467904-69468476,chr2:113648059-113648592,chr4:47407087-47407651	Dact1,Erbb4,Grem1,Pik3r1,Prkcd,Sema5a,Tgfbr1
GO Biological Process	GO:0009605	response to external stimulus	111	0.00877628	1	1	1.35959	41.9244	57	0.16063	0.218391	367	0.0149421	1	0.532947	1.37133	35.7316	49	1782	0.114219	0.0274972	chr10:19956625-19957207,chr10:69924330-69924853,chr11:71764119-71764694,chr12:107758432-107758948,chr13:102372672-102373219,chr13:11762989-11763539,chr13:81155181-81155751,chr13:96574065-96574653,chr14:30559292-30559865,chr14:54108584-54109169,chr15:30762911-30763431,chr15:32437643-32438222,chr15:32718648-32719201,chr15:89169377-89169896,chr16:35630668-35631255,chr18:77606264-77606848,chr19:34441…	Acsl1,Adgrv1,Aipl1,Akirin2,Ank3,Anxa3,Atg7,Bcl11b,Cacna2d4,Cd180,Cebpb,Ch25h,Col3a1,Cxcl12,Dab2ip,Dad1,Dap,Defb33,Defb7,Epha4,Epha7,Fas,Gdap1,Gucy2f,Hmgcr,Ifih1,Igfbp2,Jun,Map3k5,Mapk11,Meis2,Nectin1,P2ry1,Pde4b,Prkcd,Rho,Rnf152,Rnf165,Rpe65,Ryk,Ryr2,Sema4b,Sema5a,Sema5b,Sgip1,Sh3glb1,Sp110,Spaca1,Tnrc6a
GO Biological Process	GO:0032526	response to retinoic acid	451	0.0484129	1	1	2.13539	3.27808	7	0.0125597	0.0268199	370	0.0154173	1	0.545441	2.99231	2.00514	6	100	0.013986	0.06	chr10:19956625-19957207,chr17:8366906-8367504,chr1:17163546-17164064,chr1:72778763-72779357,chr2:27721528-27722075,chr4:68955629-68956182,chr4:69195545-69196113	Brinp1,Gdap1,Igfbp2,Map7,Rxra,T
GO Biological Process	GO:0000186	activation of MAPKK activity	307	0.0308299	1	1	3.42076	1.16933	4	0.0044802	0.0153257	371	0.0154875	1	0.546446	4.15598	0.962468	4	48	0.00932401	0.0833333	chr10:19956625-19957207,chr17:12327667-12328205,chr4:47407087-47407651,chrX:159963062-159963646	Map3k15,Map3k4,Map3k5,Tgfbr1
GO Biological Process	GO:0032970	regulation of actin filament-based process	244	0.022938	1	1	1.7872	8.39303	15	0.0321572	0.0574713	376	0.0160167	1	0.557603	1.97062	6.59692	13	329	0.030303	0.0395137	chr10:24617753-24618274,chr10:36791770-36792368,chr10:37095863-37096424,chr13:102372672-102373219,chr13:11762989-11763539,chr14:30559292-30559865,chr15:32437643-32438222,chr15:32718648-32719201,chr2:113648059-113648592,chr2:152739231-152739800,chr4:102297495-102298039,chr4:143296897-143297484,chr4:47407087-47407651,chr5:115525818-115526350,chr6:86180500-86181064	Add2,Ctgf,Fmn1,Hdac2,Id1,Pde4b,Pdpn,Pik3r1,Prkcd,Pxn,Ryr2,Sema5a,Tgfbr1
GO Biological Process	GO:0044238	primary metabolic process	224	0.0209339	1	1	1.12804	132.087	149	0.506081	0.570881	377	0.0161071	1	0.559262	1.13865	157.203	179	7840	0.417249	0.0228316	chr10:111549986-111550520,chr10:19956625-19957207,chr10:24617753-24618274,chr10:36791770-36792368,chr10:37095863-37096424,chr10:61203843-61204395,chr10:61715034-61715579,chr10:83984862-83985446,chr11:11892917-11893472,chr11:36221228-36221742,chr11:63914279-63914806,chr11:71764119-71764694,chr11:96837130-96837682,chr12:107758432-107758948,chr12:117430760-117431308,chr12:119358136-119358707,chr12:3…	Acpp,Acsl1,Adamts14,Adamts3,Aipl1,Akirin2,Alg2,Alpk2,Arntl,Asxl3,Atg7,Atp5g3,Aurkc,B3gat1,Barhl2,Bckdhb,Bcl11b,Camk1g,Casp12,Cbr4,Cebpb,Celf2,Celf4,Cenpu,Ch25h,Col3a1,Col4a3bp,Commd8,Cox4i2,Crbn,Csgalnact1,Ctbs,Ctgf,Ctnnd2,Cwc22,Dab2ip,Dad1,Dcp1b,Dctd,Ddc,Ddi2,Dlx1,Dscc1,Efl1,Eif2d,Eif4g2,Elovl4,Enpp1,Epha4,Epha7,Erbb4,Etnk1,Ezh2,Fancc,Fap,Fbp1,Fbxl7,Fgf12,Fggy,Fignl1,Fkbp14,Foxc1,Fut8,Galnt18,Gc…
GO Biological Process	GO:0051775	response to redox state	239	0.0223301	1	1	8.76514	0.228177	2	0.00087424	0.00766283	378	0.016227	1	0.561937	9.97436	0.200514	2	10	0.00466201	0.2	chr13:11762989-11763539,chr7:113201590-113202107	Arntl,Ryr2
GO Biological Process	GO:1902668	negative regulation of axon guidance	312	0.0315227	1	1	4.41339	0.67975	3	0.00260441	0.0114942	378	0.016227	1	0.561937	9.97436	0.200514	2	10	0.00466201	0.2	chr15:32437643-32438222,chr15:32718648-32719201,chr9:102779444-102779971	Ryk,Sema5a
GO Biological Process	GO:0030947	regulation of vascular endothelial growth factor receptor signaling pathway	212	0.0199195	1	1	3.926	1.01885	4	0.00390364	0.0153257	384	0.0163888	1	0.558671	5.54131	0.541388	3	27	0.00699301	0.111111	chr12:73814812-73815400,chr2:167729914-167730444,chr2:167834514-167835023,chr2:35544638-35545186	Dab2ip,Hif1a,Ptpn1
GO Biological Process	GO:1904019	epithelial cell apoptotic process	278	0.0269878	1	1	4.69315	0.639229	3	0.00244915	0.0114942	384	0.0163888	1	0.558671	5.54131	0.541388	3	27	0.00699301	0.111111	chr10:19956625-19957207,chr13:11762989-11763539,chr19:34441968-34442496	Fas,Map3k5,Ryr2
GO Biological Process	GO:0051297	centrosome organization	26	0.000953579	1	0.48009	5.4295	1.10508	6	0.004234	0.0229885	389	0.016478	1	0.554491	3.36972	1.48381	5	74	0.011655	0.0675676	chr18:53538303-53538848,chr18:77606264-77606848,chr3:146260130-146260715,chr3:146405813-146406409,chr7:99143239-99143788,chr9:15527721-15528265	Cep120,Deup1,Haus1,Ssx2ip,Uvrag
GO Biological Process	GO:1902903	regulation of supramolecular fiber organization	127	0.00984912	1	1	2.0432	6.85199	14	0.0262528	0.0536399	390	0.0164794	1	0.553116	2.02868	5.91517	12	295	0.027972	0.040678	chr10:24617753-24618274,chr10:36791770-36792368,chr10:37095863-37096424,chr13:102372672-102373219,chr14:30559292-30559865,chr15:32437643-32438222,chr15:32718648-32719201,chr1:15621718-15622295,chr2:113648059-113648592,chr2:152739231-152739800,chr4:47407087-47407651,chr5:115525818-115526350,chr6:86180500-86181064,chr7:80191360-80191911	Add2,Cib1,Ctgf,Fmn1,Hdac2,Id1,Pik3r1,Prkcd,Pxn,Sema5a,Terf1,Tgfbr1
GO Biological Process	GO:0008625	extrinsic apoptotic signaling pathway via death domain receptors	322	0.0324089	1	1	4.36491	0.687299	3	0.00263333	0.0114942	401	0.018088	1	0.590454	5.34341	0.56144	3	28	0.00699301	0.107143	chr13:102372672-102373219,chr19:34441968-34442496,chr2:35544638-35545186	Dab2ip,Fas,Pik3r1
GO Biological Process	GO:0009154	purine ribonucleotide catabolic process	483	0.0521047	1	1	3.59851	0.833679	3	0.00319417	0.0114942	401	0.018088	1	0.590454	5.34341	0.56144	3	28	0.00699301	0.107143	chr14:70585566-70586103,chr3:19509160-19509741,chr4:102297495-102298039	Nudt18,Pde4b,Pde7a
GO Biological Process	GO:0042306	regulation of protein import into nucleus	439	0.047575	1	1	1.92331	4.67944	9	0.0179289	0.0344828	406	0.0184492	1	0.594829	2.41803	3.30848	8	165	0.018648	0.0484849	chr12:71821601-71822173,chr13:102372672-102373219,chr14:30559292-30559865,chr15:32437643-32438222,chr15:32718648-32719201,chr1:69467904-69468476,chr2:113648059-113648592,chr2:35544638-35545186,chr4:47407087-47407651	Dab2ip,Dact1,Erbb4,Grem1,Pik3r1,Prkcd,Sema5a,Tgfbr1
GO Biological Process	GO:0032388	positive regulation of intracellular transport	311	0.0315113	1	1	1.79822	7.22939	13	0.0276988	0.0498084	408	0.0189726	1	0.608703	1.98824	6.03548	12	301	0.027972	0.0398671	chr10:69924330-69924853,chr12:71821601-71822173,chr13:102372672-102373219,chr13:70234299-70234825,chr14:30559292-30559865,chr15:32437643-32438222,chr15:32718648-32719201,chr1:69467904-69468476,chr2:113648059-113648592,chr3:144608334-144608860,chr3:63554828-63555345,chr4:47407087-47407651,chr7:80191360-80191911	Ank3,Cib1,Dact1,Erbb4,Gm34302,Grem1,Ice1,Pik3r1,Prkcd,Sema5a,Sh3glb1,Tgfbr1
GO Biological Process	GO:0009913	epidermal cell differentiation	219	0.0204284	1	1	2.25047	3.99917	9	0.0153225	0.0344828	409	0.0190572	1	0.609923	2.40346	3.32854	8	166	0.018648	0.0481928	chr10:36791770-36792368,chr10:37095863-37096424,chr12:107758432-107758948,chr14:14557397-14557924,chr16:26041192-26041754,chr3:58810196-58810777,chr3:92281141-92281675,chr3:93367172-93367691,chr4:142277464-142278060	Bcl11b,Clrn1,Hdac2,Hrnr,Kazn,Slc4a7,Sprr2a3,Trp63
GO Biological Process	GO:0010666	positive regulation of cardiac muscle cell apoptotic process	183	0.0169189	1	1	10.1737	0.196586	2	0.000753202	0.00766283	416	0.0195727	1	0.61588	9.0676	0.220566	2	11	0.00466201	0.181818	chr10:19956625-19957207,chr13:96574065-96574653	Hmgcr,Map3k5
GO Biological Process	GO:0071378	cellular response to growth hormone stimulus	471	0.0503588	1	1	5.59846	0.357241	2	0.00136874	0.00766283	416	0.0195727	1	0.61588	9.0676	0.220566	2	11	0.00466201	0.181818	chr13:102372672-102373219,chr5:115525818-115526350	Pik3r1,Pxn
GO Biological Process	GO:1904589	regulation of protein import	455	0.0488087	1	1	1.91368	4.70299	9	0.0180191	0.0344828	421	0.0196793	1	0.611881	2.38907	3.34859	8	167	0.018648	0.0479042	chr12:71821601-71822173,chr13:102372672-102373219,chr14:30559292-30559865,chr15:32437643-32438222,chr15:32718648-32719201,chr1:69467904-69468476,chr2:113648059-113648592,chr2:35544638-35545186,chr4:47407087-47407651	Dab2ip,Dact1,Erbb4,Grem1,Pik3r1,Prkcd,Sema5a,Tgfbr1
GO Biological Process	GO:0009225	nucleotide-sugar metabolic process	222	0.0207309	1	1	5.20183	0.57672	3	0.00220965	0.0114942	423	0.0198814	1	0.615243	5.15915	0.581491	3	29	0.00699301	0.103448	chr12:77089700-77090260,chr13:31876958-31877524,chr8:68387494-68388049	Csgalnact1,Fut8,Gmds
GO Biological Process	GO:1990256	signal clustering	48	0.00250911	1	0.684256	27.5111	0.0726978	2	0.000278536	0.00766283	427	0.0200514	1	0.614691	49.8718	0.0200514	1	1	0.002331	1	chr15:32437643-32438222,chr15:32718648-32719201	Sema5a
GO Biological Process	GO:0043402	glucocorticoid mediated signaling pathway	54	0.00276001	1	0.669047	26.1995	0.0763373	2	0.00029248	0.00766283	427	0.0200514	1	0.614691	49.8718	0.0200514	1	1	0.002331	1	chr18:39086502-39087029,chr18:39187707-39188235	Nr3c1
GO Biological Process	GO:0046712	GDP catabolic process	72	0.00434288	1	0.78956	229.763	0.0043523	1	1.67e-05	0.00383142	427	0.0200514	1	0.614691	49.8718	0.0200514	1	1	0.002331	1	chr14:70585566-70586103	Nudt18
GO Biological Process	GO:0046057	dADP catabolic process	72	0.00434288	1	0.78956	229.763	0.0043523	1	1.67e-05	0.00383142	427	0.0200514	1	0.614691	49.8718	0.0200514	1	1	0.002331	1	chr14:70585566-70586103	Nudt18
GO Biological Process	GO:0046067	dGDP catabolic process	72	0.00434288	1	0.78956	229.763	0.0043523	1	1.67e-05	0.00383142	427	0.0200514	1	0.614691	49.8718	0.0200514	1	1	0.002331	1	chr14:70585566-70586103	Nudt18
GO Biological Process	GO:2000256	positive regulation of male germ cell proliferation	85	0.00491438	1	0.756814	202.986	0.00492645	1	1.89e-05	0.00383142	427	0.0200514	1	0.614691	49.8718	0.0200514	1	1	0.002331	1	chr7:80191360-80191911	Cib1
GO Biological Process	GO:1904401	cellular response to Thyroid stimulating hormone	89	0.00517784	1	0.761549	192.632	0.00519124	1	1.99e-05	0.00383142	427	0.0200514	1	0.614691	49.8718	0.0200514	1	1	0.002331	1	chr5:115525818-115526350	Rplp0
GO Biological Process	GO:0036164	cell-abiotic substrate adhesion	94	0.00609931	1	0.849361	163.454	0.00611791	1	2.34e-05	0.00383142	427	0.0200514	1	0.614691	49.8718	0.0200514	1	1	0.002331	1	chr2:152739231-152739800	Id1
GO Biological Process	GO:0039530	MDA-5 signaling pathway	102	0.00787612	1	1	126.467	0.00790718	1	3.03e-05	0.00383142	427	0.0200514	1	0.614691	49.8718	0.0200514	1	1	0.002331	1	chr2:62606640-62607160	Ifih1
GO Biological Process	GO:0016038	absorption of visible light	103	0.00800883	1	1	124.363	0.00804095	1	3.08e-05	0.00383142	427	0.0200514	1	0.614691	49.8718	0.0200514	1	1	0.002331	1	chr6:115927872-115928431	Rho
GO Biological Process	GO:0033955	mitochondrial DNA inheritance	110	0.00876636	1	1	113.574	0.00880487	1	3.37e-05	0.00383142	427	0.0200514	1	0.614691	49.8718	0.0200514	1	1	0.002331	1	chr6:48817817-48818364	Gimap3
GO Biological Process	GO:0048242	epinephrine secretion	116	0.00939266	1	1	105.967	0.00943688	1	3.62e-05	0.00383142	427	0.0200514	1	0.614691	49.8718	0.0200514	1	1	0.002331	1	chr15:74960676-74961219	Ly6e
GO Biological Process	GO:2000753	positive regulation of glucosylceramide catabolic process	122	0.00973616	1	1	102.211	0.00978369	1	3.75e-05	0.00383142	427	0.0200514	1	0.614691	49.8718	0.0200514	1	1	0.002331	1	chr14:30559292-30559865	Prkcd
GO Biological Process	GO:2000755	positive regulation of sphingomyelin catabolic process	122	0.00973616	1	1	102.211	0.00978369	1	3.75e-05	0.00383142	427	0.0200514	1	0.614691	49.8718	0.0200514	1	1	0.002331	1	chr14:30559292-30559865	Prkcd
GO Biological Process	GO:1900163	positive regulation of phospholipid scramblase activity	122	0.00973616	1	1	102.211	0.00978369	1	3.75e-05	0.00383142	427	0.0200514	1	0.614691	49.8718	0.0200514	1	1	0.002331	1	chr14:30559292-30559865	Prkcd
GO Biological Process	GO:0046491	L-methylmalonyl-CoA metabolic process	134	0.0106941	1	1	93.0105	0.0107515	1	4.12e-05	0.00383142	427	0.0200514	1	0.614691	49.8718	0.0200514	1	1	0.002331	1	chr7:64477688-64478259	Mcee
GO Biological Process	GO:1904328	regulation of myofibroblast contraction	149	0.0124472	1	1	79.8406	0.012525	1	4.8e-05	0.00383142	427	0.0200514	1	0.614691	49.8718	0.0200514	1	1	0.002331	1	chr4:143296897-143297484	Pdpn
GO Biological Process	GO:1902362	melanocyte apoptotic process	172	0.0153161	1	1	64.7915	0.0154341	1	5.91e-05	0.00383142	427	0.0200514	1	0.614691	49.8718	0.0200514	1	1	0.002331	1	chr2:62606640-62607160	Fap
GO Biological Process	GO:0052182	modification by host of symbiont morphology or physiology via secreted substance	192	0.0178837	1	1	55.4174	0.0180449	1	6.91e-05	0.00383142	427	0.0200514	1	0.614691	49.8718	0.0200514	1	1	0.002331	1	chr17:12327667-12328205	Plg
GO Biological Process	GO:1903778	protein localization to vacuolar membrane	193	0.0180401	1	1	54.9324	0.0182042	1	6.97e-05	0.00383142	427	0.0200514	1	0.614691	49.8718	0.0200514	1	1	0.002331	1	chr3:144608334-144608860	Sh3glb1
GO Biological Process	GO:0033580	protein galactosylation at cell surface	225	0.0209596	1	1	47.2111	0.0211815	1	8.12e-05	0.00383142	427	0.0200514	1	0.614691	49.8718	0.0200514	1	1	0.002331	1	chr2:35544638-35545186	Ggta1
GO Biological Process	GO:0021858	GABAergic neuron differentiation in basal ganglia	254	0.0243216	1	1	40.6156	0.0246211	1	9.43e-05	0.00383142	427	0.0200514	1	0.614691	49.8718	0.0200514	1	1	0.002331	1	chr8:46216742-46217330	Helt
GO Biological Process	GO:1905223	epicardium morphogenesis	261	0.0253546	1	1	38.9403	0.0256804	1	9.84e-05	0.00383142	427	0.0200514	1	0.614691	49.8718	0.0200514	1	1	0.002331	1	chr4:47407087-47407651	Tgfbr1
GO Biological Process	GO:0033490	cholesterol biosynthetic process via lathosterol	270	0.0262321	1	1	37.621	0.0265809	1	0.000101843	0.00383142	427	0.0200514	1	0.614691	49.8718	0.0200514	1	1	0.002331	1	chr9:42272588-42273176	Sc5d
GO Biological Process	GO:0061355	Wnt protein secretion	327	0.0329174	1	1	29.8782	0.0334692	1	0.000128235	0.00383142	427	0.0200514	1	0.614691	49.8718	0.0200514	1	1	0.002331	1	chr3:159724364-159724906	Wls
GO Biological Process	GO:0045112	integrin biosynthetic process	370	0.0392071	1	1	25.0042	0.0399933	1	0.000153231	0.00383142	427	0.0200514	1	0.614691	49.8718	0.0200514	1	1	0.002331	1	chr2:27721528-27722075	Col5a1
GO Biological Process	GO:1901962	S-adenosyl-L-methionine transmembrane transport	376	0.0396929	1	1	24.6919	0.040499	1	0.000155169	0.00383142	427	0.0200514	1	0.614691	49.8718	0.0200514	1	1	0.002331	1	chr6:94574410-94574940	Slc25a26
GO Biological Process	GO:0003142	cardiogenic plate morphogenesis	382	0.0405078	1	1	24.1851	0.0413478	1	0.000158421	0.00383142	427	0.0200514	1	0.614691	49.8718	0.0200514	1	1	0.002331	1	chr1:4768293-4768839	Sox17
GO Biological Process	GO:0060807	regulation of transcription from RNA polymerase II promoter involved in definitive endodermal cell fate specification	382	0.0405078	1	1	24.1851	0.0413478	1	0.000158421	0.00383142	427	0.0200514	1	0.614691	49.8718	0.0200514	1	1	0.002331	1	chr1:4768293-4768839	Sox17
GO Biological Process	GO:0045210	FasL biosynthetic process	428	0.0467899	1	1	20.87	0.0479156	1	0.000183585	0.00383142	427	0.0200514	1	0.614691	49.8718	0.0200514	1	1	0.002331	1	chr10:111549986-111550520	Phlda1
GO Biological Process	GO:0090291	negative regulation of osteoclast proliferation	447	0.0480385	1	1	20.3145	0.049226	1	0.000188605	0.00383142	427	0.0200514	1	0.614691	49.8718	0.0200514	1	1	0.002331	1	chr2:113648059-113648592	Grem1
GO Biological Process	GO:0050653	chondroitin sulfate proteoglycan biosynthetic process, polysaccharide chain biosynthetic process	458	0.0491688	1	1	19.8358	0.0504138	1	0.000193157	0.00383142	427	0.0200514	1	0.614691	49.8718	0.0200514	1	1	0.002331	1	chr8:68387494-68388049	Csgalnact1
GO Biological Process	GO:0039521	suppression by virus of host autophagy	467	0.0501524	1	1	19.4369	0.0514486	1	0.000197121	0.00383142	427	0.0200514	1	0.614691	49.8718	0.0200514	1	1	0.002331	1	chr6:114888880-114889410	Atg7
GO Biological Process	GO:0034727	piecemeal microautophagy of nucleus	467	0.0501524	1	1	19.4369	0.0514486	1	0.000197121	0.00383142	427	0.0200514	1	0.614691	49.8718	0.0200514	1	1	0.002331	1	chr6:114888880-114889410	Atg7
GO Biological Process	GO:0090157	negative regulation of sphingolipid biosynthesis involved in cellular sphingolipid homeostasis	467	0.0501524	1	1	19.4369	0.0514486	1	0.000197121	0.00383142	427	0.0200514	1	0.614691	49.8718	0.0200514	1	1	0.002331	1	chr6:114888880-114889410	Atg7
GO Biological Process	GO:1904878	negative regulation of calcium ion transmembrane transport via high voltage-gated calcium channel	484	0.0521392	1	1	18.6769	0.0535421	1	0.000205142	0.00383142	427	0.0200514	1	0.614691	49.8718	0.0200514	1	1	0.002331	1	chr2:77456476-77457003	Sestd1
GO Biological Process	GO:1902082	positive regulation of calcium ion import into sarcoplasmic reticulum	491	0.0530732	1	1	18.3393	0.0545278	1	0.000208919	0.00383142	427	0.0200514	1	0.614691	49.8718	0.0200514	1	1	0.002331	1	chr3:63554828-63555345	Gm34302
GO Biological Process	GO:0018022	peptidyl-lysine methylation	90	0.00526132	1	0.76523	3.83641	1.56396	6	0.0059922	0.0229885	481	0.0202513	1	0.551121	3.19691	1.56401	5	78	0.011655	0.0641026	chr10:36791770-36792368,chr10:37095863-37096424,chr18:53538303-53538848,chr1:189754893-189755478,chr6:107721910-107722487,chr6:47658974-47659501	Ezh2,Hdac2,Prdm6,Setmar,Smyd2
GO Biological Process	GO:0061097	regulation of protein tyrosine kinase activity	160	0.0140154	1	1	3.09801	1.93673	6	0.00742041	0.0229885	481	0.0202513	1	0.551121	3.19691	1.56401	5	78	0.011655	0.0641026	chr19:56919667-56920223,chr1:77258741-77259271,chr2:113648059-113648592,chr2:167729914-167730444,chr2:167834514-167835023,chr6:86180500-86181064	Afap1l2,Epha4,Grem1,Ptpn1,Tgfa
GO Biological Process	GO:0070201	regulation of establishment of protein localization	237	0.0221391	1	1	1.52383	17.0623	26	0.0653726	0.0996169	489	0.0210964	1	0.564727	1.56461	15.3393	24	765	0.0559441	0.0313725	chr10:69924330-69924853,chr12:71821601-71822173,chr12:73814812-73815400,chr13:102372672-102373219,chr13:70234299-70234825,chr13:96574065-96574653,chr14:30559292-30559865,chr14:8335840-8336386,chr15:32437643-32438222,chr15:32718648-32719201,chr15:89169377-89169896,chr1:15621718-15622295,chr1:189754893-189755478,chr1:69467904-69468476,chr1:85647671-85648255,chr2:113648059-113648592,chr2:167729914-1…	Ank3,Arntl,Atg7,Cib1,Dab2ip,Dact1,Erbb4,Grem1,Hif1a,Hmgcr,Ice1,Ifih1,Mapk11,Oit1,Pik3r1,Prkcd,Ptpn1,Ptpn14,Sema5a,Sh3glb1,Sp100,Terf1,Tgfbr1,Wls
GO Biological Process	GO:0032007	negative regulation of TOR signaling	302	0.0301759	1	1	3.44436	1.16132	4	0.0044495	0.0153257	491	0.0215682	1	0.575006	3.76391	1.06272	4	53	0.00932401	0.0754717	chr12:73814812-73815400,chr15:55106409-55106921,chr1:104986072-104986602,chr7:113201590-113202107	Arntl,Deptor,Hif1a,Rnf152
GO Biological Process	GO:0044710	single-organism metabolic process	354	0.0364959	1	1	1.2189	58.2492	71	0.223177	0.272031	494	0.0215986	1	0.572319	1.25174	60.7157	76	3028	0.177156	0.0250991	chr10:19956625-19957207,chr10:24617753-24618274,chr10:36791770-36792368,chr10:61715034-61715579,chr11:11892917-11893472,chr11:72142838-72143371,chr12:117430760-117431308,chr12:119358136-119358707,chr12:73814812-73815400,chr12:77089700-77090260,chr12:92379105-92379674,chr13:102372672-102373219,chr13:45480798-45481322,chr13:63280329-63280839,chr13:96574065-96574653,chr14:30559292-30559865,chr14:541…	Acpp,Acsl1,Adamts3,Aifm2,Alg2,Atp5g3,B3gat1,Bckdhb,Cbr4,Ch25h,Col4a3bp,Col5a1,Cox4i2,Cox7b2,Csgalnact1,Ctbs,Cyp4x1,Dab2ip,Dad1,Dctd,Ddc,Efl1,Elovl4,Enpp1,Erbb4,Etnk1,Fbp1,Fgf12,Fggy,Fignl1,Fth1,Fut8,Galnt18,Gc,Ggh,Ggta1,Gm10358,Gmpr,Gucy2f,Haao,Hif1a,Hmgcr,Hs3st5,Id1,Itgb8,Map3k15,Map3k4,Map3k5,Map7,Mapk11,Nr3c1,Nudt18,P3h2,Pde4b,Pde7a,Pdia4,Pdpn,Pik3r1,Plcb4,Plch1,Ptpn1,Ptprn2,Qsox2,Rhbdd1,Rpe65…
GO Biological Process	GO:0031023	microtubule organizing center organization	41	0.0017383	1	0.554984	4.8192	1.24502	6	0.00477019	0.0229885	500	0.0223332	1	0.584683	3.11699	1.60411	5	80	0.011655	0.0625	chr18:53538303-53538848,chr18:77606264-77606848,chr3:146260130-146260715,chr3:146405813-146406409,chr7:99143239-99143788,chr9:15527721-15528265	Cep120,Deup1,Haus1,Ssx2ip,Uvrag
GO Biological Process	GO:0000165	MAPK cascade	438	0.0471205	1	1	1.92692	4.67066	9	0.0178953	0.0344828	505	0.0230081	1	0.596389	2.31962	3.44884	8	172	0.018648	0.0465116	chr10:19956625-19957207,chr15:89169377-89169896,chr16:27457273-27457842,chr17:12327667-12328205,chr17:84070549-84071088,chr2:167729914-167730444,chr2:167834514-167835023,chr2:35544638-35545186,chrX:159963062-159963646	Dab2ip,Fgf12,Map3k15,Map3k4,Map3k5,Mapk11,Ptpn1,Zfp36l2
GO Biological Process	GO:1903827	regulation of cellular protein localization	255	0.0247056	1	1	1.59543	13.1626	21	0.0504313	0.0804598	507	0.0230551	1	0.595249	1.65369	11.4895	19	573	0.044289	0.0331588	chr10:69924330-69924853,chr12:71821601-71822173,chr13:102372672-102373219,chr13:70234299-70234825,chr14:30559292-30559865,chr15:32437643-32438222,chr15:32718648-32719201,chr18:65023594-65024146,chr1:131228204-131228752,chr1:15621718-15622295,chr1:189754893-189755478,chr1:69467904-69468476,chr1:85647671-85648255,chr2:113648059-113648592,chr2:167729914-167730444,chr2:167834514-167835023,chr2:355446…	Ank3,Cib1,Dab2ip,Dact1,Erbb4,Grem1,Ice1,Nedd4l,Pik3r1,Prkcd,Ptpn1,Ptpn14,Rassf5,Sema5a,Sh3glb1,Sp100,Terf1,Tgfbr1,Trim29
GO Biological Process	GO:0035413	positive regulation of catenin import into nucleus	191	0.0177899	1	1	5.5176	0.543714	3	0.0020832	0.0114942	508	0.0231794	1	0.597279	8.31197	0.240617	2	12	0.00466201	0.166667	chr12:71821601-71822173,chr15:32437643-32438222,chr15:32718648-32719201	Dact1,Sema5a
GO Biological Process	GO:0036295	cellular response to increased oxygen levels	318	0.0318269	1	1	7.2273	0.276729	2	0.00106026	0.00766283	508	0.0231794	1	0.597279	8.31197	0.240617	2	12	0.00466201	0.166667	chr19:34441968-34442496,chr6:114888880-114889410	Atg7,Fas
GO Biological Process	GO:0043170	macromolecule metabolic process	414	0.0443956	1	1	1.11963	118.789	133	0.455129	0.509579	517	0.0236459	1	0.598694	1.14682	132.54	152	6610	0.354312	0.0229955	chr10:111549986-111550520,chr10:19956625-19957207,chr10:24617753-24618274,chr10:36791770-36792368,chr10:37095863-37096424,chr10:61203843-61204395,chr10:61715034-61715579,chr10:83984862-83985446,chr11:36221228-36221742,chr11:63914279-63914806,chr11:71764119-71764694,chr11:96837130-96837682,chr12:107758432-107758948,chr12:117430760-117431308,chr12:119358136-119358707,chr12:30578017-30578591,chr12:5…	Adamts14,Adamts3,Aipl1,Akirin2,Alg2,Alpk2,Arntl,Asxl3,Atg7,Aurkc,B3gat1,Barhl2,Bcl11b,Camk1g,Casp12,Cebpb,Celf2,Celf4,Cenpu,Col3a1,Col5a1,Commd8,Crbn,Csgalnact1,Ctbs,Ctgf,Ctnnd2,Cwc22,Dab2ip,Dad1,Dcp1b,Ddi2,Dlx1,Dscc1,Efl1,Eif2d,Eif4g2,Enpp1,Epha4,Epha7,Erbb4,Erp44,Ezh2,Fancc,Fap,Fas,Fbxl7,Fgf12,Fkbp14,Fmn1,Foxc1,Fut8,Galnt18,Ggh,Ggta1,Gm4858,Grhl2,Gucy2f,Hdac2,Helt,Hif1a,Hopx,Hs3st3b1,Hs3st5,Ice…
GO Biological Process	GO:1902893	regulation of pri-miRNA transcription from RNA polymerase II promoter	291	0.0289257	1	1	3.4913	1.14571	4	0.00438968	0.0153257	518	0.0237516	1	0.60021	4.8263	0.621594	3	31	0.00699301	0.0967742	chr10:36791770-36792368,chr10:37095863-37096424,chr12:73814812-73815400,chr4:95389614-95390204	Hdac2,Hif1a,Jun
GO Biological Process	GO:0032233	positive regulation of actin filament bundle assembly	341	0.0348803	1	1	3.28713	1.21687	4	0.00466233	0.0153257	522	0.0243555	1	0.610753	3.62704	1.10283	4	55	0.00932401	0.0727273	chr10:24617753-24618274,chr2:152739231-152739800,chr4:47407087-47407651,chr5:115525818-115526350	Ctgf,Id1,Pxn,Tgfbr1
GO Biological Process	GO:0007162	negative regulation of cell adhesion	360	0.037264	1	1	1.75391	7.412	13	0.0283984	0.0498084	524	0.0247221	1	0.617581	2.06082	4.85244	10	242	0.02331	0.0413223	chr13:102372672-102373219,chr14:30559292-30559865,chr15:32437643-32438222,chr15:32718648-32719201,chr15:89169377-89169896,chr17:12327667-12328205,chr18:55259797-55260332,chr2:167729914-167730444,chr2:167834514-167835023,chr3:9715619-9716209,chr6:116829315-116829841,chr6:117072126-117072662,chr6:31660588-31661158	Cebpb,Cxcl12,Pag1,Pik3r1,Plg,Plxnb2,Podxl,Prkcd,Sema5a,Zfp608
GO Biological Process	GO:0051262	protein tetramerization	147	0.0118566	1	1	2.88353	2.42758	7	0.00930108	0.0268199	528	0.0254319	1	0.630499	2.44128	2.86735	7	143	0.016317	0.0489511	chr13:63280329-63280839,chr13:96574065-96574653,chr16:26041192-26041754,chr2:27721528-27722075,chr3:96245920-96246440,chr8:61275430-61276027,chr9:104361375-104361959	Acpp,Cbr4,Fbp1,Hist2h3c1,Hmgcr,Rxra,Trp63
GO Biological Process	GO:0061013	regulation of mRNA catabolic process	372	0.0393023	1	1	4.03948	0.74267	3	0.00284548	0.0114942	530	0.0258285	1	0.637914	4.67548	0.641645	3	32	0.00699301	0.09375	chr17:84070549-84071088,chr1:135865550-135866110,chr7:123110113-123110629	Pkp1,Tnrc6a,Zfp36l2
GO Biological Process	GO:0032880	regulation of protein localization	325	0.0328068	1	1	1.41289	21.9409	31	0.0840648	0.118774	536	0.0265659	1	0.648783	1.46385	19.8108	29	988	0.0675991	0.0293522	chr10:69924330-69924853,chr12:71821601-71822173,chr12:73814812-73815400,chr13:102372672-102373219,chr13:70234299-70234825,chr13:96574065-96574653,chr14:30559292-30559865,chr14:8335840-8336386,chr15:32437643-32438222,chr15:32718648-32719201,chr15:89169377-89169896,chr17:13421627-13422205,chr18:53538303-53538848,chr18:65023594-65024146,chr1:131228204-131228752,chr1:15621718-15622295,chr1:189754893-…	Afdn,Ank3,Arntl,Atg7,Cep120,Cib1,Dab2ip,Dact1,Erbb4,Grem1,Hif1a,Hmgcr,Ice1,Ifih1,Mapk11,Nedd4l,Oit1,Pik3r1,Prkcd,Ptpn1,Ptpn14,Rassf5,Sema5a,Sh3glb1,Sp100,Terf1,Tgfbr1,Trim29,Wls
GO Biological Process	GO:0051223	regulation of protein transport	286	0.0276995	1	1	1.5067	16.5925	25	0.0635728	0.0957854	537	0.026656	1	0.649771	1.54589	14.8781	23	742	0.0536131	0.0309973	chr10:69924330-69924853,chr12:71821601-71822173,chr12:73814812-73815400,chr13:102372672-102373219,chr13:70234299-70234825,chr13:96574065-96574653,chr14:30559292-30559865,chr14:8335840-8336386,chr15:32437643-32438222,chr15:32718648-32719201,chr15:89169377-89169896,chr1:189754893-189755478,chr1:69467904-69468476,chr1:85647671-85648255,chr2:113648059-113648592,chr2:167729914-167730444,chr2:167834514…	Ank3,Arntl,Atg7,Cib1,Dab2ip,Dact1,Erbb4,Grem1,Hif1a,Hmgcr,Ice1,Ifih1,Mapk11,Oit1,Pik3r1,Prkcd,Ptpn1,Ptpn14,Sema5a,Sh3glb1,Sp100,Tgfbr1,Wls
GO Biological Process	GO:0070734	histone H3-K27 methylation	32	0.00130362	1	0.533261	14.298	0.209819	3	0.000803904	0.0114942	538	0.0270354	1	0.657794	7.67258	0.260668	2	13	0.00466201	0.153846	chr10:36791770-36792368,chr10:37095863-37096424,chr6:47658974-47659501	Ezh2,Hdac2
GO Biological Process	GO:0032365	intracellular lipid transport	231	0.0215004	1	1	8.94606	0.223562	2	0.00085656	0.00766283	538	0.0270354	1	0.657794	7.67258	0.260668	2	13	0.00466201	0.153846	chr13:96574065-96574653,chr6:54592956-54593520	Col4a3bp,Plekha8
GO Biological Process	GO:1903053	regulation of extracellular matrix organization	226	0.021073	1	1	3.85791	1.03683	4	0.00397253	0.0153257	548	0.0279996	1	0.668822	4.5338	0.661697	3	33	0.00699301	0.0909091	chr15:32437643-32438222,chr15:32718648-32719201,chr2:62606640-62607160,chr4:143296897-143297484	Fap,Pdpn,Sema5a
GO Biological Process	GO:0016571	histone methylation	107	0.00867292	1	1	3.44589	1.74121	6	0.00667129	0.0229885	551	0.0281301	1	0.668281	2.93364	1.70437	5	85	0.011655	0.0588235	chr10:36791770-36792368,chr10:37095863-37096424,chr18:53538303-53538848,chr1:189754893-189755478,chr6:107721910-107722487,chr6:47658974-47659501	Ezh2,Hdac2,Prdm6,Setmar,Smyd2
GO Biological Process	GO:0043506	regulation of JUN kinase activity	482	0.0521033	1	1	2.26162	2.65297	6	0.0101646	0.0229885	551	0.0281301	1	0.668281	2.93364	1.70437	5	85	0.011655	0.0588235	chr10:19956625-19957207,chr17:12327667-12328205,chr1:77258741-77259271,chr2:167729914-167730444,chr2:167834514-167835023,chr2:35544638-35545186	Dab2ip,Epha4,Map3k4,Map3k5,Ptpn1
GO Biological Process	GO:0009117	nucleotide metabolic process	235	0.0220954	1	1	1.79586	8.35254	15	0.0320021	0.0574713	553	0.0282055	1	0.66765	1.73568	8.64216	15	431	0.034965	0.0348028	chr10:24617753-24618274,chr11:11892917-11893472,chr13:45480798-45481322,chr13:96574065-96574653,chr14:70585566-70586103,chr17:84070549-84071088,chr2:152739231-152739800,chr2:74409748-74410335,chr3:19509160-19509741,chr4:102297495-102298039,chr7:82752025-82752581,chr8:48027344-48027885,chr8:75272186-75272714,chr9:104361375-104361959,chrX:142200321-142200855	Acpp,Atp5g3,Cox4i2,Dctd,Efl1,Enpp1,Fignl1,Gm10358,Gmpr,Gucy2f,Haao,Hmgcr,Nudt18,Pde4b,Pde7a
GO Biological Process	GO:1903533	regulation of protein targeting	355	0.0366598	1	1	1.80757	6.63873	12	0.0254357	0.045977	561	0.0295364	1	0.689184	1.92488	5.71465	11	285	0.025641	0.0385965	chr10:69924330-69924853,chr12:71821601-71822173,chr13:102372672-102373219,chr14:30559292-30559865,chr15:32437643-32438222,chr15:32718648-32719201,chr1:69467904-69468476,chr2:113648059-113648592,chr2:35544638-35545186,chr3:144608334-144608860,chr4:47407087-47407651,chr7:80191360-80191911	Ank3,Cib1,Dab2ip,Dact1,Erbb4,Grem1,Pik3r1,Prkcd,Sema5a,Sh3glb1,Tgfbr1
GO Biological Process	GO:0010507	negative regulation of autophagy	288	0.0284262	1	1	3.51076	1.13936	4	0.00436535	0.0153257	565	0.0305563	1	0.707932	3.38114	1.18303	4	59	0.00932401	0.0677966	chr15:30762911-30763431,chr3:88564021-88564617,chr6:114888880-114889410,chr7:111478098-111478636	Atg7,Dap,Eif4g2,Ubqln4
GO Biological Process	GO:0032922	circadian regulation of gene expression	308	0.0311525	1	1	2.88787	1.73138	5	0.00663363	0.0191571	565	0.0305563	1	0.707932	3.38114	1.18303	4	59	0.00932401	0.0677966	chr10:36791770-36792368,chr10:37095863-37096424,chr3:94371589-94372111,chr7:113201590-113202107,chr8:108797943-108798528	Arntl,Hdac2,Rorc,Zfhx3
GO Biological Process	GO:0001946	lymphangiogenesis	415	0.0449077	1	1	5.97115	0.334944	2	0.00128331	0.00766283	570	0.0311293	1	0.714882	7.12454	0.28072	2	14	0.00466201	0.142857	chr1:189754893-189755478,chr4:143296897-143297484	Pdpn,Ptpn14
GO Biological Process	GO:0042594	response to starvation	459	0.0492906	1	1	2.004	3.99201	8	0.015295	0.0306513	576	0.0316874	1	0.720119	2.18019	3.66941	8	183	0.018648	0.0437159	chr10:19956625-19957207,chr15:30762911-30763431,chr19:34441968-34442496,chr1:104986072-104986602,chr3:144608334-144608860,chr4:95389614-95390204,chr6:114888880-114889410,chr7:123110113-123110629	Atg7,Dap,Fas,Jun,Map3k5,Rnf152,Sh3glb1,Tnrc6a
GO Biological Process	GO:0006986	response to unfolded protein	95	0.00610034	1	0.840562	3.71763	1.61393	6	0.00618364	0.0229885	579	0.0320259	1	0.724041	2.83363	1.76452	5	88	0.011655	0.0568182	chr1:82554223-82554734,chr2:167729914-167730444,chr2:167834514-167835023,chr2:35544638-35545186,chr4:48225146-48225683,chr9:5356679-5357253	Casp12,Dab2ip,Erp44,Ptpn1,Rhbdd1
GO Biological Process	GO:1901292	nucleoside phosphate catabolic process	396	0.0422265	1	1	3.08762	1.2955	4	0.00496358	0.0153257	582	0.0322386	1	0.725091	3.32479	1.20308	4	60	0.00932401	0.0666667	chr10:24617753-24618274,chr14:70585566-70586103,chr3:19509160-19509741,chr4:102297495-102298039	Enpp1,Nudt18,Pde4b,Pde7a
GO Biological Process	GO:0006753	nucleoside phosphate metabolic process	245	0.0230871	1	1	1.7857	8.40008	15	0.0321842	0.0574713	583	0.0324005	1	0.727483	1.70405	8.80257	15	439	0.034965	0.0341686	chr10:24617753-24618274,chr11:11892917-11893472,chr13:45480798-45481322,chr13:96574065-96574653,chr14:70585566-70586103,chr17:84070549-84071088,chr2:152739231-152739800,chr2:74409748-74410335,chr3:19509160-19509741,chr4:102297495-102298039,chr7:82752025-82752581,chr8:48027344-48027885,chr8:75272186-75272714,chr9:104361375-104361959,chrX:142200321-142200855	Acpp,Atp5g3,Cox4i2,Dctd,Efl1,Enpp1,Fignl1,Gm10358,Gmpr,Gucy2f,Haao,Hmgcr,Nudt18,Pde4b,Pde7a
GO Biological Process	GO:0051495	positive regulation of cytoskeleton organization	169	0.0148802	1	1	2.37844	3.78399	9	0.0144981	0.0344828	584	0.0325737	1	0.730119	2.16834	3.68946	8	184	0.018648	0.0434783	chr10:24617753-24618274,chr15:32437643-32438222,chr15:32718648-32719201,chr18:53538303-53538848,chr1:15621718-15622295,chr2:113648059-113648592,chr2:152739231-152739800,chr4:47407087-47407651,chr5:115525818-115526350	Cep120,Ctgf,Fmn1,Id1,Pxn,Sema5a,Terf1,Tgfbr1
GO Biological Process	GO:2001243	negative regulation of intrinsic apoptotic signaling pathway	13	0.000212209	1	0.213678	5.10288	1.56774	8	0.00600667	0.0306513	588	0.0333957	1	0.743452	2.80179	1.78458	5	89	0.011655	0.0561798	chr10:36791770-36792368,chr10:37095863-37096424,chr11:11892917-11893472,chr12:73814812-73815400,chr2:167729914-167730444,chr2:167834514-167835023,chr6:116829315-116829841,chr6:117072126-117072662	Cxcl12,Fignl1,Hdac2,Hif1a,Ptpn1
GO Biological Process	GO:0051222	positive regulation of protein transport	399	0.0424996	1	1	1.58722	10.7106	17	0.0410367	0.0651341	589	0.033683	1	0.748574	1.66239	9.62468	16	480	0.037296	0.0333333	chr10:69924330-69924853,chr12:71821601-71822173,chr12:73814812-73815400,chr13:102372672-102373219,chr13:70234299-70234825,chr14:30559292-30559865,chr15:32437643-32438222,chr15:32718648-32719201,chr15:89169377-89169896,chr1:69467904-69468476,chr2:113648059-113648592,chr2:62606640-62607160,chr3:144608334-144608860,chr3:159724364-159724906,chr4:47407087-47407651,chr6:114888880-114889410,chr7:8019136…	Ank3,Atg7,Cib1,Dact1,Erbb4,Grem1,Hif1a,Ice1,Ifih1,Mapk11,Pik3r1,Prkcd,Sema5a,Sh3glb1,Tgfbr1,Wls
GO Biological Process	GO:0070301	cellular response to hydrogen peroxide	496	0.0533934	1	1	2.85435	1.40137	4	0.00536923	0.0153257	590	0.0339742	1	0.753767	3.27028	1.22314	4	61	0.00932401	0.0655738	chr10:19956625-19957207,chr14:30559292-30559865,chr6:47658974-47659501,chr9:5356679-5357253	Ezh2,Map3k5,Pdgfd,Prkcd
GO Biological Process	GO:0044257	cellular protein catabolic process	171	0.0151546	1	1	1.79914	9.44894	17	0.0362028	0.0651341	591	0.0341613	1	0.756636	1.63042	10.4267	17	520	0.039627	0.0326923	chr12:5337239-5337779,chr13:45480798-45481322,chr15:26875588-26876136,chr17:12327667-12328205,chr18:65023594-65024146,chr18:77606264-77606848,chr2:35544638-35545186,chr2:62606640-62607160,chr3:58810196-58810777,chr3:93130324-93130870,chr5:33372662-33373210,chr5:74792046-74792624,chr6:107494388-107494952,chr7:113201590-113202107,chr7:123110113-123110629,chr7:63752040-63752602,chr7:6918077-6918645	Arntl,Crbn,Dab2ip,Fap,Fbxl7,Gm4858,Klhl29,Lnx1,Maea,Mylip,Nedd4l,Otud7a,Plg,Rbbp6,Rnf165,Siah2,Usp29
GO Biological Process	GO:0006664	glycolipid metabolic process	280	0.0273523	1	1	2.99218	1.67102	5	0.00640238	0.0191571	595	0.0348014	1	0.765631	2.77066	1.80463	5	90	0.011655	0.0555556	chr10:19956625-19957207,chr12:119358136-119358707,chr16:58454358-58454931,chr2:35544638-35545186,chr7:74315968-74316520	Ggta1,Itgb8,Map7,St3gal6,St8sia2
GO Biological Process	GO:0071482	cellular response to light stimulus	319	0.0318544	1	1	2.87025	1.74201	5	0.00667437	0.0191571	595	0.0348014	1	0.765631	2.77066	1.80463	5	90	0.011655	0.0555556	chr13:102372672-102373219,chr16:26041192-26041754,chr1:82554223-82554734,chr6:115927872-115928431,chr7:64751351-64751940	Nsmce3,Pik3r1,Rhbdd1,Rho,Trp63
GO Biological Process	GO:0044246	regulation of multicellular organismal metabolic process	390	0.041322	1	1	3.95818	0.757925	3	0.00290393	0.0114942	599	0.035075	1	0.766498	4.15598	0.721851	3	36	0.00699301	0.0833333	chr10:24617753-24618274,chr13:81155181-81155751,chr2:62606640-62607160	Arrdc3,Ctgf,Fap
GO Biological Process	GO:0061029	eyelid development in camera-type eye	412	0.0439867	1	1	3.85859	0.777485	3	0.00297887	0.0114942	602	0.0354501	1	0.770833	6.64957	0.300771	2	15	0.00466201	0.133333	chr10:36791770-36792368,chr10:37095863-37096424,chr4:95389614-95390204	Hdac2,Jun
GO Biological Process	GO:0007254	JNK cascade	351	0.0364428	1	1	2.76526	1.80815	5	0.00692776	0.0191571	611	0.0357632	1	0.766187	3.21753	1.24319	4	62	0.00932401	0.0645161	chr10:19956625-19957207,chr16:27457273-27457842,chr2:167729914-167730444,chr2:167834514-167835023,chr2:35544638-35545186	Dab2ip,Fgf12,Map3k5,Ptpn1
GO Biological Process	GO:0022412	cellular process involved in reproduction in multicellular organism	335	0.0338917	1	1	1.82999	6.55743	12	0.0251242	0.045977	613	0.0357881	1	0.764219	1.86595	5.89512	11	294	0.025641	0.037415	chr10:19956625-19957207,chr10:61203843-61204395,chr13:31876958-31877524,chr13:63280329-63280839,chr1:82554223-82554734,chr4:34522758-34523354,chr4:47407087-47407651,chr5:77156882-77157405,chr6:116829315-116829841,chr6:117072126-117072662,chr7:6918077-6918645,chr7:80191360-80191911	Aurkc,Cib1,Cxcl12,Fancc,Foxc1,Map7,Rhbdd1,Spaca1,Spink2,Tbata,Tgfbr1
GO Biological Process	GO:1903509	liposaccharide metabolic process	332	0.0336021	1	1	2.82828	1.76786	5	0.00677341	0.0191571	614	0.0362432	1	0.772676	2.74021	1.82468	5	91	0.011655	0.0549451	chr10:19956625-19957207,chr12:119358136-119358707,chr16:58454358-58454931,chr2:35544638-35545186,chr7:74315968-74316520	Ggta1,Itgb8,Map7,St3gal6,St8sia2
GO Biological Process	GO:0036498	IRE1-mediated unfolded protein response	34	0.00138195	1	0.53205	37.3036	0.0536142	2	0.000205418	0.00766283	630	0.0397017	1	0.824913	24.9359	0.0401028	1	2	0.002331	0.5	chr2:167729914-167730444,chr2:167834514-167835023	Ptpn1
GO Biological Process	GO:1900170	negative regulation of glucocorticoid mediated signaling pathway	61	0.00348582	1	0.748023	23.2385	0.0860641	2	0.000329748	0.00766283	630	0.0397017	1	0.824913	24.9359	0.0401028	1	2	0.002331	0.5	chr18:39086502-39087029,chr18:39187707-39188235	Nr3c1
GO Biological Process	GO:1990264	peptidyl-tyrosine dephosphorylation involved in inactivation of protein kinase activity	84	0.00473069	1	0.737199	19.852	0.100745	2	0.000385998	0.00766283	630	0.0397017	1	0.824913	24.9359	0.0401028	1	2	0.002331	0.5	chr2:167729914-167730444,chr2:167834514-167835023	Ptpn1
GO Biological Process	GO:0007113	endomitotic cell cycle	101	0.00751308	1	0.973725	132.602	0.00754134	1	2.89e-05	0.00383142	630	0.0397017	1	0.824913	24.9359	0.0401028	1	2	0.002331	0.5	chr7:80191360-80191911	Cib1
GO Biological Process	GO:0032218	riboflavin transport	151	0.0132215	1	1	75.135	0.0133094	1	5.1e-05	0.00383142	630	0.0397017	1	0.824913	24.9359	0.0401028	1	2	0.002331	0.5	chr2:151983963-151984541	Slc52a3
GO Biological Process	GO:0048822	enucleate erythrocyte development	153	0.0134565	1	1	73.8146	0.0135475	1	5.19e-05	0.00383142	630	0.0397017	1	0.824913	24.9359	0.0401028	1	2	0.002331	0.5	chr5:33372662-33373210	Maea
GO Biological Process	GO:0046166	glyceraldehyde-3-phosphate biosynthetic process	162	0.0140798	1	1	70.5245	0.0141795	1	5.43e-05	0.00383142	630	0.0397017	1	0.824913	24.9359	0.0401028	1	2	0.002331	0.5	chr14:30559292-30559865	Tkt
GO Biological Process	GO:1901731	positive regulation of platelet aggregation	178	0.0159879	1	1	62.0478	0.0161166	1	6.17e-05	0.00383142	630	0.0397017	1	0.824913	24.9359	0.0401028	1	2	0.002331	0.5	chr4:143296897-143297484	Pdpn
GO Biological Process	GO:1904400	response to Thyroid stimulating hormone	181	0.0164345	1	1	60.3483	0.0165705	1	6.35e-05	0.00383142	630	0.0397017	1	0.824913	24.9359	0.0401028	1	2	0.002331	0.5	chr5:115525818-115526350	Rplp0
GO Biological Process	GO:0046056	dADP metabolic process	199	0.0186104	1	1	53.2339	0.018785	1	7.2e-05	0.00383142	630	0.0397017	1	0.824913	24.9359	0.0401028	1	2	0.002331	0.5	chr14:70585566-70586103	Nudt18
GO Biological Process	GO:0046066	dGDP metabolic process	199	0.0186104	1	1	53.2339	0.018785	1	7.2e-05	0.00383142	630	0.0397017	1	0.824913	24.9359	0.0401028	1	2	0.002331	0.5	chr14:70585566-70586103	Nudt18
GO Biological Process	GO:0072615	interleukin-17 secretion	209	0.019656	1	1	50.3753	0.019851	1	7.61e-05	0.00383142	630	0.0397017	1	0.824913	24.9359	0.0401028	1	2	0.002331	0.5	chr3:94371589-94372111	Rorc
GO Biological Process	GO:0016260	selenocysteine biosynthetic process	230	0.0214994	1	1	46.0131	0.0217329	1	8.33e-05	0.00383142	630	0.0397017	1	0.824913	24.9359	0.0401028	1	2	0.002331	0.5	chr2:4829534-4830130	Sephs1
GO Biological Process	GO:1902044	regulation of Fas signaling pathway	248	0.0235037	1	1	42.0464	0.0237832	1	9.11e-05	0.00383142	630	0.0397017	1	0.824913	24.9359	0.0401028	1	2	0.002331	0.5	chr1:85647671-85648255	Sp100
GO Biological Process	GO:0036337	Fas signaling pathway	259	0.0251298	1	1	39.2932	0.0254497	1	9.75e-05	0.00383142	630	0.0397017	1	0.824913	24.9359	0.0401028	1	2	0.002331	0.5	chr19:34441968-34442496	Fas
GO Biological Process	GO:0051490	negative regulation of filopodium assembly	268	0.0261593	1	1	37.727	0.0265062	1	0.000101556	0.00383142	630	0.0397017	1	0.824913	24.9359	0.0401028	1	2	0.002331	0.5	chr14:30559292-30559865	Prkcd
GO Biological Process	GO:0048241	epinephrine transport	279	0.0271504	1	1	36.3315	0.0275243	1	0.000105457	0.00383142	630	0.0397017	1	0.824913	24.9359	0.0401028	1	2	0.002331	0.5	chr15:74960676-74961219	Ly6e
GO Biological Process	GO:0021893	cerebral cortex GABAergic interneuron fate commitment	314	0.0317876	1	1	30.958	0.0323018	1	0.000123762	0.00383142	630	0.0397017	1	0.824913	24.9359	0.0401028	1	2	0.002331	0.5	chr2:71474169-71474711	Dlx1
GO Biological Process	GO:1902871	positive regulation of amacrine cell differentiation	314	0.0317876	1	1	30.958	0.0323018	1	0.000123762	0.00383142	630	0.0397017	1	0.824913	24.9359	0.0401028	1	2	0.002331	0.5	chr2:71474169-71474711	Dlx1
GO Biological Process	GO:1904211	membrane protein proteolysis involved in retrograde protein transport, ER to cytosol	328	0.0329207	1	1	29.8752	0.0334726	1	0.000128248	0.00383142	630	0.0397017	1	0.824913	24.9359	0.0401028	1	2	0.002331	0.5	chr1:82554223-82554734	Rhbdd1
GO Biological Process	GO:0036333	hepatocyte homeostasis	346	0.0356015	1	1	27.5876	0.0362482	1	0.000138882	0.00383142	630	0.0397017	1	0.824913	24.9359	0.0401028	1	2	0.002331	0.5	chr6:47658974-47659501	Ezh2
GO Biological Process	GO:1904772	response to tetrachloromethane	346	0.0356015	1	1	27.5876	0.0362482	1	0.000138882	0.00383142	630	0.0397017	1	0.824913	24.9359	0.0401028	1	2	0.002331	0.5	chr6:47658974-47659501	Ezh2
GO Biological Process	GO:0045994	positive regulation of translational initiation by iron	353	0.0364704	1	1	26.9183	0.0371494	1	0.000142335	0.00383142	630	0.0397017	1	0.824913	24.9359	0.0401028	1	2	0.002331	0.5	chr2:27721528-27722075	Rxra
GO Biological Process	GO:0097111	endoplasmic reticulum-Golgi intermediate compartment organization	359	0.0369451	1	1	26.566	0.0376421	1	0.000144223	0.00383142	630	0.0397017	1	0.824913	24.9359	0.0401028	1	2	0.002331	0.5	chr4:48225146-48225683	Stx17
GO Biological Process	GO:0060796	regulation of transcription involved in primary germ layer cell fate commitment	395	0.0422249	1	1	23.1811	0.0431387	1	0.000165282	0.00383142	630	0.0397017	1	0.824913	24.9359	0.0401028	1	2	0.002331	0.5	chr1:4768293-4768839	Sox17
GO Biological Process	GO:0052314	phytoalexin metabolic process	400	0.0426715	1	1	22.9331	0.0436051	1	0.000167069	0.00383142	630	0.0397017	1	0.824913	24.9359	0.0401028	1	2	0.002331	0.5	chr11:11892917-11893472	Ddc
GO Biological Process	GO:0033076	isoquinoline alkaloid metabolic process	400	0.0426715	1	1	22.9331	0.0436051	1	0.000167069	0.00383142	630	0.0397017	1	0.824913	24.9359	0.0401028	1	2	0.002331	0.5	chr11:11892917-11893472	Ddc
GO Biological Process	GO:0038044	transforming growth factor-beta secretion	426	0.0466286	1	1	20.944	0.0477464	1	0.000182936	0.00383142	630	0.0397017	1	0.824913	24.9359	0.0401028	1	2	0.002331	0.5	chr2:60855005-60855563	Itgb6
GO Biological Process	GO:2000043	regulation of cardiac cell fate specification	433	0.0469915	1	1	20.7783	0.048127	1	0.000184395	0.00383142	630	0.0397017	1	0.824913	24.9359	0.0401028	1	2	0.002331	0.5	chr1:4768293-4768839	Sox17
GO Biological Process	GO:0007509	mesoderm migration involved in gastrulation	477	0.0512786	1	1	18.9988	0.0526348	1	0.000201666	0.00383142	630	0.0397017	1	0.824913	24.9359	0.0401028	1	2	0.002331	0.5	chr17:8366906-8367504	T
GO Biological Process	GO:1900155	negative regulation of bone trabecula formation	485	0.0524093	1	1	18.578	0.053827	1	0.000206234	0.00383142	630	0.0397017	1	0.824913	24.9359	0.0401028	1	2	0.002331	0.5	chr2:113648059-113648592	Grem1
GO Biological Process	GO:0036324	vascular endothelial growth factor receptor-2 signaling pathway	499	0.0537295	1	1	18.109	0.055221	1	0.000211575	0.00383142	630	0.0397017	1	0.824913	24.9359	0.0401028	1	2	0.002331	0.5	chr2:35544638-35545186	Dab2ip
GO Biological Process	GO:0071236	cellular response to antibiotic	167	0.0147819	1	1	5.92167	0.506613	3	0.00194105	0.0114942	700	0.0399871	1	0.747758	6.23397	0.320823	2	16	0.00466201	0.125	chr10:36791770-36792368,chr10:37095863-37096424,chr6:47658974-47659501	Ezh2,Hdac2
GO Biological Process	GO:0045618	positive regulation of keratinocyte differentiation	330	0.0334548	1	1	7.03175	0.284424	2	0.00108975	0.00766283	700	0.0399871	1	0.747758	6.23397	0.320823	2	16	0.00466201	0.125	chr12:73814812-73815400,chr13:31876958-31877524	Foxc1,Prkch
GO Biological Process	GO:0036303	lymph vessel morphogenesis	466	0.0500069	1	1	5.62067	0.355829	2	0.00136333	0.00766283	700	0.0399871	1	0.747758	6.23397	0.320823	2	16	0.00466201	0.125	chr1:189754893-189755478,chr4:143296897-143297484	Pdpn,Ptpn14
GO Biological Process	GO:1904951	positive regulation of establishment of protein localization	420	0.045867	1	1	1.57148	10.8178	17	0.0414477	0.0651341	708	0.0400429	1	0.740342	1.62515	9.84524	16	491	0.037296	0.0325866	chr10:69924330-69924853,chr12:71821601-71822173,chr12:73814812-73815400,chr13:102372672-102373219,chr13:70234299-70234825,chr14:30559292-30559865,chr15:32437643-32438222,chr15:32718648-32719201,chr15:89169377-89169896,chr1:69467904-69468476,chr2:113648059-113648592,chr2:62606640-62607160,chr3:144608334-144608860,chr3:159724364-159724906,chr4:47407087-47407651,chr6:114888880-114889410,chr7:8019136…	Ank3,Atg7,Cib1,Dact1,Erbb4,Grem1,Hif1a,Ice1,Ifih1,Mapk11,Pik3r1,Prkcd,Sema5a,Sh3glb1,Tgfbr1,Wls
GO Biological Process	GO:0031329	regulation of cellular catabolic process	365	0.0383943	1	1	1.74603	7.44545	13	0.0285266	0.0498084	717	0.0417145	1	0.761565	1.76537	6.79743	12	339	0.027972	0.0353982	chr10:61715034-61715579,chr12:71821601-71822173,chr13:45480798-45481322,chr14:30559292-30559865,chr17:84070549-84071088,chr1:135865550-135866110,chr1:77258741-77259271,chr2:167729914-167730444,chr2:167834514-167835023,chr2:35544638-35545186,chr3:88564021-88564617,chr6:114888880-114889410,chr7:123110113-123110629	Atg7,Dab2ip,Dact1,Epha4,Mylip,Pkp1,Prkcd,Ptpn1,Tnrc6a,Tysnd1,Ubqln4,Zfp36l2
GO Biological Process	GO:1902905	positive regulation of supramolecular fiber organization	205	0.019325	1	1	2.4176	3.30907	8	0.0126784	0.0306513	720	0.0427662	1	0.777513	2.18189	3.20823	7	160	0.016317	0.04375	chr10:24617753-24618274,chr15:32437643-32438222,chr15:32718648-32719201,chr1:15621718-15622295,chr2:113648059-113648592,chr2:152739231-152739800,chr4:47407087-47407651,chr5:115525818-115526350	Ctgf,Fmn1,Id1,Pxn,Sema5a,Terf1,Tgfbr1
GO Biological Process	GO:0031424	keratinization	138	0.0112326	1	1	6.56778	0.456775	3	0.0017501	0.0114942	723	0.0429819	1	0.778192	3.83629	0.782005	3	39	0.00699301	0.0769231	chr3:92281141-92281675,chr3:93367172-93367691,chr4:142277464-142278060	Hrnr,Kazn,Sprr2a3
GO Biological Process	GO:0009150	purine ribonucleotide metabolic process	313	0.0316641	1	1	1.91153	5.75455	11	0.0220481	0.0421456	728	0.0437654	1	0.786936	1.80457	6.09563	11	304	0.025641	0.0361842	chr10:24617753-24618274,chr11:11892917-11893472,chr13:96574065-96574653,chr14:70585566-70586103,chr2:152739231-152739800,chr2:74409748-74410335,chr3:19509160-19509741,chr4:102297495-102298039,chr7:82752025-82752581,chr8:75272186-75272714,chrX:142200321-142200855	Atp5g3,Cox4i2,Efl1,Enpp1,Fignl1,Gm10358,Gucy2f,Hmgcr,Nudt18,Pde4b,Pde7a
GO Biological Process	GO:1900101	regulation of endoplasmic reticulum unfolded protein response	105	0.00838635	1	1	7.32267	0.409687	3	0.00156968	0.0114942	731	0.0447298	1	0.800976	5.86727	0.340874	2	17	0.00466201	0.117647	chr13:102372672-102373219,chr2:167729914-167730444,chr2:167834514-167835023	Pik3r1,Ptpn1
GO Biological Process	GO:0042711	maternal behavior	195	0.0182663	1	1	4.03259	0.991919	4	0.00380045	0.0153257	731	0.0447298	1	0.800976	5.86727	0.340874	2	17	0.00466201	0.117647	chr18:39086502-39087029,chr18:39187707-39188235,chr4:68955629-68956182,chr4:69195545-69196113	Brinp1,Nr3c1
GO Biological Process	GO:1903055	positive regulation of extracellular matrix organization	207	0.0194958	1	1	5.32672	0.563198	3	0.00215785	0.0114942	731	0.0447298	1	0.800976	5.86727	0.340874	2	17	0.00466201	0.117647	chr15:32437643-32438222,chr15:32718648-32719201,chr4:143296897-143297484	Pdpn,Sema5a
GO Biological Process	GO:0032801	receptor catabolic process	463	0.0498458	1	1	5.63092	0.355182	2	0.00136085	0.00766283	731	0.0447298	1	0.800976	5.86727	0.340874	2	17	0.00466201	0.117647	chr3:144608334-144608860,chr7:99143239-99143788	Sh3glb1,Uvrag
GO Biological Process	GO:0043407	negative regulation of MAP kinase activity	196	0.0182947	1	1	3.33061	1.50123	5	0.00575182	0.0191571	743	0.0455118	1	0.801816	2.97742	1.34345	4	67	0.00932401	0.0597015	chr13:96574065-96574653,chr14:30559292-30559865,chr2:167729914-167730444,chr2:167834514-167835023,chr2:35544638-35545186	Dab2ip,Hmgcr,Prkcd,Ptpn1
GO Biological Process	GO:0043255	regulation of carbohydrate biosynthetic process	348	0.0358856	1	1	2.48385	2.4156	6	0.00925518	0.0229885	744	0.0456605	1	0.803355	2.57071	1.94499	5	97	0.011655	0.0515464	chr10:24617753-24618274,chr13:63280329-63280839,chr18:39086502-39087029,chr18:39187707-39188235,chr3:60617594-60618125,chr5:33372662-33373210	Enpp1,Fbp1,Maea,Nr3c1,P2ry1
GO Biological Process	GO:0016126	sterol biosynthetic process	208	0.0196354	1	1	5.31209	0.56475	3	0.00216379	0.0114942	747	0.0457988	1	0.802552	3.74038	0.802057	3	40	0.00699301	0.075	chr13:96574065-96574653,chr19:34441968-34442496,chr9:42272588-42273176	Ch25h,Hmgcr,Sc5d
GO Biological Process	GO:0051603	proteolysis involved in cellular protein catabolic process	241	0.0223788	1	1	1.75373	9.12343	16	0.0349557	0.0613027	752	0.046538	1	0.810083	1.59271	10.0458	16	501	0.037296	0.0319361	chr12:5337239-5337779,chr13:45480798-45481322,chr15:26875588-26876136,chr17:12327667-12328205,chr18:65023594-65024146,chr18:77606264-77606848,chr2:62606640-62607160,chr3:58810196-58810777,chr3:93130324-93130870,chr5:33372662-33373210,chr5:74792046-74792624,chr6:107494388-107494952,chr7:113201590-113202107,chr7:123110113-123110629,chr7:63752040-63752602,chr7:6918077-6918645	Arntl,Crbn,Fap,Fbxl7,Gm4858,Klhl29,Lnx1,Maea,Mylip,Nedd4l,Otud7a,Plg,Rbbp6,Rnf165,Siah2,Usp29
GO Biological Process	GO:0032386	regulation of intracellular transport	339	0.0340934	1	1	1.60607	11.2075	18	0.0429406	0.0689655	752	0.046538	1	0.810083	1.59271	10.0458	16	501	0.037296	0.0319361	chr10:69924330-69924853,chr12:71821601-71822173,chr13:102372672-102373219,chr13:70234299-70234825,chr14:30559292-30559865,chr15:32437643-32438222,chr15:32718648-32719201,chr1:189754893-189755478,chr1:69467904-69468476,chr1:85647671-85648255,chr2:113648059-113648592,chr2:167729914-167730444,chr2:167834514-167835023,chr2:35544638-35545186,chr3:144608334-144608860,chr3:63554828-63555345,chr4:4740708…	Ank3,Cib1,Dab2ip,Dact1,Erbb4,Gm34302,Grem1,Ice1,Pik3r1,Prkcd,Ptpn1,Ptpn14,Sema5a,Sh3glb1,Sp100,Tgfbr1
GO Biological Process	GO:0006109	regulation of carbohydrate metabolic process	442	0.0478249	1	1	2.01684	3.9666	8	0.0151977	0.0306513	756	0.0477359	1	0.826538	2.12867	3.28843	7	164	0.016317	0.0426829	chr10:24617753-24618274,chr12:73814812-73815400,chr13:63280329-63280839,chr18:39086502-39087029,chr18:39187707-39188235,chr3:60617594-60618125,chr3:94371589-94372111,chr5:33372662-33373210	Enpp1,Fbp1,Hif1a,Maea,Nr3c1,P2ry1,Rorc
GO Biological Process	GO:0019098	reproductive behavior	206	0.0193664	1	1	3.28119	1.52384	5	0.00583846	0.0191571	763	0.0487048	1	0.835578	3.64916	0.822108	3	41	0.00699301	0.0731707	chr18:39086502-39087029,chr18:39187707-39188235,chr4:68955629-68956182,chr4:69195545-69196113,chr5:38371266-38371862	Brinp1,Drd5,Nr3c1
GO Biological Process	GO:0051153	regulation of striated muscle cell differentiation	409	0.0437066	1	1	2.18596	3.20225	7	0.0122692	0.0268199	769	0.0490943	1	0.835688	2.51878	1.98509	5	99	0.011655	0.0505051	chr10:36791770-36792368,chr10:37095863-37096424,chr2:113648059-113648592,chr5:77156882-77157405,chr6:116829315-116829841,chr6:117072126-117072662,chr6:47658974-47659501	Cxcl12,Ezh2,Grem1,Hdac2,Hopx
GO Biological Process	GO:0010869	regulation of receptor biosynthetic process	62	0.0034989	1	0.73872	10.0695	0.29793	3	0.00114149	0.0114942	770	0.0496683	1	0.844362	5.54131	0.360925	2	18	0.00466201	0.111111	chr10:36791770-36792368,chr10:37095863-37096424,chr12:73814812-73815400	Hdac2,Hif1a
GO Biological Process	GO:0060746	parental behavior	210	0.0197265	1	1	3.93787	1.01578	4	0.00389187	0.0153257	770	0.0496683	1	0.844362	5.54131	0.360925	2	18	0.00466201	0.111111	chr18:39086502-39087029,chr18:39187707-39188235,chr4:68955629-68956182,chr4:69195545-69196113	Brinp1,Nr3c1
GO Biological Process	GO:0030970	retrograde protein transport, ER to cytosol	350	0.0360936	1	1	6.74328	0.296592	2	0.00113637	0.00766283	770	0.0496683	1	0.844362	5.54131	0.360925	2	18	0.00466201	0.111111	chr12:92379105-92379674,chr1:82554223-82554734	Rhbdd1,Sel1l
GO Biological Process	GO:0042119	neutrophil activation	361	0.0379126	1	1	6.56217	0.304777	2	0.00116773	0.00766283	770	0.0496683	1	0.844362	5.54131	0.360925	2	18	0.00466201	0.111111	chr14:30559292-30559865,chr5:96768929-96769517	Anxa3,Prkcd
GO Biological Process	GO:0055093	response to hyperoxia	362	0.0379476	1	1	6.55881	0.304933	2	0.00116833	0.00766283	770	0.0496683	1	0.844362	5.54131	0.360925	2	18	0.00466201	0.111111	chr19:34441968-34442496,chr6:114888880-114889410	Atg7,Fas
GO Biological Process	GO:0008637	apoptotic mitochondrial changes	334	0.0338492	1	1	3.31926	1.20509	4	0.0046172	0.0153257	792	0.0520031	1	0.859496	2.84982	1.4036	4	70	0.00932401	0.0571429	chr10:61715034-61715579,chr1:69467904-69468476,chr4:95389614-95390204,chr8:46216742-46217330	Aifm2,Erbb4,Jun,Slc25a4
GO Biological Process	GO:0006643	membrane lipid metabolic process	367	0.0387357	1	1	2.24634	3.11618	7	0.0119394	0.0268199	799	0.0544461	1	0.89199	2.0657	3.38869	7	169	0.016317	0.0414201	chr10:19956625-19957207,chr12:119358136-119358707,chr13:96574065-96574653,chr16:58454358-58454931,chr2:35544638-35545186,chr7:74315968-74316520,chr9:83568856-83569416	Col4a3bp,Elovl4,Ggta1,Itgb8,Map7,St3gal6,St8sia2
GO Biological Process	GO:0006725	cellular aromatic compound metabolic process	418	0.045574	1	1	1.17133	75.9822	89	0.291119	0.340996	807	0.0554528	1	0.899476	1.16769	79.6442	93	3972	0.216783	0.0234139	chr10:111549986-111550520,chr10:24617753-24618274,chr10:36791770-36792368,chr10:37095863-37096424,chr11:11892917-11893472,chr11:36221228-36221742,chr11:96837130-96837682,chr12:107758432-107758948,chr12:119358136-119358707,chr12:30578017-30578591,chr12:73814812-73815400,chr12:77089700-77090260,chr13:31876958-31877524,chr13:45480798-45481322,chr13:63280329-63280839,chr13:70234299-70234825,chr13:965…	Acpp,Akirin2,Arntl,Asxl3,Atg7,Atp5g3,Barhl2,Bcl11b,Cbr4,Cebpb,Celf2,Celf4,Cenpu,Commd8,Cox4i2,Csgalnact1,Ctgf,Ctnnd2,Cwc22,Dcp1b,Dctd,Ddc,Ddi2,Dlx1,Dscc1,Efl1,Enpp1,Erbb4,Ezh2,Fancc,Fignl1,Foxc1,Fut8,Ggh,Gm10358,Gmds,Gmpr,Grhl2,Gucy2f,Haao,Hdac2,Helt,Hif1a,Hmgcr,Hopx,Ice1,Id1,Ikzf2,Jun,Khdrbs3,Krr1,Ly6e,Macc1,Mapk11,Max,Mbnl1,Med10,Med4,Meis2,Nfe2l1,Nr3c1,Nsmce3,Nudt18,Pde4b,Pde7a,Prdm2,Prdm6,Ptp…
GO Biological Process	GO:0006163	purine nucleotide metabolic process	373	0.0394227	1	1	1.84331	5.96752	11	0.022864	0.0421456	810	0.0558573	1	0.902681	1.73057	6.3563	11	317	0.025641	0.0347003	chr10:24617753-24618274,chr11:11892917-11893472,chr13:96574065-96574653,chr14:70585566-70586103,chr2:152739231-152739800,chr2:74409748-74410335,chr3:19509160-19509741,chr4:102297495-102298039,chr7:82752025-82752581,chr8:75272186-75272714,chrX:142200321-142200855	Atp5g3,Cox4i2,Efl1,Enpp1,Fignl1,Gm10358,Gucy2f,Hmgcr,Nudt18,Pde4b,Pde7a
GO Biological Process	GO:0009259	ribonucleotide metabolic process	386	0.0406488	1	1	1.83382	5.9984	11	0.0229824	0.0421456	810	0.0558573	1	0.902681	1.73057	6.3563	11	317	0.025641	0.0347003	chr10:24617753-24618274,chr11:11892917-11893472,chr13:96574065-96574653,chr14:70585566-70586103,chr2:152739231-152739800,chr2:74409748-74410335,chr3:19509160-19509741,chr4:102297495-102298039,chr7:82752025-82752581,chr8:75272186-75272714,chrX:142200321-142200855	Atp5g3,Cox4i2,Efl1,Enpp1,Fignl1,Gm10358,Gucy2f,Hmgcr,Nudt18,Pde4b,Pde7a
GO Biological Process	GO:0006511	ubiquitin-dependent protein catabolic process	301	0.0301083	1	1	1.76429	7.93518	14	0.030403	0.0536399	812	0.0560389	1	0.903386	1.60877	8.70231	14	434	0.032634	0.0322581	chr12:5337239-5337779,chr13:45480798-45481322,chr15:26875588-26876136,chr18:65023594-65024146,chr18:77606264-77606848,chr3:58810196-58810777,chr3:93130324-93130870,chr5:33372662-33373210,chr5:74792046-74792624,chr6:107494388-107494952,chr7:113201590-113202107,chr7:123110113-123110629,chr7:63752040-63752602,chr7:6918077-6918645	Arntl,Crbn,Fbxl7,Gm4858,Klhl29,Lnx1,Maea,Mylip,Nedd4l,Otud7a,Rbbp6,Rnf165,Siah2,Usp29
GO Biological Process	GO:0051403	stress-activated MAPK cascade	470	0.0501668	1	1	2.52554	1.97977	5	0.00758534	0.0191571	814	0.0565964	1	0.910132	2.77066	1.4437	4	72	0.00932401	0.0555556	chr10:19956625-19957207,chr16:27457273-27457842,chr2:167729914-167730444,chr2:167834514-167835023,chr2:35544638-35545186	Dab2ip,Fgf12,Map3k5,Ptpn1
GO Biological Process	GO:1903898	negative regulation of PERK-mediated unfolded protein response	68	0.00414617	1	0.798138	21.2515	0.0941111	2	0.000360579	0.00766283	827	0.0589588	1	0.933218	16.6239	0.0601542	1	3	0.002331	0.333333	chr2:167729914-167730444,chr2:167834514-167835023	Ptpn1
GO Biological Process	GO:1903237	negative regulation of leukocyte tethering or rolling	104	0.00824603	1	1	14.8711	0.134489	2	0.000515283	0.00766283	827	0.0589588	1	0.933218	16.6239	0.0601542	1	3	0.002331	0.333333	chr6:116829315-116829841,chr6:117072126-117072662	Cxcl12
GO Biological Process	GO:0061198	fungiform papilla formation	106	0.00839008	1	1	14.737	0.135713	2	0.000519973	0.00766283	827	0.0589588	1	0.933218	16.6239	0.0601542	1	3	0.002331	0.333333	chr10:36791770-36792368,chr10:37095863-37096424	Hdac2
GO Biological Process	GO:1900169	regulation of glucocorticoid mediated signaling pathway	108	0.00868851	1	1	14.4698	0.138219	2	0.000529574	0.00766283	827	0.0589588	1	0.933218	16.6239	0.0601542	1	3	0.002331	0.333333	chr18:39086502-39087029,chr18:39187707-39188235	Nr3c1
GO Biological Process	GO:0060697	positive regulation of phospholipid catabolic process	141	0.011335	1	1	87.7235	0.0113995	1	4.37e-05	0.00383142	827	0.0589588	1	0.933218	16.6239	0.0601542	1	3	0.002331	0.333333	chr14:30559292-30559865	Prkcd
GO Biological Process	GO:0023021	termination of signal transduction	228	0.0212817	1	1	46.4889	0.0215105	1	8.24e-05	0.00383142	827	0.0589588	1	0.933218	16.6239	0.0601542	1	3	0.002331	0.333333	chr14:30559292-30559865	Prkcd
GO Biological Process	GO:0033577	protein glycosylation in endoplasmic reticulum	257	0.0248751	1	1	39.7006	0.0251885	1	9.65e-05	0.00383142	827	0.0589588	1	0.933218	16.6239	0.0601542	1	3	0.002331	0.333333	chr4:47407087-47407651	Alg2
GO Biological Process	GO:0046836	glycolipid transport	283	0.0275759	1	1	35.7632	0.0279618	1	0.000107133	0.00383142	827	0.0589588	1	0.933218	16.6239	0.0601542	1	3	0.002331	0.333333	chr6:54592956-54593520	Plekha8
GO Biological Process	GO:2000304	positive regulation of ceramide biosynthetic process	316	0.0317901	1	1	30.9555	0.0323044	1	0.000123772	0.00383142	827	0.0589588	1	0.933218	16.6239	0.0601542	1	3	0.002331	0.333333	chr14:30559292-30559865	Prkcd
GO Biological Process	GO:0034421	post-translational protein acetylation	337	0.03406	1	1	28.859	0.0346512	1	0.000132763	0.00383142	827	0.0589588	1	0.933218	16.6239	0.0601542	1	3	0.002331	0.333333	chr15:55106409-55106921	Dscc1
GO Biological Process	GO:0021882	regulation of transcription from RNA polymerase II promoter involved in forebrain neuron fate commitment	371	0.039219	1	1	24.9964	0.0400057	1	0.000153279	0.00383142	827	0.0589588	1	0.933218	16.6239	0.0601542	1	3	0.002331	0.333333	chr2:71474169-71474711	Dlx1
GO Biological Process	GO:0033687	osteoblast proliferation	389	0.0411813	1	1	23.7812	0.0420499	1	0.000161111	0.00383142	827	0.0589588	1	0.933218	16.6239	0.0601542	1	3	0.002331	0.333333	chr11:11892917-11893472	Fignl1
GO Biological Process	GO:0009820	alkaloid metabolic process	423	0.0462564	1	1	21.1166	0.0473561	1	0.000181441	0.00383142	827	0.0589588	1	0.933218	16.6239	0.0601542	1	3	0.002331	0.333333	chr11:11892917-11893472	Ddc
GO Biological Process	GO:0061357	positive regulation of Wnt protein secretion	427	0.0467309	1	1	20.8971	0.0478537	1	0.000183347	0.00383142	827	0.0589588	1	0.933218	16.6239	0.0601542	1	3	0.002331	0.333333	chr3:159724364-159724906	Wls
GO Biological Process	GO:0097680	double-strand break repair via classical nonhomologous end joining	441	0.0477829	1	1	20.4259	0.0489576	1	0.000187577	0.00383142	827	0.0589588	1	0.933218	16.6239	0.0601542	1	3	0.002331	0.333333	chr7:99143239-99143788	Uvrag
GO Biological Process	GO:0038163	thrombopoietin-mediated signaling pathway	461	0.049617	1	1	19.6521	0.0508852	1	0.000194963	0.00383142	827	0.0589588	1	0.933218	16.6239	0.0601542	1	3	0.002331	0.333333	chr7:80191360-80191911	Cib1
GO Biological Process	GO:0033861	negative regulation of NAD(P)H oxidase activity	462	0.0497957	1	1	19.5797	0.0510733	1	0.000195683	0.00383142	827	0.0589588	1	0.933218	16.6239	0.0601542	1	3	0.002331	0.333333	chr5:38371266-38371862	Drd5
GO Biological Process	GO:0051541	elastin metabolic process	488	0.0526766	1	1	18.4811	0.0541092	1	0.000207315	0.00383142	827	0.0589588	1	0.933218	16.6239	0.0601542	1	3	0.002331	0.333333	chr12:73814812-73815400	Hif1a
GO Biological Process	GO:0070318	positive regulation of G0 to G1 transition	497	0.0535147	1	1	18.1838	0.0549941	1	0.000210705	0.00383142	827	0.0589588	1	0.933218	16.6239	0.0601542	1	3	0.002331	0.333333	chr10:24617753-24618274	Ctgf
GO Biological Process	GO:0019941	modification-dependent protein catabolic process	304	0.0306568	1	1	1.75985	7.95524	14	0.0304799	0.0536399	914	0.0613189	1	0.878189	1.58683	8.82262	14	440	0.032634	0.0318182	chr12:5337239-5337779,chr13:45480798-45481322,chr15:26875588-26876136,chr18:65023594-65024146,chr18:77606264-77606848,chr3:58810196-58810777,chr3:93130324-93130870,chr5:33372662-33373210,chr5:74792046-74792624,chr6:107494388-107494952,chr7:113201590-113202107,chr7:123110113-123110629,chr7:63752040-63752602,chr7:6918077-6918645	Arntl,Crbn,Fbxl7,Gm4858,Klhl29,Lnx1,Maea,Mylip,Nedd4l,Otud7a,Rbbp6,Rnf165,Siah2,Usp29
GO Biological Process	GO:0031122	cytoplasmic microtubule organization	298	0.0296475	1	1	4.52218	0.663397	3	0.00254175	0.0114942	925	0.0645332	1	0.913232	3.25251	0.922365	3	46	0.00699301	0.0652174	chr18:53538303-53538848,chr7:80191360-80191911,chr9:8054683-8055252	Cep120,Cep126,Cib1
GO Biological Process	GO:0032527	protein exit from endoplasmic reticulum	385	0.0406226	1	1	6.31519	0.316697	2	0.0012134	0.00766283	930	0.0655629	1	0.922816	4.7497	0.42108	2	21	0.00466201	0.0952381	chr12:92379105-92379674,chr1:82554223-82554734	Rhbdd1,Sel1l
GO Biological Process	GO:0046885	regulation of hormone biosynthetic process	473	0.0507304	1	1	3.63863	0.824487	3	0.00315895	0.0114942	930	0.0655629	1	0.922816	4.7497	0.42108	2	21	0.00466201	0.0952381	chr12:73814812-73815400,chr18:39086502-39087029,chr18:39187707-39188235	Hif1a,Nr3c1
GO Biological Process	GO:0009394	2'-deoxyribonucleotide metabolic process	494	0.0532284	1	1	5.42561	0.368622	2	0.00141235	0.00766283	930	0.0655629	1	0.922816	4.7497	0.42108	2	21	0.00466201	0.0952381	chr14:70585566-70586103,chr8:48027344-48027885	Dctd,Nudt18
GO Biological Process	GO:0035966	response to topologically incorrect protein	120	0.00958414	1	1	3.37137	1.77969	6	0.00681874	0.0229885	944	0.066381	1	0.920473	2.30888	2.16555	5	108	0.011655	0.0462963	chr1:82554223-82554734,chr2:167729914-167730444,chr2:167834514-167835023,chr2:35544638-35545186,chr4:48225146-48225683,chr9:5356679-5357253	Casp12,Dab2ip,Erp44,Ptpn1,Rhbdd1
GO Biological Process	GO:0010675	regulation of cellular carbohydrate metabolic process	492	0.0531128	1	1	2.09002	3.34925	7	0.0128324	0.0268199	947	0.0666936	1	0.921879	2.10726	2.8473	6	142	0.013986	0.0422535	chr10:24617753-24618274,chr13:63280329-63280839,chr18:39086502-39087029,chr18:39187707-39188235,chr3:60617594-60618125,chr3:94371589-94372111,chr5:33372662-33373210	Enpp1,Fbp1,Maea,Nr3c1,P2ry1,Rorc
GO Biological Process	GO:0071675	regulation of mononuclear cell migration	240	0.0223687	1	1	3.78672	1.05632	4	0.00404721	0.0153257	950	0.0679501	1	0.936281	3.18331	0.942416	3	47	0.00699301	0.0638298	chr2:113648059-113648592,chr6:116829315-116829841,chr6:117072126-117072662,chr9:5356679-5357253	Cxcl12,Grem1,Pdgfd
GO Biological Process	GO:0019058	viral life cycle	407	0.0433196	1	1	2.63398	1.89827	5	0.00727307	0.0191571	952	0.0684865	1	0.941689	2.2877	2.1856	5	109	0.011655	0.0458716	chr1:131228204-131228752,chr2:6598355-6598943,chr6:114888880-114889410,chr7:99143239-99143788,chr9:43312083-43312668	Atg7,Eif2d,Nectin1,Usp6nl,Uvrag
GO Biological Process	GO:1901360	organic cyclic compound metabolic process	404	0.0429635	1	1	1.16972	78.6511	92	0.301345	0.35249	955	0.0686315	1	0.940718	1.152	83.3337	96	4156	0.223776	0.0230991	chr10:111549986-111550520,chr10:24617753-24618274,chr10:36791770-36792368,chr10:37095863-37096424,chr11:11892917-11893472,chr11:36221228-36221742,chr11:96837130-96837682,chr12:107758432-107758948,chr12:119358136-119358707,chr12:30578017-30578591,chr12:73814812-73815400,chr12:77089700-77090260,chr13:31876958-31877524,chr13:45480798-45481322,chr13:63280329-63280839,chr13:70234299-70234825,chr13:965…	Acpp,Akirin2,Arntl,Asxl3,Atg7,Atp5g3,Barhl2,Bcl11b,Cbr4,Cebpb,Celf2,Celf4,Cenpu,Ch25h,Commd8,Cox4i2,Csgalnact1,Ctgf,Ctnnd2,Cwc22,Dcp1b,Dctd,Ddc,Ddi2,Dlx1,Dscc1,Efl1,Enpp1,Erbb4,Ezh2,Fancc,Fignl1,Foxc1,Fut8,Gc,Ggh,Gm10358,Gmds,Gmpr,Grhl2,Gucy2f,Haao,Hdac2,Helt,Hif1a,Hmgcr,Hopx,Ice1,Id1,Ikzf2,Jun,Khdrbs3,Krr1,Ly6e,Macc1,Mapk11,Max,Mbnl1,Med10,Med4,Meis2,Nfe2l1,Nr3c1,Nsmce3,Nudt18,Pde4b,Pde7a,Prdm2,…
GO Biological Process	GO:0006807	nitrogen compound metabolic process	474	0.0507358	1	1	1.14888	87.9114	101	0.336825	0.386973	956	0.0687133	1	0.940855	1.13969	94.763	108	4726	0.251748	0.0228523	chr10:111549986-111550520,chr10:19956625-19957207,chr10:24617753-24618274,chr10:36791770-36792368,chr10:37095863-37096424,chr11:11892917-11893472,chr11:36221228-36221742,chr11:96837130-96837682,chr12:107758432-107758948,chr12:119358136-119358707,chr12:30578017-30578591,chr12:73814812-73815400,chr12:77089700-77090260,chr13:31876958-31877524,chr13:45480798-45481322,chr13:63280329-63280839,chr13:702…	Acpp,Akirin2,Arntl,Asxl3,Atg7,Atp5g3,B3gat1,Barhl2,Bckdhb,Bcl11b,Cbr4,Cebpb,Celf2,Celf4,Cenpu,Col4a3bp,Commd8,Cox4i2,Csgalnact1,Ctbs,Ctgf,Ctnnd2,Cwc22,Dcp1b,Dctd,Ddc,Ddi2,Dlx1,Dscc1,Efl1,Eif2d,Eif4g2,Elovl4,Enpp1,Erbb4,Ezh2,Fancc,Fignl1,Foxc1,Fut8,Gdap1,Ggh,Gm10358,Gmds,Gmpr,Grhl2,Gucy2f,Haao,Hdac2,Helt,Hif1a,Hmgcr,Hopx,Ice1,Id1,Ikzf2,Itgb8,Jun,Khdrbs3,Krr1,Ly6e,Macc1,Map7,Mapk11,Max,Mbnl1,Med10,…
GO Biological Process	GO:0043632	modification-dependent macromolecule catabolic process	338	0.0340675	1	1	1.73387	8.07444	14	0.0309366	0.0536399	962	0.0698519	1	0.950479	1.55502	9.00309	14	449	0.032634	0.0311804	chr12:5337239-5337779,chr13:45480798-45481322,chr15:26875588-26876136,chr18:65023594-65024146,chr18:77606264-77606848,chr3:58810196-58810777,chr3:93130324-93130870,chr5:33372662-33373210,chr5:74792046-74792624,chr6:107494388-107494952,chr7:113201590-113202107,chr7:123110113-123110629,chr7:63752040-63752602,chr7:6918077-6918645	Arntl,Crbn,Fbxl7,Gm4858,Klhl29,Lnx1,Maea,Mylip,Nedd4l,Otud7a,Rbbp6,Rnf165,Siah2,Usp29
GO Biological Process	GO:0046483	heterocycle metabolic process	446	0.0479549	1	1	1.17178	74.2462	87	0.284468	0.333333	964	0.0704255	1	0.956296	1.15626	78.7018	91	3925	0.212121	0.0231847	chr10:111549986-111550520,chr10:24617753-24618274,chr10:36791770-36792368,chr10:37095863-37096424,chr11:11892917-11893472,chr11:36221228-36221742,chr11:96837130-96837682,chr12:107758432-107758948,chr12:119358136-119358707,chr12:30578017-30578591,chr12:73814812-73815400,chr12:77089700-77090260,chr13:31876958-31877524,chr13:45480798-45481322,chr13:63280329-63280839,chr13:70234299-70234825,chr13:965…	Acpp,Akirin2,Arntl,Asxl3,Atg7,Atp5g3,Barhl2,Bcl11b,Cebpb,Celf2,Celf4,Cenpu,Commd8,Cox4i2,Csgalnact1,Ctgf,Ctnnd2,Cwc22,Dcp1b,Dctd,Ddc,Ddi2,Dlx1,Dscc1,Efl1,Enpp1,Erbb4,Ezh2,Fancc,Fignl1,Foxc1,Fut8,Ggh,Gm10358,Gmds,Gmpr,Grhl2,Gucy2f,Haao,Hdac2,Helt,Hif1a,Hmgcr,Hopx,Ice1,Id1,Ikzf2,Jun,Khdrbs3,Krr1,Macc1,Mapk11,Max,Mbnl1,Med10,Med4,Meis2,Nfe2l1,Nr3c1,Nsmce3,Nudt18,Pde4b,Pde7a,Prdm2,Prdm6,Ptpn14,Rbbp6,…
GO Biological Process	GO:0002691	regulation of cellular extravasation	289	0.0287602	1	1	4.57688	0.655469	3	0.00251137	0.0114942	967	0.0711905	1	0.963685	4.5338	0.441131	2	22	0.00466201	0.0909091	chr6:116829315-116829841,chr6:117072126-117072662,chr9:5356679-5357253	Cxcl12,Pdgfd
GO Biological Process	GO:0032069	regulation of nuclease activity	342	0.0348987	1	1	6.86986	0.291127	2	0.00111543	0.00766283	967	0.0711905	1	0.963685	4.5338	0.441131	2	22	0.00466201	0.0909091	chr14:30559292-30559865,chr1:15621718-15622295	Prkcd,Terf1
GO Biological Process	GO:0036230	granulocyte activation	377	0.0399897	1	1	6.37062	0.313941	2	0.00120284	0.00766283	967	0.0711905	1	0.963685	4.5338	0.441131	2	22	0.00466201	0.0909091	chr14:30559292-30559865,chr5:96768929-96769517	Anxa3,Prkcd
GO Biological Process	GO:0043618	regulation of transcription from RNA polymerase II promoter in response to stress	182	0.0165415	1	1	4.15737	0.962148	4	0.00368639	0.0153257	976	0.0714476	1	0.958247	3.11699	0.962468	3	48	0.00699301	0.0625	chr12:73814812-73815400,chr2:167729914-167730444,chr2:167834514-167835023,chr4:95389614-95390204	Cebpb,Hif1a,Jun
GO Biological Process	GO:0030216	keratinocyte differentiation	326	0.0329088	1	1	2.84461	1.75771	5	0.00673452	0.0191571	983	0.0728073	1	0.96953	2.24648	2.22571	5	111	0.011655	0.0450451	chr12:107758432-107758948,chr16:26041192-26041754,chr3:92281141-92281675,chr3:93367172-93367691,chr4:142277464-142278060	Bcl11b,Hrnr,Kazn,Sprr2a3,Trp63
GO Biological Process	GO:0006139	nucleobase-containing compound metabolic process	445	0.0479319	1	1	1.17507	72.3363	85	0.277151	0.32567	988	0.0745509	1	0.987724	1.15645	76.0951	88	3795	0.205128	0.0231884	chr10:111549986-111550520,chr10:24617753-24618274,chr10:36791770-36792368,chr10:37095863-37096424,chr11:11892917-11893472,chr11:36221228-36221742,chr11:96837130-96837682,chr12:107758432-107758948,chr12:119358136-119358707,chr12:30578017-30578591,chr12:73814812-73815400,chr12:77089700-77090260,chr13:31876958-31877524,chr13:45480798-45481322,chr13:63280329-63280839,chr13:70234299-70234825,chr13:965…	Acpp,Akirin2,Arntl,Asxl3,Atg7,Atp5g3,Barhl2,Bcl11b,Cebpb,Celf2,Celf4,Cenpu,Commd8,Cox4i2,Csgalnact1,Ctgf,Ctnnd2,Cwc22,Dcp1b,Dctd,Ddi2,Dlx1,Dscc1,Efl1,Enpp1,Erbb4,Ezh2,Fancc,Fignl1,Foxc1,Fut8,Gm10358,Gmds,Gmpr,Grhl2,Gucy2f,Haao,Hdac2,Helt,Hif1a,Hmgcr,Hopx,Ice1,Id1,Ikzf2,Jun,Khdrbs3,Krr1,Macc1,Mapk11,Max,Mbnl1,Med10,Med4,Meis2,Nfe2l1,Nr3c1,Nsmce3,Nudt18,Pde4b,Pde7a,Prdm2,Prdm6,Ptpn14,Rbbp6,Rbms1,Ro…
GO Biological Process	GO:2001234	negative regulation of apoptotic signaling pathway	145	0.0117328	1	1	2.2294	4.93407	11	0.0189045	0.0421456	990	0.0748228	1	0.989324	1.8218	4.39126	8	219	0.018648	0.0365297	chr10:36791770-36792368,chr10:37095863-37096424,chr11:11892917-11893472,chr12:73814812-73815400,chr2:167729914-167730444,chr2:167834514-167835023,chr3:58810196-58810777,chr4:47407087-47407651,chr6:116829315-116829841,chr6:117072126-117072662,chr8:61275430-61276027	Cxcl12,Fignl1,Hdac2,Hif1a,Ptpn1,Sh3rf1,Siah2,Tgfbr1
GO Biological Process	GO:0006950	response to stress	55	0.00278546	1	0.66294	1.35327	54.6824	74	0.209511	0.283525	996	0.0751741	1	0.987981	1.1822	59.2118	70	2953	0.16317	0.0237047	chr10:19956625-19957207,chr10:24617753-24618274,chr10:83984862-83985446,chr11:96837130-96837682,chr12:73814812-73815400,chr12:92379105-92379674,chr13:102372672-102373219,chr13:11762989-11763539,chr13:63280329-63280839,chr13:96574065-96574653,chr14:30559292-30559865,chr15:25959271-25959785,chr15:30762911-30763431,chr15:89169377-89169896,chr15:95144024-95144619,chr16:26041192-26041754,chr16:2745727…	Afap1l2,Akirin2,Anxa3,Arid1b,Arntl,Atg7,Brinp1,Casp12,Cd180,Cebpb,Cib1,Clec2d,Col3a1,Col4a3bp,Col5a1,Cox4i2,Crnn,Ctgf,Cxcl12,Dab2ip,Dap,Dcbld2,Defb33,Defb7,Drd5,Erbb4,Erp44,Ezh2,Fancc,Fas,Fgf12,Gm4841,Hif1a,Ifih1,Itgb6,Jun,Lnpk,Map3k5,Map7,Mapk11,Nedd4l,Nfe2l1,Nsmce3,Nuak1,P2ry1,Pdgfd,Pdia4,Pdpn,Pik3r1,Plg,Prkcd,Ptpn1,Rbbp6,Rhbdd1,Rnf152,Rtn4rl2,Ryr2,Sel1l,Sh3glb1,Slc52a3,Sp110,Spaca1,Tgfa,Tmem11…
GO Biological Process	GO:0050789	regulation of biological process	310	0.0314732	1	1	1.07923	179.759	194	0.688731	0.743295	999	0.0760355	1	0.9963	1.06427	234.902	250	11715	0.582751	0.0213402	chr10:19956625-19957207,chr10:24617753-24618274,chr10:36791770-36792368,chr10:37095863-37096424,chr10:61715034-61715579,chr10:69924330-69924853,chr10:83984862-83985446,chr11:11892917-11893472,chr11:33849474-33850030,chr11:36221228-36221742,chr11:63914279-63914806,chr11:71764119-71764694,chr11:72142838-72143371,chr11:96837130-96837682,chr12:107758432-107758948,chr12:117430760-117431308,chr12:11935…	Acpp,Acsl1,Adamts3,Add2,Adgrv1,Afap1l2,Afdn,Aifm2,Aipl1,Akirin2,Amotl2,Ank3,Anxa3,Apba2,Arhgap26,Arhgap30,Arl5b,Arntl,Arrdc3,Asxl3,Atad2b,Atg7,Aurkc,Barhl2,Bcl11b,Brinp1,Cacna2d4,Camk1g,Casp12,Cd180,Cdh5,Cebpb,Celf4,Cenpu,Cep120,Chodl,Cib1,Clec2d,Clrn1,Cnksr1,Col3a1,Col4a3bp,Col5a1,Col5a2,Col8a1,Commd8,Crbn,Ctgf,Ctnnd2,Cxcl12,D16Ertd472e,Dab2ip,Dact1,Dad1,Dap,Dbx1,Dcbld2,Ddi2,Deptor,Dlx1,Drd5,Dsc…
GO Biological Process	GO:0036003	positive regulation of transcription from RNA polymerase II promoter in response to stress	115	0.00909093	1	1	7.10694	0.422122	3	0.00161733	0.0114942	1001	0.0769681	1	1	4.33668	0.461182	2	23	0.00466201	0.0869565	chr12:73814812-73815400,chr2:167729914-167730444,chr2:167834514-167835023	Cebpb,Hif1a
GO Biological Process	GO:1902202	regulation of hepatocyte growth factor receptor signaling pathway	63	0.00370749	1	0.770335	22.5125	0.0888394	2	0.000340381	0.00766283	1010	0.0778307	1	1	12.468	0.0802057	1	4	0.002331	0.25	chr2:167729914-167730444,chr2:167834514-167835023	Ptpn1
GO Biological Process	GO:0006344	maintenance of chromatin silencing	83	0.00469429	1	0.740341	19.9315	0.100344	2	0.000384459	0.00766283	1010	0.0778307	1	1	12.468	0.0802057	1	4	0.002331	0.25	chr10:36791770-36792368,chr10:37095863-37096424	Hdac2
GO Biological Process	GO:2001184	positive regulation of interleukin-12 secretion	234	0.0217573	1	1	45.4617	0.0219965	1	8.43e-05	0.00383142	1010	0.0778307	1	1	12.468	0.0802057	1	4	0.002331	0.25	chr15:89169377-89169896	Mapk11
GO Biological Process	GO:2001199	negative regulation of dendritic cell differentiation	253	0.0240901	1	1	41.0107	0.0243839	1	9.34e-05	0.00383142	1010	0.0778307	1	1	12.468	0.0802057	1	4	0.002331	0.25	chr6:48817817-48818364	Tmem176b
GO Biological Process	GO:1901069	guanosine-containing compound catabolic process	274	0.0265687	1	1	37.1379	0.0269266	1	0.000103167	0.00383142	1010	0.0778307	1	1	12.468	0.0802057	1	4	0.002331	0.25	chr14:70585566-70586103	Nudt18
GO Biological Process	GO:1904995	negative regulation of leukocyte adhesion to vascular endothelial cell	275	0.0266151	1	1	7.96952	0.250956	2	0.000961518	0.00766283	1010	0.0778307	1	1	12.468	0.0802057	1	4	0.002331	0.25	chr6:116829315-116829841,chr6:117072126-117072662	Cxcl12
GO Biological Process	GO:1901097	negative regulation of autophagosome maturation	321	0.0323897	1	1	30.3732	0.0329238	1	0.000126145	0.00383142	1010	0.0778307	1	1	12.468	0.0802057	1	4	0.002331	0.25	chr3:88564021-88564617	Ubqln4
GO Biological Process	GO:0042270	protection from natural killer cell mediated cytotoxicity	324	0.0327407	1	1	30.0421	0.0332866	1	0.000127535	0.00383142	1010	0.0778307	1	1	12.468	0.0802057	1	4	0.002331	0.25	chr6:129232750-129233309	Clec2d
GO Biological Process	GO:0051919	positive regulation of fibrinolysis	398	0.0424975	1	1	23.0291	0.0434234	1	0.000166373	0.00383142	1010	0.0778307	1	1	12.468	0.0802057	1	4	0.002331	0.25	chr17:12327667-12328205	Plg
GO Biological Process	GO:0016240	autophagosome docking	417	0.0451304	1	1	21.6561	0.0461764	1	0.000176921	0.00383142	1010	0.0778307	1	1	12.468	0.0802057	1	4	0.002331	0.25	chr4:48225146-48225683	Stx17
GO Biological Process	GO:0021898	commitment of multipotent stem cells to neuronal lineage in forebrain	422	0.0461512	1	1	21.1659	0.0472458	1	0.000181018	0.00383142	1010	0.0778307	1	1	12.468	0.0802057	1	4	0.002331	0.25	chr2:71474169-71474711	Dlx1
GO Biological Process	GO:0030730	sequestering of triglyceride	464	0.0498657	1	1	19.5515	0.0511469	1	0.000195965	0.00383142	1010	0.0778307	1	1	12.468	0.0802057	1	4	0.002331	0.25	chr10:24617753-24618274	Enpp1
GO Biological Process	GO:0046684	response to pyrethroid	475	0.0508764	1	1	19.1531	0.052211	1	0.000200042	0.00383142	1010	0.0778307	1	1	12.468	0.0802057	1	4	0.002331	0.25	chr11:11892917-11893472	Ddc
GO Biological Process	GO:0032079	positive regulation of endodeoxyribonuclease activity	476	0.0511468	1	1	19.0491	0.0524959	1	0.000201134	0.00383142	1010	0.0778307	1	1	12.468	0.0802057	1	4	0.002331	0.25	chr14:30559292-30559865	Prkcd
GO Biological Process	GO:0046677	response to antibiotic	233	0.0216898	1	1	3.82337	1.0462	4	0.00400842	0.0153257	1088	0.0786788	1	0.946605	2.99231	1.00257	3	50	0.00699301	0.06	chr10:36791770-36792368,chr10:37095863-37096424,chr2:152739231-152739800,chr6:47658974-47659501	Ezh2,Hdac2,Id1
GO Biological Process	GO:0046128	purine ribonucleoside metabolic process	387	0.0408595	1	1	1.98085	4.5435	9	0.017408	0.0344828	1094	0.0795863	1	0.952271	1.72633	5.21337	9	260	0.020979	0.0346154	chr10:24617753-24618274,chr11:11892917-11893472,chr13:96574065-96574653,chr14:70585566-70586103,chr2:152739231-152739800,chr2:74409748-74410335,chr7:82752025-82752581,chr8:75272186-75272714,chr9:104361375-104361959	Acpp,Atp5g3,Cox4i2,Efl1,Enpp1,Fignl1,Gm10358,Hmgcr,Nudt18
GO Biological Process	GO:0010906	regulation of glucose metabolic process	448	0.0480901	1	1	2.30848	2.59911	6	0.00995829	0.0229885	1101	0.0818849	1	0.973545	2.16834	2.30591	5	115	0.011655	0.0434783	chr10:24617753-24618274,chr13:63280329-63280839,chr18:39086502-39087029,chr18:39187707-39188235,chr3:94371589-94372111,chr5:33372662-33373210	Enpp1,Fbp1,Maea,Nr3c1,Rorc
GO Biological Process	GO:0006111	regulation of gluconeogenesis	204	0.0190795	1	1	3.97873	1.00535	4	0.0038519	0.0153257	1104	0.0824097	1	0.977122	2.93364	1.02262	3	51	0.00699301	0.0588235	chr13:63280329-63280839,chr18:39086502-39087029,chr18:39187707-39188235,chr5:33372662-33373210	Fbp1,Maea,Nr3c1
GO Biological Process	GO:0042278	purine nucleoside metabolic process	403	0.0429298	1	1	1.9621	4.58691	9	0.0175744	0.0344828	1120	0.0855558	1	0.999933	1.70017	5.29357	9	264	0.020979	0.0340909	chr10:24617753-24618274,chr11:11892917-11893472,chr13:96574065-96574653,chr14:70585566-70586103,chr2:152739231-152739800,chr2:74409748-74410335,chr7:82752025-82752581,chr8:75272186-75272714,chr9:104361375-104361959	Acpp,Atp5g3,Cox4i2,Efl1,Enpp1,Fignl1,Gm10358,Hmgcr,Nudt18
GO Biological Process	GO:0090025	regulation of monocyte chemotaxis	144	0.0117272	1	1	6.46249	0.464217	3	0.00177861	0.0114942	1132	0.0889414	1	1	3.98974	0.501285	2	25	0.00466201	0.08	chr2:113648059-113648592,chr6:116829315-116829841,chr6:117072126-117072662	Cxcl12,Grem1
GO Biological Process	GO:0043620	regulation of DNA-templated transcription in response to stress	269	0.0261966	1	1	3.60307	1.11017	4	0.00425351	0.0153257	1142	0.0900941	1	1	2.82293	1.06272	3	53	0.00699301	0.0566038	chr12:73814812-73815400,chr2:167729914-167730444,chr2:167834514-167835023,chr4:95389614-95390204	Cebpb,Hif1a,Jun
GO Biological Process	GO:0044403	symbiosis, encompassing mutualism through parasitism	432	0.0469693	1	1	2.02453	3.95153	8	0.01514	0.0306513	1147	0.0911009	1	1	1.74225	4.59177	8	229	0.018648	0.0349345	chr17:12327667-12328205,chr1:131228204-131228752,chr2:27721528-27722075,chr2:6598355-6598943,chr4:95389614-95390204,chr6:114888880-114889410,chr7:99143239-99143788,chr9:43312083-43312668	Atg7,Eif2d,Jun,Nectin1,Plg,Rxra,Usp6nl,Uvrag
GO Biological Process	GO:0044265	cellular macromolecule catabolic process	277	0.026928	1	1	1.62599	11.6852	19	0.0447709	0.0727969	1151	0.0924988	1	1	1.39348	13.635	19	680	0.044289	0.0279412	chr12:5337239-5337779,chr13:45480798-45481322,chr15:26875588-26876136,chr17:12327667-12328205,chr17:84070549-84071088,chr18:65023594-65024146,chr18:77606264-77606848,chr2:35544638-35545186,chr2:62606640-62607160,chr3:58810196-58810777,chr3:93130324-93130870,chr5:33372662-33373210,chr5:74792046-74792624,chr6:107494388-107494952,chr6:119220111-119220661,chr7:113201590-113202107,chr7:123110113-12311…	Arntl,Crbn,Dab2ip,Dcp1b,Fap,Fbxl7,Gm4858,Klhl29,Lnx1,Maea,Mylip,Nedd4l,Otud7a,Plg,Rbbp6,Rnf165,Siah2,Usp29,Zfp36l2
GO Biological Process	GO:0022408	negative regulation of cell-cell adhesion	493	0.0532063	1	1	1.97162	4.05757	8	0.0155462	0.0306513	1158	0.0945401	1	1	1.91815	3.12802	6	156	0.013986	0.0384615	chr14:30559292-30559865,chr18:55259797-55260332,chr2:167729914-167730444,chr2:167834514-167835023,chr3:9715619-9716209,chr6:116829315-116829841,chr6:117072126-117072662,chr6:31660588-31661158	Cebpb,Cxcl12,Pag1,Podxl,Prkcd,Zfp608
GO Biological Process	GO:0071677	positive regulation of mononuclear cell migration	146	0.0118505	1	1	6.43715	0.466045	3	0.00178561	0.0114942	1159	0.0951212	1	1	3.83629	0.521337	2	26	0.00466201	0.0769231	chr6:116829315-116829841,chr6:117072126-117072662,chr9:5356679-5357253	Cxcl12,Pdgfd
GO Biological Process	GO:0007602	phototransduction	397	0.0422343	1	1	6.17968	0.323641	2	0.00124	0.00766283	1159	0.0951212	1	1	3.83629	0.521337	2	26	0.00466201	0.0769231	chr11:71764119-71764694,chr6:115927872-115928431	Aipl1,Rho
GO Biological Process	GO:2000646	positive regulation of receptor catabolic process	46	0.00228417	1	0.649996	28.8663	0.0692849	2	0.00026546	0.00766283	1176	0.0963249	1	1	9.97436	0.100257	1	5	0.002331	0.2	chr2:167729914-167730444,chr2:167834514-167835023	Ptpn1
GO Biological Process	GO:0042921	glucocorticoid receptor signaling pathway	130	0.0102393	1	1	13.275	0.150659	2	0.000577238	0.00766283	1176	0.0963249	1	1	9.97436	0.100257	1	5	0.002331	0.2	chr18:39086502-39087029,chr18:39187707-39188235	Nr3c1
GO Biological Process	GO:0061197	fungiform papilla morphogenesis	132	0.0105757	1	1	13.0511	0.153243	2	0.000587139	0.00766283	1176	0.0963249	1	1	9.97436	0.100257	1	5	0.002331	0.2	chr10:36791770-36792368,chr10:37095863-37096424	Hdac2
GO Biological Process	GO:0009181	purine ribonucleoside diphosphate catabolic process	357	0.0368585	1	1	26.6296	0.0375522	1	0.000143878	0.00383142	1176	0.0963249	1	1	9.97436	0.100257	1	5	0.002331	0.2	chr14:70585566-70586103	Nudt18
GO Biological Process	GO:0035549	positive regulation of interferon-beta secretion	408	0.0433463	1	1	22.5683	0.04431	1	0.00016977	0.00383142	1176	0.0963249	1	1	9.97436	0.100257	1	5	0.002331	0.2	chr2:62606640-62607160	Ifih1
GO Biological Process	GO:0032077	positive regulation of deoxyribonuclease activity	480	0.051708	1	1	18.8369	0.0530874	1	0.0002034	0.00383142	1176	0.0963249	1	1	9.97436	0.100257	1	5	0.002331	0.2	chr14:30559292-30559865	Prkcd
GO Biological Process	GO:0050794	regulation of cellular process	392	0.041591	1	1	1.0777	174.445	188	0.668373	0.720306	1242	0.0968319	1	1	1.06158	224.195	238	11181	0.554779	0.0212861	chr10:19956625-19957207,chr10:24617753-24618274,chr10:36791770-36792368,chr10:37095863-37096424,chr10:61715034-61715579,chr10:69924330-69924853,chr10:83984862-83985446,chr11:11892917-11893472,chr11:33849474-33850030,chr11:36221228-36221742,chr11:63914279-63914806,chr11:71764119-71764694,chr11:72142838-72143371,chr11:96837130-96837682,chr12:107758432-107758948,chr12:117430760-117431308,chr12:11935…	Acpp,Acsl1,Adamts3,Add2,Adgrv1,Afap1l2,Afdn,Aifm2,Aipl1,Akirin2,Amotl2,Ank3,Anxa3,Arhgap26,Arhgap30,Arl5b,Arntl,Arrdc3,Asxl3,Atad2b,Atg7,Aurkc,Barhl2,Bcl11b,Brinp1,Camk1g,Casp12,Cd180,Cdh5,Cebpb,Celf4,Cenpu,Cep120,Chodl,Cib1,Clec2d,Clrn1,Cnksr1,Col3a1,Col4a3bp,Col5a1,Col5a2,Commd8,Crbn,Ctgf,Ctnnd2,Cxcl12,D16Ertd472e,Dab2ip,Dact1,Dad1,Dap,Dbx1,Dcbld2,Ddi2,Deptor,Dlx1,Drd5,Dscc1,Eif4g2,Enpp1,Epha4,…
GO Biological Process	GO:0044419	interspecies interaction between organisms	454	0.0486193	1	1	2.00983	3.98043	8	0.0152507	0.0306513	1248	0.0981417	1	1	1.71234	4.67198	8	233	0.018648	0.0343348	chr17:12327667-12328205,chr1:131228204-131228752,chr2:27721528-27722075,chr2:6598355-6598943,chr4:95389614-95390204,chr6:114888880-114889410,chr7:99143239-99143788,chr9:43312083-43312668	Atg7,Eif2d,Jun,Nectin1,Plg,Rxra,Usp6nl,Uvrag
GO Biological Process	GO:0090314	positive regulation of protein targeting to membrane	479	0.0515382	1	1	5.52568	0.361947	2	0.00138677	0.00766283	1258	0.10142	1	1	3.69421	0.541388	2	27	0.00466201	0.0740741	chr10:69924330-69924853,chr7:80191360-80191911	Ank3,Cib1
GO Biological Process	GO:0007051	spindle organization	358	0.0369319	1	1	2.755	1.81489	5	0.00695358	0.0191571	1264	0.101742	1	1	2.02731	2.46632	5	123	0.011655	0.0406504	chr18:53538303-53538848,chr18:77606264-77606848,chr7:6918077-6918645,chr7:99143239-99143788,chr9:8054683-8055252	Aurkc,Cep120,Cep126,Haus1,Uvrag
GO Biological Process	GO:0009056	catabolic process	174	0.0156829	1	1	1.45863	23.9951	35	0.0919354	0.1341	1276	0.104942	1	1	1.2468	28.072	35	1400	0.0815851	0.025	chr10:24617753-24618274,chr12:5337239-5337779,chr12:92379105-92379674,chr13:45480798-45481322,chr14:70585566-70586103,chr15:26875588-26876136,chr17:12327667-12328205,chr17:84070549-84071088,chr18:65023594-65024146,chr18:77606264-77606848,chr1:82554223-82554734,chr2:135926695-135927244,chr2:35544638-35545186,chr2:62606640-62607160,chr3:144608334-144608860,chr3:146405813-146406409,chr3:19509160-195…	Acsl1,Arntl,Atg7,Bckdhb,Crbn,Ctbs,Dab2ip,Dcp1b,Enpp1,Fap,Fbxl7,Gm10358,Gm4858,Klhl29,Lnx1,Maea,Mylip,Nedd4l,Nudt18,Otud7a,Pde4b,Pde7a,Plcb4,Plch1,Plg,Rbbp6,Rhbdd1,Rnf165,Sel1l,Sh3glb1,Siah2,Spaca1,Usp29,Uvrag,Zfp36l2
GO Biological Process	GO:1901657	glycosyl compound metabolic process	489	0.0527607	1	1	1.81232	5.51778	10	0.0211409	0.0383142	1285	0.106851	1	1	1.57324	6.3563	10	317	0.02331	0.0315457	chr10:24617753-24618274,chr11:11892917-11893472,chr13:96574065-96574653,chr14:70585566-70586103,chr2:152739231-152739800,chr2:74409748-74410335,chr7:82752025-82752581,chr8:61275430-61276027,chr8:75272186-75272714,chr9:104361375-104361959	Acpp,Atp5g3,Cbr4,Cox4i2,Efl1,Enpp1,Fignl1,Gm10358,Hmgcr,Nudt18
GO Biological Process	GO:0034620	cellular response to unfolded protein	156	0.0137803	1	1	4.39503	0.910119	4	0.00348705	0.0153257	1304	0.110531	1	1	2.57958	1.16298	3	58	0.00699301	0.0517241	chr1:82554223-82554734,chr2:167729914-167730444,chr2:167834514-167835023,chr9:5356679-5357253	Casp12,Ptpn1,Rhbdd1
GO Biological Process	GO:0035735	intraciliary transport involved in cilium assembly	52	0.00263906	1	0.664334	26.8084	0.0746034	2	0.000285837	0.00766283	1323	0.114449	1	1	8.31197	0.120308	1	6	0.002331	0.166667	chr3:146260130-146260715,chr3:146405813-146406409	Ssx2ip
GO Biological Process	GO:1903236	regulation of leukocyte tethering or rolling	133	0.0106449	1	1	13.0064	0.153771	2	0.00058916	0.00766283	1323	0.114449	1	1	8.31197	0.120308	1	6	0.002331	0.166667	chr6:116829315-116829841,chr6:117072126-117072662	Cxcl12
GO Biological Process	GO:0061196	fungiform papilla development	135	0.0107918	1	1	12.9129	0.154884	2	0.000593426	0.00766283	1323	0.114449	1	1	8.31197	0.120308	1	6	0.002331	0.166667	chr10:36791770-36792368,chr10:37095863-37096424	Hdac2
GO Biological Process	GO:0060789	hair follicle placode formation	251	0.0238039	1	1	8.46739	0.2362	2	0.000904982	0.00766283	1323	0.114449	1	1	8.31197	0.120308	1	6	0.002331	0.166667	chr10:36791770-36792368,chr10:37095863-37096424	Hdac2
GO Biological Process	GO:0030049	muscle filament sliding	303	0.0304607	1	1	32.3285	0.0309324	1	0.000118515	0.00383142	1323	0.114449	1	1	8.31197	0.120308	1	6	0.002331	0.166667	chr1:135865550-135866110	Tnnt2
GO Biological Process	GO:2001182	regulation of interleukin-12 secretion	380	0.0401659	1	1	24.3952	0.0409916	1	0.000157056	0.00383142	1323	0.114449	1	1	8.31197	0.120308	1	6	0.002331	0.166667	chr15:89169377-89169896	Mapk11
GO Biological Process	GO:0006924	activation-induced cell death of T cells	444	0.0479101	1	1	20.3702	0.0490913	1	0.000188089	0.00383142	1323	0.114449	1	1	8.31197	0.120308	1	6	0.002331	0.166667	chr19:34441968-34442496	Fas
GO Biological Process	GO:2001198	regulation of dendritic cell differentiation	449	0.0482281	1	1	20.2326	0.0494252	1	0.000189368	0.00383142	1323	0.114449	1	1	8.31197	0.120308	1	6	0.002331	0.166667	chr6:48817817-48818364	Tmem176b
GO Biological Process	GO:0048842	positive regulation of axon extension involved in axon guidance	460	0.049595	1	1	5.64697	0.354172	2	0.00135698	0.00766283	1323	0.114449	1	1	8.31197	0.120308	1	6	0.002331	0.166667	chr15:32437643-32438222,chr15:32718648-32719201	Sema5a
GO Biological Process	GO:0033211	adiponectin-activated signaling pathway	486	0.0524323	1	1	18.5697	0.0538513	1	0.000206327	0.00383142	1323	0.114449	1	1	8.31197	0.120308	1	6	0.002331	0.166667	chr8:46543567-46544124	Acsl1
GO Biological Process	GO:1901575	organic substance catabolic process	215	0.0201052	1	1	1.45097	22.7434	33	0.0871393	0.126437	1380	0.114516	1	1	1.24491	26.508	33	1322	0.0769231	0.0249622	chr10:24617753-24618274,chr12:5337239-5337779,chr12:92379105-92379674,chr13:45480798-45481322,chr14:70585566-70586103,chr15:26875588-26876136,chr17:12327667-12328205,chr17:84070549-84071088,chr18:65023594-65024146,chr18:77606264-77606848,chr1:82554223-82554734,chr2:135926695-135927244,chr2:35544638-35545186,chr2:62606640-62607160,chr3:144608334-144608860,chr3:146405813-146406409,chr3:19509160-195…	Arntl,Atg7,Bckdhb,Crbn,Ctbs,Dab2ip,Dcp1b,Enpp1,Fap,Fbxl7,Gm10358,Gm4858,Klhl29,Lnx1,Maea,Mylip,Nedd4l,Nudt18,Otud7a,Pde4b,Pde7a,Plcb4,Plch1,Plg,Rbbp6,Rhbdd1,Rnf165,Sel1l,Sh3glb1,Siah2,Usp29,Uvrag,Zfp36l2
GO Biological Process	GO:1901661	quinone metabolic process	465	0.0498884	1	1	5.6282	0.355353	2	0.00136151	0.00766283	1396	0.120957	1	1	3.32479	0.601542	2	30	0.00466201	0.0666667	chr13:96574065-96574653,chr8:61275430-61276027	Cbr4,Hmgcr
GO Biological Process	GO:1903897	regulation of PERK-mediated unfolded protein response	128	0.00988072	1	1	13.5261	0.147862	2	0.000566523	0.00766283	1435	0.132211	1	1	7.12454	0.14036	1	7	0.002331	0.142857	chr2:167729914-167730444,chr2:167834514-167835023	Ptpn1
GO Biological Process	GO:0031958	corticosteroid receptor signaling pathway	159	0.0140088	1	1	11.2493	0.177789	2	0.000681185	0.00766283	1435	0.132211	1	1	7.12454	0.14036	1	7	0.002331	0.142857	chr18:39086502-39087029,chr18:39187707-39188235	Nr3c1
GO Biological Process	GO:0035791	platelet-derived growth factor receptor-beta signaling pathway	232	0.0215646	1	1	8.93169	0.223922	2	0.000857938	0.00766283	1435	0.132211	1	1	7.12454	0.14036	1	7	0.002331	0.142857	chr2:167729914-167730444,chr2:167834514-167835023	Ptpn1
GO Biological Process	GO:0009313	oligosaccharide catabolic process	435	0.0470414	1	1	20.7558	0.0481794	1	0.000184595	0.00383142	1435	0.132211	1	1	7.12454	0.14036	1	7	0.002331	0.142857	chr3:146405813-146406409	Ctbs
GO Biological Process	GO:0002043	blood vessel endothelial cell proliferation involved in sprouting angiogenesis	436	0.0470948	1	1	5.81389	0.344004	2	0.00131802	0.00766283	1435	0.132211	1	1	7.12454	0.14036	1	7	0.002331	0.142857	chr15:32437643-32438222,chr15:32718648-32719201	Sema5a
GO Biological Process	GO:0060696	regulation of phospholipid catabolic process	472	0.0505127	1	1	19.2946	0.051828	1	0.000198575	0.00383142	1435	0.132211	1	1	7.12454	0.14036	1	7	0.002331	0.142857	chr14:30559292-30559865	Prkcd
GO Biological Process	GO:1900102	negative regulation of endoplasmic reticulum unfolded protein response	109	0.00876198	1	1	14.4062	0.13883	2	0.000531914	0.00766283	1566	0.149617	1	1	6.23397	0.160411	1	8	0.002331	0.125	chr2:167729914-167730444,chr2:167834514-167835023	Ptpn1
GO Biological Process	GO:1900264	positive regulation of DNA-directed DNA polymerase activity	364	0.0383862	1	1	25.5496	0.0391395	1	0.00014996	0.00383142	1566	0.149617	1	1	6.23397	0.160411	1	8	0.002331	0.125	chr15:55106409-55106921	Dscc1
GO Biological Process	GO:2000303	regulation of ceramide biosynthetic process	425	0.0465373	1	1	20.9861	0.0476506	1	0.000182569	0.00383142	1566	0.149617	1	1	6.23397	0.160411	1	8	0.002331	0.125	chr14:30559292-30559865	Prkcd
GO Biological Process	GO:1902669	positive regulation of axon guidance	495	0.0533278	1	1	5.41987	0.369013	2	0.00141384	0.00766283	1566	0.149617	1	1	6.23397	0.160411	1	8	0.002331	0.125	chr15:32437643-32438222,chr15:32718648-32719201	Sema5a
GO Biological Process	GO:0001731	formation of translation preinitiation complex	500	0.053937	1	1	18.0374	0.0554402	1	0.000212415	0.00383142	1566	0.149617	1	1	6.23397	0.160411	1	8	0.002331	0.125	chr1:131228204-131228752	Eif2d
GO Biological Process	GO:0044248	cellular catabolic process	369	0.0389599	1	1	1.42116	19.7022	28	0.0754872	0.10728	1651	0.158692	1	1	1.22278	22.8987	28	1142	0.0652681	0.0245184	chr10:24617753-24618274,chr12:5337239-5337779,chr13:45480798-45481322,chr14:70585566-70586103,chr15:26875588-26876136,chr17:12327667-12328205,chr17:84070549-84071088,chr18:65023594-65024146,chr18:77606264-77606848,chr2:35544638-35545186,chr2:62606640-62607160,chr3:144608334-144608860,chr3:19509160-19509741,chr3:58810196-58810777,chr3:93130324-93130870,chr4:102297495-102298039,chr4:34522758-345233…	Acsl1,Arntl,Bckdhb,Crbn,Dab2ip,Dcp1b,Enpp1,Fap,Fbxl7,Gm4858,Klhl29,Lnx1,Maea,Mylip,Nedd4l,Nudt18,Otud7a,Pde4b,Pde7a,Plg,Rbbp6,Rnf165,Sh3glb1,Siah2,Spaca1,Usp29,Uvrag,Zfp36l2
GO Biological Process	GO:0070098	chemokine-mediated signaling pathway	136	0.011207	1	1	4.67694	0.855261	4	0.00327686	0.0153257	1658	0.160776	1	1	2.16834	1.38355	3	69	0.00699301	0.0434783	chr13:31876958-31877524,chr6:116829315-116829841,chr6:117072126-117072662,chr7:80191360-80191911	Cib1,Cxcl12,Foxc1
GO Biological Process	GO:0097421	liver regeneration	309	0.0314067	1	1	4.41987	0.678754	3	0.00260059	0.0114942	1664	0.162337	1	1	2.77066	0.721851	2	36	0.00466201	0.0555556	chr2:167729914-167730444,chr2:167834514-167835023,chr6:47658974-47659501	Cebpb,Ezh2
GO Biological Process	GO:0043587	tongue morphogenesis	340	0.0348731	1	1	6.87264	0.291009	2	0.00111498	0.00766283	1679	0.166675	1	1	5.54131	0.180463	1	9	0.002331	0.111111	chr10:36791770-36792368,chr10:37095863-37096424	Hdac2
GO Biological Process	GO:0035967	cellular response to topologically incorrect protein	246	0.0232398	1	1	3.74167	1.06904	4	0.00409594	0.0153257	1864	0.195716	1	1	1.96862	1.52391	3	76	0.00699301	0.0394737	chr1:82554223-82554734,chr2:167729914-167730444,chr2:167834514-167835023,chr9:5356679-5357253	Casp12,Ptpn1,Rhbdd1
GO Biological Process	GO:2001242	regulation of intrinsic apoptotic signaling pathway	65	0.00397103	1	0.799703	3.20862	2.49328	8	0.00955281	0.0306513	1868	0.197524	1	1	1.61921	3.08792	5	154	0.011655	0.0324675	chr10:36791770-36792368,chr10:37095863-37096424,chr11:11892917-11893472,chr12:73814812-73815400,chr2:167729914-167730444,chr2:167834514-167835023,chr6:116829315-116829841,chr6:117072126-117072662	Cxcl12,Fignl1,Hdac2,Hif1a,Ptpn1
GO Biological Process	GO:1990440	positive regulation of transcription from RNA polymerase II promoter in response to endoplasmic reticulum stress	100	0.00749575	1	0.981194	15.631	0.127951	2	0.000490233	0.00766283	1881	0.199773	1	1	4.5338	0.220566	1	11	0.002331	0.0909091	chr2:167729914-167730444,chr2:167834514-167835023	Cebpb
GO Biological Process	GO:0070933	histone H4 deacetylation	378	0.0400433	1	1	6.36588	0.314175	2	0.00120374	0.00766283	1881	0.199773	1	1	4.5338	0.220566	1	11	0.002331	0.0909091	chr10:36791770-36792368,chr10:37095863-37096424	Hdac2
GO Biological Process	GO:0008211	glucocorticoid metabolic process	186	0.0173138	1	1	10.049	0.199024	2	0.000762545	0.00766283	1971	0.215827	1	1	4.15598	0.240617	1	12	0.002331	0.0833333	chr18:39086502-39087029,chr18:39187707-39188235	Nr3c1
GO Biological Process	GO:0030836	positive regulation of actin filament depolymerization	221	0.0206165	1	1	9.15068	0.218563	2	0.000837406	0.00766283	1971	0.215827	1	1	4.15598	0.240617	1	12	0.002331	0.0833333	chr15:32437643-32438222,chr15:32718648-32719201	Sema5a
GO Biological Process	GO:0000183	chromatin silencing at rDNA	66	0.00412718	1	0.818558	9.48786	0.316193	3	0.00121147	0.0114942	2290	0.265176	1	1	1.99487	1.00257	2	50	0.00466201	0.04	chr10:36791770-36792368,chr10:37095863-37096424,chr3:96245920-96246440	Hdac2,Hist2h3c1
GO Biological Process	GO:1901881	positive regulation of protein depolymerization	443	0.0478427	1	1	5.7626	0.347066	2	0.00132975	0.00766283	2315	0.276893	1	1	3.11699	0.320823	1	16	0.002331	0.0625	chr15:32437643-32438222,chr15:32718648-32719201	Sema5a
GO Biological Process	GO:0030968	endoplasmic reticulum unfolded protein response	450	0.0483559	1	1	3.71144	0.808312	3	0.00309698	0.0114942	2352	0.280093	1	1	1.91815	1.04267	2	52	0.00466201	0.0384615	chr2:167729914-167730444,chr2:167834514-167835023,chr9:5356679-5357253	Casp12,Ptpn1
GO Biological Process	GO:0045653	negative regulation of megakaryocyte differentiation	349	0.0360205	1	1	27.2608	0.0366827	1	0.000140547	0.00383142	2390	0.291403	1	1	2.93364	0.340874	1	17	0.002331	0.0588235	chr7:80191360-80191911	Cib1
GO Biological Process	GO:0050896	response to stimulus	281	0.0274984	1	1	1.1201	133.024	149	0.509672	0.570881	2435	0.299731	1	1	1.03491	163.299	169	8144	0.393939	0.0207515	chr10:19956625-19957207,chr10:24617753-24618274,chr10:36791770-36792368,chr10:37095863-37096424,chr10:69924330-69924853,chr10:83984862-83985446,chr11:11892917-11893472,chr11:33849474-33850030,chr11:71764119-71764694,chr11:72142838-72143371,chr11:96837130-96837682,chr12:107758432-107758948,chr12:117430760-117431308,chr12:119358136-119358707,chr12:73814812-73815400,chr12:77089700-77090260,chr12:923…	Acsl1,Adgrv1,Afap1l2,Afdn,Aipl1,Akirin2,Alg2,Amotl2,Ank3,Anxa3,Arhgap26,Arhgap30,Arid1b,Arl5b,Arntl,Atg7,Bcl11b,Brinp1,Cacna2d4,Camk1g,Casp12,Cd180,Cd69,Cdh5,Cebpb,Ch25h,Cib1,Clec2d,Clrn1,Cnksr1,Col3a1,Col4a3bp,Col5a1,Col5a2,Cox4i2,Crnn,Ctgf,Cxcl12,Dab2ip,Dad1,Dap,Dcbld2,Ddc,Defb33,Defb7,Deptor,Dlx1,Drd5,Enpp1,Epha4,Epha7,Erbb4,Erp44,Ezh2,Fancc,Fas,Fbp1,Fgf12,Fignl1,Foxc1,Fth1,Fut8,G0s2,Gabra2,Gd…
GO Biological Process	GO:1902236	negative regulation of endoplasmic reticulum stress-induced intrinsic apoptotic signaling pathway	379	0.0400434	1	1	6.36587	0.314176	2	0.00120374	0.00766283	2449	0.305623	1	1	2.77066	0.360925	1	18	0.002331	0.0555556	chr2:167729914-167730444,chr2:167834514-167835023	Ptpn1
GO Biological Process	GO:0009617	response to bacterium	22	0.00081683	1	0.486014	2.17431	9.65825	21	0.0370048	0.0804598	2515	0.314115	1	1	1.17665	11.0483	13	551	0.030303	0.0235935	chr13:102372672-102373219,chr14:30559292-30559865,chr19:34441968-34442496,chr1:85483373-85483884,chr1:85484152-85484692,chr1:85525012-85525533,chr1:85562976-85563488,chr1:85565324-85565841,chr2:167729914-167730444,chr2:167834514-167835023,chr2:35544638-35545186,chr4:102297495-102298039,chr4:34522758-34523354,chr4:95389614-95390204,chr5:96768929-96769517,chr8:19722146-19722712,chr8:20382059-203826…	Akirin2,Anxa3,Cd180,Cebpb,Dab2ip,Defb33,Defb7,Fas,Jun,Pde4b,Prkcd,Sp110,Spaca1
GO Biological Process	GO:0090026	positive regulation of monocyte chemotaxis	440	0.0476803	1	1	5.77363	0.346402	2	0.00132721	0.00766283	2589	0.333213	1	1	2.49359	0.401028	1	20	0.002331	0.05	chr6:116829315-116829841,chr6:117072126-117072662	Cxcl12
GO Biological Process	GO:0042742	defense response to bacterium	18	0.000712664	1	0.518265	3.24545	3.38936	11	0.012986	0.0421456	3007	0.432671	1	1	1.13776	5.27352	6	263	0.013986	0.0228137	chr14:30559292-30559865,chr2:167729914-167730444,chr2:167834514-167835023,chr4:34522758-34523354,chr5:96768929-96769517,chr8:19722146-19722712,chr8:20382059-20382602,chr8:20407852-20408371,chr8:20494844-20495359,chr8:20537930-20538443,chr8:20597271-20597816	Anxa3,Cebpb,Defb33,Defb7,Prkcd,Spaca1
GO Biological Process	GO:0051707	response to other organism	53	0.00271752	1	0.671177	1.86623	12.8602	24	0.0492727	0.091954	3421	0.544404	1	1	0.994949	16.0812	16	802	0.037296	0.0199501	chr13:102372672-102373219,chr14:30559292-30559865,chr15:89169377-89169896,chr19:34441968-34442496,chr1:85483373-85483884,chr1:85484152-85484692,chr1:85525012-85525533,chr1:85562976-85563488,chr1:85565324-85565841,chr2:167729914-167730444,chr2:167834514-167835023,chr2:35544638-35545186,chr2:62606640-62607160,chr4:102297495-102298039,chr4:34522758-34523354,chr4:95389614-95390204,chr5:96768929-96769…	Akirin2,Anxa3,Atg7,Cd180,Cebpb,Dab2ip,Defb33,Defb7,Fas,Ifih1,Jun,Mapk11,Pde4b,Prkcd,Sp110,Spaca1
GO Biological Process	GO:0043207	response to external biotic stimulus	56	0.00303179	1	0.708682	1.85004	12.9727	24	0.0497037	0.091954	3439	0.552525	1	1	0.990011	16.1614	16	806	0.037296	0.0198511	chr13:102372672-102373219,chr14:30559292-30559865,chr15:89169377-89169896,chr19:34441968-34442496,chr1:85483373-85483884,chr1:85484152-85484692,chr1:85525012-85525533,chr1:85562976-85563488,chr1:85565324-85565841,chr2:167729914-167730444,chr2:167834514-167835023,chr2:35544638-35545186,chr2:62606640-62607160,chr4:102297495-102298039,chr4:34522758-34523354,chr4:95389614-95390204,chr5:96768929-96769…	Akirin2,Anxa3,Atg7,Cd180,Cebpb,Dab2ip,Defb33,Defb7,Fas,Ifih1,Jun,Mapk11,Pde4b,Prkcd,Sp110,Spaca1
GO Biological Process	GO:0006952	defense response	42	0.0018776	1	0.585185	1.74736	17.741	31	0.0679732	0.118774	3630	0.623726	1	1	0.952098	22.0566	21	1100	0.0489511	0.0190909	chr10:19956625-19957207,chr12:73814812-73815400,chr13:102372672-102373219,chr14:30559292-30559865,chr18:60273173-60273701,chr19:34441968-34442496,chr19:56919667-56920223,chr1:85483373-85483884,chr1:85484152-85484692,chr1:85525012-85525533,chr1:85562976-85563488,chr1:85565324-85565841,chr2:167729914-167730444,chr2:167834514-167835023,chr2:35544638-35545186,chr2:60855005-60855563,chr2:62606640-6260…	Afap1l2,Akirin2,Anxa3,Atg7,Brinp1,Cd180,Cebpb,Clec2d,Cxcl12,Dab2ip,Defb33,Defb7,Fas,Gm4841,Hif1a,Ifih1,Itgb6,Map3k5,Prkcd,Sp110,Spaca1
GO Biological Process	GO:0009607	response to biotic stimulus	86	0.00500926	1	0.762455	1.77591	13.5142	24	0.0517785	0.091954	3640	0.628787	1	1	0.944318	16.9434	16	845	0.037296	0.0189349	chr13:102372672-102373219,chr14:30559292-30559865,chr15:89169377-89169896,chr19:34441968-34442496,chr1:85483373-85483884,chr1:85484152-85484692,chr1:85525012-85525533,chr1:85562976-85563488,chr1:85565324-85565841,chr2:167729914-167730444,chr2:167834514-167835023,chr2:35544638-35545186,chr2:62606640-62607160,chr4:102297495-102298039,chr4:34522758-34523354,chr4:95389614-95390204,chr5:96768929-96769…	Akirin2,Anxa3,Atg7,Cd180,Cebpb,Dab2ip,Defb33,Defb7,Fas,Ifih1,Jun,Mapk11,Pde4b,Prkcd,Sp110,Spaca1
GO Biological Process	GO:0098542	defense response to other organism	71	0.00434287	1	0.800679	2.34097	5.55325	13	0.0212768	0.0498084	3841	0.713549	1	1	0.861716	9.2838	8	463	0.018648	0.0172786	chr14:30559292-30559865,chr2:167729914-167730444,chr2:167834514-167835023,chr2:62606640-62607160,chr4:34522758-34523354,chr5:96768929-96769517,chr6:114888880-114889410,chr8:19722146-19722712,chr8:20382059-20382602,chr8:20407852-20408371,chr8:20494844-20495359,chr8:20537930-20538443,chr8:20597271-20597816	Anxa3,Atg7,Cebpb,Defb33,Defb7,Ifih1,Prkcd,Spaca1
