# Supplementary material for: OVOL2 sustains postnatal thymic epithelial cell identity
Source: Nat Commun. 2023 Nov 27;14:7786. doi: 10.1038/s41467-023-43456-z (PMC10682436; doi:10.1038/s41467-023-43456-z)
Supplement: Supplementary file 10 — Source data [file 41467_2023_43456_MOESM10_ESM.xlsx]

## Sheet: Figure 1 A
B cells (%)	Ovol2+/+	Ovol2boh/+	Ovol2boh/boh		T cells (%)	Ovol2+/+	Ovol2boh/+	Ovol2boh/boh
	48.1	57	7.59			26.9	21.1	13.3
	50.7	51.8	8.45			14.8	19.3	26.4
	50.9	47.2	30.9			16.1	23	27.9
	50	44.3	9.08			20.7	22.2	16.3
	38.7	48.7	11.6			23.8	20.5	18.6
	53	48.7	12.7			14.5	25.9	14.8
	34.5	59	11.4			27.3	11.7	17.7
	51.8	56.3				15.1	16
	43.6	52.1				23.3	17
	46.2	54.4				22.1	17.4
	37.3	34.3				21.2	23.4
	43.8	49.6				21	21.9
	53.5	44.8				13.7	14.7
	59.3	34.7				14.3	15.6
	51.3	45.1				20.3	28.6
	43.4	34.5				22.9	29.2
	46.5	44.3				27.1	24.2
	36.7	43.4				24.8	22.8
	38.4	56.7				19.6	17.1
	43.9	47.2				15.5	21.5
	48.2	45.4				21.2	22
	43	47.1				25.2	23.5
	43.8	45.4				29.7	25.2
	48.1	57.5				21.4	19
	46.4	55.4				22.7	19
	49.9	45.6				21.4	22.9
	44.8	38.3				21.3	32.3
	40.7	52				22.5	18.4
	46.6	62.8				27.6	16.1
	43.1	50.3				29.8	19.8
	47.6	47.9				23.3	18.9
	51.4	46.2				21	26.5
	53.3	46.3				25.7	22.8
	47	52.4				20.6	19.1
	45.7	56.1				31	20.1
	39	45.3				31.7	22.2
		44.5					28
		35.3					27.5
		41					23.4
		46.9					20.8
		44					19.7
		46.5					19.7
		55					22.3
		42.2					19.2
		47.8					19
		51.4					25.1
		47.2					31.3
		53					18.7
		40.8					25.5

## Sheet: Figure 1 B
B cells (%)	Ovol2+/+	Ovol2boh/+	Ovol2boh/boh
	48.1	57	7.59
	50.7	51.8	8.45
	50.9	47.2	30.9
	50	44.3	9.08
	38.7	48.7	11.6
	53	48.7	12.7
	34.5	59	11.4
	51.8	56.3
	43.6	52.1
	46.2	54.4
	37.3	34.3
	43.8	49.6
	53.5	44.8
	59.3	34.7
	51.3	45.1
	43.4	34.5
	46.5	44.3
	36.7	43.4
	38.4	56.7
	43.9	47.2
	48.2	45.4
	43	47.1
	43.8	45.4
	48.1	57.5
	46.4	55.4
	49.9	45.6
	44.8	38.3
	40.7	52
	46.6	62.8
	43.1	50.3
	47.6	47.9
	51.4	46.2
	53.3	46.3
	47	52.4
	45.7	56.1
	39	45.3
		44.5
		35.3
		41
		46.9
		44
		46.5
		55
		42.2
		47.8
		51.4
		47.2
		53
		40.8

## Sheet: Figure 1 D
B cells (%)	Ovol2+/+	Ovol2C120Y/+ or Ovol2+/-	Ovol2C120Y/-
	33	30.3	4.1
	28.2	36	5.43
	34.3	25.8	3.63
	43.1	29.2	2.82
	25.7	36.6	6.67
	36.6	34.8	3.08
	32.5	32.9	4.86
	34.4	43	7.32
	39.7	34.6	9.06
	28.2	26.1	9.1
	30	39.5	4.95
	35.2	35.2
	22.9	31.7
	20.5	27
	25.8	27.9
	22.9	23
	38	28.2
	25.6	28.9
	30.9	36.7
	25.9	28.9
		27.3

## Sheet: Figure 1 E
	Ovol2+/+					Ovol2C120Y/-
Splenocytes	63500000	78750000	41850000	49250000	46100000	5970000	5290000	7370000	7705000	1520000
B cells	18288000	33468750	15944850	20438750	22035800	1486530	1433590	1820390	1625755	457520
CD4 cells	21209000	20553750	11634300	12509500	10003700	1122360	1465330	869660	1687395	326800
CD8+ cells	10160000	8111250	5900850	6008500	4448650	907440	1026260	906510	1363785	226480
T cells	32766000	30082500	18497700	19306000	15074700	2161140	2565650	2211000	3259215	582160
NK cells	2686050	2850750	2046465	2324600	2374150	362976	234876	369974	285856	30704
CD11c cells	1333500	1417500	711450	945600	779090	128355	146004	106865	142542	12768
Macrophage	3829050	3567375	2536110	2959925	3097920	568941	341734	840180	1124930	158080
Neutrophils	5829300	5701500	2925315	3614950	3277710	1247730	493028	1945680	1209685	211280
B1 cells	654050	1252125	364095	605775	534760	73431	53958	75911	134838	25384

## Sheet: Figure 1 F
	Ovol2+/+					Ovol2C120Y/-
Thymocytes	53100000	47250000	47550000	49900000	34150000	2205000	2295000	1560000	1359000	762750
DN1	249570	510300	399420	439120	659095	59535	120258	38220	87383.7	28450.6
DN2	6372	20790	24726	21956	34150	2646	4590	1232.4	5707.8	1372.95
DN3	727470	1332450	955755	913170	1570900	412335	145503	105300	67134.6	51180.5
DN4	419490	1039500	903450	743510	935710	246960	440640	128856	288108	243317
DP	47683800	33216750	36470850	41067700	23597650	723240	697680	670800	440316	208994
CD4+ SP	2978910	9591750	7322700	5289400	5942100	526995	624240	438360	315288	170093
CD8+ SP	738090	1015875	1103160	1007980	1004010	193158	226287	159120	128018	60943.7

## Sheet: Figure 1 G
	CD4+ SP	CD8+ SP	DN	DN1	DN2	DN3	DN4	DP
Ovol2+/+1	5.61	1.39	2.64	17.7	0.46	52.1	29.8	89.8	99.44
Ovol2+/+2	20.3	2.15	6.18	17.4	0.71	45.6	35.6	70.3	98.93
Ovol2+/+3	15.4	2.32	4.83	17.3	1.08	41.7	39.3	76.7	99.25
Ovol2+/+4	10.6	2.02	4.28	20.4	1.02	42.8	34.9	82.3	99.2
Ovol2+/+5	17.4	2.94	9.44	20.4	1.1	48.7	29	69.1	98.88
	13.862	2.164	5.474	18.64	0.874	46.18	33.72	77.64
	5.81091	0.558238	2.55438	1.61338	0.279786	4.27867	4.29267	8.62079
Ovol2C120Y/-1	23.9	8.76	33.1	8.16	0.36	56.5	33.8	32.8	98.56
Ovol2C120Y/-2	27.2	9.86	31.5	16.6	0.63	20.1	60.8	30.4	98.96
Ovol2C120Y/-3	28.1	10.2	17.7	13.8	0.45	38.1	46.6	43	99
Ovol2C120Y/-4	23.2	9.42	34	18.9	1.24	14.5	62.4	32.4	99.02
Ovol2C120Y/-5	22.3	7.99	41.4	9	0.45	11.4	77.1	27.4	99.09
	24.94	9.246	31.54	13.292	0.626	28.12	56.14	33.2
	2.55793	0.884749	8.6205	4.67465	0.356973	18.9368	16.5099	5.88048

## Sheet: Figure 1 H
	Ovol2+/+							Ovol2C120Y/-
DN	1981	2439	2814	2531	1888	2043	2055	2052	2220	2265	1843
DP	167	161	154	156	157	156	177	203	207	211	203
CD4+ SP	1159	1006	1139	1064	1088	1039	1110	1522	1419	1362	1296
CD8+ SP	558	630	669	659	562	527	634	803	760	853	751
Splenic CD4+ cells	5782	5345	4912	5700	5502	9057	9260	8850	9158	10004
Splenic CD8+ cells	5754	5411	4674	5149	5997	6248	6977	7757	7557	7395

## Sheet: Figure 1 I
T cells (%)	Ovol2+/+	Ovol2C120Y/+ or Ovol2+/-	Ovol2C120Y/-
	33.6	30.7	9.51
	30.6	30.7	7.5
	28.2	34	7.51
	26	38.6	7.66
	49.5	31.2	12.1
	28.9	28.4	7.44
	31.1	33.6	10.6
	30.2	28.5	10.7
	32.6	32.5	11.5
	48.7	41.2	8.06
	39.8	31.6	10.5
	39.4	29.9
	41.5	27.2
	43.2	40.8
	46.3	36.1
	42.1	35.3
	32.8	41
	33.1	39.8
	40.4	32.5
		40.8
		45.1

## Sheet: Figure 1 J
CD4 cells (%)	Ovol2+/+	Ovol2C120Y/+ or Ovol2+/-	Ovol2C120Y/-
	18.2	16.2	4.19
	15.4	16.5	3.47
	14.2	18.3	3.64
	14	22.4	3.78
	29	17.4	5.81
	16.2	15.5	3.26
	17.3	17.5	5.12
	18.2	15.4	6.19
	19	19.3	6.08
	27.2	23.4	4.22
	22	17.1	4.65
	20.8	16.2
	22.5	14.6
	24.1	22.5
	27	20.5
	24.5	20
	17.8	24.9
	16.8	21.9
	23.1	18
		23.8
		25.4

## Sheet: Figure 1 K
CD8 cells (%)	Ovol2+/+	Ovol2C120Y/+ or Ovol2+/-	Ovol2C120Y/-
	14.9	14.3	5.37
	14.2	13.7	4.44
	13.3	15.1	4.17
	11.5	15.8	4.2
	19.1	13.7	6.79
	12.3	12.7	4.71
	13.7	15.6	5.95
	11.6	12.8	5.6
	13.3	13.4	6.13
	20.5	17.2	4.44
	17	14.1	5.92
	18.2	13.3
	18.9	13.1
	18.8	17.8
	18.7	15.3
	17.1	14.8
	14.8	15.7
	16	17.7
	16.9	14.3
		16.6
		19

[truncated: 143 more sheets: Figure 1 L, Figure 1 M, Figure 1 N, Figure 1 O, Figure 2 B, Figure 2 D, Figure 2 F, Figure 2 G, Figure 2 H, Figure 2 J, Figure 2 M, Figure 3 C, Figure 3 D, Figure 3 E, Figure 3 F, Figure 3 G, Figure 3 H, Figure 3 I, Figure 3 L, Figure 3 M …]
